# Supplementary material for: Providing new insights on the biphasic lifestyle of the predatory bacterium Bdellovibrio bacteriovorus through genome-scale metabolic modeling
Source: PLoS Comput Biol. 2020 Sep 14;16(9):e1007646. doi: 10.1371/journal.pcbi.1007646 (PMC7529429; doi:10.1371/journal.pcbi.1007646)
Supplement: S1 Table — (XLSX) [file pcbi.1007646.s004.xlsx]

## Sheet: Table S1
ORF	Previous annotation (1)	Specific Annotation in iCH454		Reaction Name	Reaction Formula in iCH454	EC number
Bd0340	Lipase (periplasmic)	Lysophospholipase	Lysophospholipase L1 (2-acylglycerophosphotidate, n-C12:0) (periplasm)	LPLIPAL1A120pp	h2o[p] + 1ddecg3p[p] -> h[p] + ddca[p] + glyc3p[p]	3.1.1.5
			Lysophospholipase L1 (2-acylglycerophosphotidate, n-C14:0) (periplasm)	LPLIPAL1A140pp	h2o[p] + 1tdecg3p[p] -> h[p] + glyc3p[p] + ttdca[p]	3.1.1.5
			Lysophospholipase L1 (2-acylglycerophosphotidate, n-C14:1) (periplasm)	LPLIPAL1A141pp	h2o[p] + 1tdec7eg3p[p] -> h[p] + glyc3p[p] + ttdcea[p]	3.1.1.5
			Lysophospholipase L1 (2-acylglycerophosphotidate, n-C16:0) (periplasm)	LPLIPAL1A160pp	h2o[p] + 1hdecg3p[p] -> h[p] + glyc3p[p] + hdca[p]	3.1.1.5
			Lysophospholipase L1 (2-acylglycerophosphotidate, n-C16:1) (periplasm)	LPLIPAL1A161pp	h2o[p] + 1hdec9eg3p[p] -> h[p] + glyc3p[p] + hdcea[p]	3.1.1.5
			Lysophospholipase L1 (2-acylglycerophosphotidate, n-C18:0) (periplasm)	LPLIPAL1A180pp	h2o[p] + 1odecg3p[p] -> h[p] + glyc3p[p] + ocdca[p]	3.1.1.5
			Lysophospholipase L1 (2-acylglycerophosphotidate, n-C18:1) (periplasm)	LPLIPAL1A181pp	h2o[p] + 1odec11eg3p[p] -> h[p] + glyc3p[p] + ocdcea[p]	3.1.1.5
			Lysophospholipase L1 (2-acylglycerophosphoethanolamine, n-C12:0) (periplasm)	LPLIPAL1E120pp	h2o[p] + 1agpe120[p] -> h[p] + ddca[p] + g3pe[p]	3.1.1.5
			Lysophospholipase L1 (2-acylglycerophosphoethanolamine, n-C14:0) (periplasm)	LPLIPAL1E140pp	h2o[p] + 1agpe140[p] -> h[p] + ttdca[p] + g3pe[p]	3.1.1.5
			Lysophospholipase L1 (2-acylglycerophosphoethanolamine, n-C14:1) (periplasm)	LPLIPAL1E141pp	h2o[p] + 1agpe141[p] -> h[p] + ttdcea[p] + g3pe[p]	3.1.1.5
			Lysophospholipase L1 2 acylglycerophosphoethanolamine n C160 periplasm	LPLIPAL1E160pp	h2o[p] + 1agpe160[p] -> h[p] + hdca[p] + g3pe[p]	3.1.1.5
			Lysophospholipase L1 2 acylglycerophosphoethanolamine n C161 periplasm	LPLIPAL1E161pp	h2o[p] + 1agpe161[p] -> h[p] + hdcea[p] + g3pe[p]	3.1.1.5
			Lysophospholipase L1 2 acylglycerophosphoethanolamine n C180 periplasm	LPLIPAL1E180pp	h2o[p] + 1agpe180[p] -> h[p] + ocdca[p] + g3pe[p]	3.1.1.5
			Lysophospholipase L1 (2-acylglycerophosphoethanolamine, n-C18:1) (periplasm)	LPLIPAL1E181pp	h2o[p] + 1agpe181[p] -> h[p] + ocdcea[p] + g3pe[p]	3.1.1.5
			Lysophospholipase L1 (2-acylglycerophosphoglycerol, n-C12:0) (periplasm)	LPLIPAL1G120pp	h2o[p] + 1agpg120[p] -> h[p] + ddca[p] + g3pg[p]	3.1.1.5
			Lysophospholipase L1 (2-acylglycerophosphoglycerol, n-C14:0) (periplasm)	LPLIPAL1G140pp	h2o[p] + 1agpg140[p] -> h[p] + ttdca[p] + g3pg[p]	3.1.1.5
			Lysophospholipase L1 (2-acylglycerophosphoglycerol, n-C14:1) (periplasm)	LPLIPAL1G141pp	h2o[p] + 1agpg141[p] -> h[p] + ttdcea[p] + g3pg[p]	3.1.1.5
			Lysophospholipase L1 2 acylglycerophosphoglycerol n C160 periplasm	LPLIPAL1G160pp	h2o[p] + 1agpg160[p] -> h[p] + hdca[p] + g3pg[p]	3.1.1.5
			Lysophospholipase L1 2 acylglycerophosphoglycerol n C161 periplasm	LPLIPAL1G161pp	h2o[p] + 1agpg161[p] -> h[p] + hdcea[p] + g3pg[p]	3.1.1.5
			Lysophospholipase L1 2 acylglycerophosphoglycerol n C180 periplasm	LPLIPAL1G180pp	h2o[p] + 1agpg180[p] -> h[p] + ocdca[p] + g3pg[p]	3.1.1.5
			Lysophospholipase L1 (2-acylglycerophosphoglycerol, n-C18:1) (periplasm)	LPLIPAL1G181pp	h2o[p] + 1agpg181[p] -> h[p] + ocdcea[p] + g3pg[p]	3.1.1.5
		Phospholipase	Phospholipase A1 (phosphatidate, n-C12:0) (periplasm)	PLIPA1A120pp	h2o[p] + pa120[p] -> ddca[p] + 2ddecg3p[p]	3.1.1.32
			Phospholipase A1 (phosphatidate, n-C14:0) (periplasm)	PLIPA1A140pp	h2o[p] + pa140[p] -> ttdca[p] + 2tdecg3p[p]	3.1.1.32
			Phospholipase A1 (phosphatidate, n-C14:1) (periplasm)	PLIPA1A141pp	h2o[p] + pa141[p] -> ttdcea[p] + 2tdec7eg3p[p]	3.1.1.32
			Phospholipase A1 (phosphatidate, n-C16:0) (periplasm)	PLIPA1A160pp	h2o[p] + pa160[p] -> hdca[p] + 2hdecg3p[p]	3.1.1.32
			Phospholipase A1 (phosphatidate, n-C16:1) (periplasm)	PLIPA1A161pp	h2o[p] + pa161[p] -> hdcea[p] + 2hdec9eg3p[p]	3.1.1.32
			Phospholipase A1 (phosphatidate, n-C18:0) (periplasm)	PLIPA1A180pp	h2o[p] + pa180[p] -> ocdca[p] + 2odecg3p[p]	3.1.1.32
			Phospholipase A1 (phosphatidate, n-C18:1) (periplasm)	PLIPA1A181pp	h2o[p] + pa181[p] -> ocdcea[p] + 2odec11eg3p[p]	3.1.1.32
			Phospholipase A1 phosphatidylglycerol n C180 periplasm	PLIPA1G180pp	h2o[p] + pg180[p] -> h[p] + ocdca[p] + 2agpg180[p]	3.1.1.32
			Phospholipase A1 (phosphatidylglycerol, n-C18:1) (periplasm)	PLIPA1G181pp	h2o[p] + pg181[p] -> h[p] + ocdcea[p] + 2agpg181[p]	3.1.1.32
Bd2389	Lipase (unknown location)	Cardiolipin synthase	Cardiolipin synthase periplasmic n C120	CLPNS120pp	2 pg120[p] <=> clpn120[p] + glyc[p]
			Cardiolipin synthase periplasmic n C140	CLPNS140pp	2 pg140[p] <=> glyc[p] + clpn140[p]
			Cardiolipin synthase periplasmic n C141	CLPNS141pp	2 pg141[p] <=> glyc[p] + clpn141[p]
			Cardiolipin synthase periplasmic n C160	CLPNS160pp	2 pg160[p] <=> glyc[p] + clpn160[p]
			Cardiolipin synthase periplasmic n C161	CLPNS161pp	2 pg161[p] <=> glyc[p] + clpn161[p]
			Cardiolipin synthase periplasmic n C180	CLPNS180pp	2 pg180[p] <=> glyc[p] + clpn180[p]
			Cardiolipin synthase periplasmic n C181	CLPNS181pp	2 pg181[p] <=> glyc[p] + clpn181[p]
Bd3128	Lipase (unknown location)	Lysophospholipase L2	Lysophospholipase L2 (2-acylglycerophosphotidate, n-C12:0)	LPLIPAL2A120	h2o[c] + 2ddecg3p[c] -> 2 h[c] + ddca[c] + glyc3p[c]	3.1.1.5
			Lysophospholipase L2 (2-acylglycerophosphotidate, n-C14:0)	LPLIPAL2A140	h2o[c] + 2tdecg3p[c] -> 2 h[c] + ttdca[c] + glyc3p[c]	3.1.1.5
			Lysophospholipase L2 (2-acylglycerophosphotidate, n-C14:1)	LPLIPAL2A141	h2o[c] + 2tdec7eg3p[c] -> 2 h[c] + ttdcea[c] + glyc3p[c]	3.1.1.5
			Lysophospholipase L2 (2-acylglycerophosphotidate, n-C16:0)	LPLIPAL2A160	h2o[c] + 2hdecg3p[c] -> 2 h[c] + hdca[c] + glyc3p[c]	3.1.1.5
			Lysophospholipase L2 (2-acylglycerophosphotidate, n-C16:1)	LPLIPAL2A161	h2o[c] + 2hdec9eg3p[c] -> 2 h[c] + hdcea[c] + glyc3p[c]	3.1.1.5
			Lysophospholipase L2 (2-acylglycerophosphotidate, n-C18:0)	LPLIPAL2A180	h2o[c] + 2odecg3p[c] -> 2 h[c] + ocdca[c] + glyc3p[c]	3.1.1.5
			Lysophospholipase L2 (2-acylglycerophosphotidate, n-C18:1)	LPLIPAL2A181	h2o[c] + 2odec11eg3p[c] -> 2 h[c] + ocdcea[c] + glyc3p[c]	3.1.1.5
			Lysophospholipase L2 (2-acylglycerophosphoethanolamine, n-C12:0)	LPLIPAL2E120	h2o[c] + 2agpe120[c] -> h[c] + ddca[c] + g3pe[c]
			Lysophospholipase L2 (2-acylglycerophosphoethanolamine, n-C14:0)	LPLIPAL2E140	h2o[c] + 2agpe140[c] -> h[c] + ttdca[c] + g3pe[c]
			Lysophospholipase L2 (2-acylglycerophosphoethanolamine, n-C14:1)	LPLIPAL2E141	h2o[c] + 2agpe141[c] -> h[c] + ttdcea[c] + g3pe[c]
			Lysophospholipase L2 (2-acylglycerophosphoethanolamine, n-C16:0)	LPLIPAL2E160	h2o[c] + 2agpe160[c] -> h[c] + hdca[c] + g3pe[c]
			Lysophospholipase L2 (2-acylglycerophosphoethanolamine, n-C16:1)	LPLIPAL2E161	h2o[c] + 2agpe161[c] -> h[c] + hdcea[c] + g3pe[c]
			Lysophospholipase L2 (2-acylglycerophosphoethanolamine, n-C18:0)	LPLIPAL2E180	h2o[c] + 2agpe180[c] -> h[c] + ocdca[c] + g3pe[c]
			Lysophospholipase L2 (2-acylglycerophosphoethanolamine, n-C18:1)	LPLIPAL2E181	h2o[c] + 2agpe181[c] -> h[c] + ocdcea[c] + g3pe[c]
			Lysophospholipase L2 (2-acylglycerophosphoglycerol, n-C12:0)	LPLIPAL2G120	h2o[c] + 2agpg120[c] -> h[c] + ddca[c] + g3pg[c]
			Lysophospholipase L2 (2-acylglycerophosphoglycerol, n-C14:0)	LPLIPAL2G140	h2o[c] + 2agpg140[c] -> h[c] + ttdca[c] + g3pg[c]
			Lysophospholipase L2 (2-acylglycerophosphoglycerol, n-C14:1)	LPLIPAL2G141	h2o[c] + 2agpg141[c] -> h[c] + ttdcea[c] + g3pg[c]
			Lysophospholipase L2 (2-acylglycerophosphoglycerol, n-C16:0)	LPLIPAL2G160	h2o[c] + 2agpg160[c] -> h[c] + hdca[c] + g3pg[c]
			Lysophospholipase L2 (2-acylglycerophosphoglycerol, n-C16:1)	LPLIPAL2G161	h2o[c] + 2agpg161[c] -> h[c] + hdcea[c] + g3pg[c]
			Lysophospholipase L2 (2-acylglycerophosphoglycerol, n-C18:0)	LPLIPAL2G180	h2o[c] + 2agpg180[c] -> h[c] + ocdca[c] + g3pg[c]
			Lysophospholipase L2 (2-acylglycerophosphoglycerol, n-C18:1)	LPLIPAL2G181	h2o[c] + 2agpg181[c] -> h[c] + ocdcea[c] + g3pg[c]
		Phospholipase A2	Phospholipase A2 (phosphatidate, n-C12:0) (periplasm)	PLIPA2A120pp	h2o[p] + pa120[p] -> h[p] + 1ddecg3p[p] + ddca[p]
			Phospholipase A2 (phosphatidate, n-C14:0) (periplasm)	PLIPA2A140pp	h2o[p] + pa140[p] -> h[p] + 1tdecg3p[p] + ttdca[p]
			Phospholipase A2 (phosphatidate, n-C14:1) (periplasm)	PLIPA2A141pp	h2o[p] + pa141[p] -> h[p] + 1tdec7eg3p[p] + ttdcea[p]
			Phospholipase A2 (phosphatidate, n-C16:0) (periplasm)	PLIPA2A160pp	h2o[p] + pa160[p] -> h[p] + 1hdecg3p[p] + hdca[p]
			Phospholipase A2 (phosphatidate, n-C16:1) (periplasm)	PLIPA2A161pp	h2o[p] + pa161[p] -> h[p] + 1hdec9eg3p[p] + hdcea[p]
			Phospholipase A2 (phosphatidate, n-C18:0) (periplasm)	PLIPA2A180pp	h2o[p] + pa180[p] -> h[p] + 1odecg3p[p] + ocdca[p]
			Phospholipase A2 (phosphatidate, n-C18:1) (periplasm)	PLIPA2A181pp	h2o[p] + pa181[p] -> h[p] + 1odec11eg3p[p] + ocdcea[p]
			Phospholipase A2 (phosphatidylethanolamine, n-C12:0) (periplasm)	PLIPA2E120pp	h2o[p] + pe120[p] -> h[p] + ddca[p] + 1agpe120[p]
			Phospholipase A2 (phosphatidylethanolamine, n-C14:0) (periplasm)	PLIPA2E140pp	h2o[p] + pe140[p] -> h[p] + ttdca[p] + 1agpe140[p]
			Phospholipase A2 (phosphatidylethanolamine, n-C14:1) (periplasm)	PLIPA2E141pp	h2o[p] + pe141[p] -> h[p] + ttdcea[p] + 1agpe141[p]
			Phospholipase A2 phosphatidylethanolamine n C160 periplasm	PLIPA2E160pp	h2o[p] + pe160[p] -> h[p] + hdca[p] + 1agpe160[p]
			Phospholipase A2 phosphatidylethanolamine n C161 periplasm	PLIPA2E161pp	h2o[p] + pe161[p] -> h[p] + hdcea[p] + 1agpe161[p]
			Phospholipase A2 phosphatidylethanolamine n C180 periplasm	PLIPA2E180pp	h2o[p] + pe180[p] -> h[p] + ocdca[p] + 1agpe180[p]
			Phospholipase A2 (phosphatidylethanolamine, n-C18:1) (periplasm)	PLIPA2E181pp	h2o[p] + pe181[p] -> h[p] + ocdcea[p] + 1agpe181[p]
			Phospholipase A2 (phosphatidylglycerol, n-C12:0) (periplasm)	PLIPA2G120pp	h2o[p] + pg120[p] -> h[p] + ddca[p] + 1agpg120[p]
			Phospholipase A2 (phosphatidylglycerol, n-C14:0) (periplasm)	PLIPA2G140pp	h2o[p] + pg140[p] -> h[p] + ttdca[p] + 1agpg140[p]
			Phospholipase A2 (phosphatidylglycerol, n-C14:1) (periplasm)	PLIPA2G141pp	h2o[p] + pg141[p] -> h[p] + ttdcea[p] + 1agpg141[p]
			Phospholipase A2 phosphatidylglycerol n C160 periplasm	PLIPA2G160pp	h2o[p] + pg160[p] -> h[p] + hdca[p] + 1agpg160[p]
			Phospholipase A2 phosphatidylglycerol n C161 periplasm	PLIPA2G161pp	h2o[p] + pg161[p] -> h[p] + hdcea[p] + 1agpg161[p]
			Phospholipase A2 phosphatidylglycerol n C180 periplasm	PLIPA2G180pp	h2o[p] + pg180[p] -> h[p] + ocdca[p] + 1agpg180[p]
			Phospholipase A2 (phosphatidylglycerol, n-C18:1) (periplasm)	PLIPA2G181pp	h2o[p] + pg181[p] -> h[p] + ocdcea[p] + 1agpg181[p]
Bd2044	Protease/peptidase Serin catalytic tyoe (unknown location)	Carboxypeptidase	murein D D carboxypeptidase murein5px4p periplasm	MDDCP1pp	h2o[p] + murein5px4p[p] -> ala_D[p] + murein4px4p[p]	3.4.16.4
			murein D D carboxypeptidase murein5px4px4p periplasm	MDDCP2pp	h2o[p] + murein5px4px4p[p] -> ala_D[p] + murein4px4px4p[p]	3.4.16.4
			murein D D carboxypeptidase murein5p5p periplasm	MDDCP3pp	h2o[p] + murein5p5p[p] -> ala_D[p] + murein5p4p[p]	3.4.16.4
			murein D D carboxypeptidase murein5p4p periplasm	MDDCP4pp	h2o[p] + murein5p4p[p] -> ala_D[p] + murein4p4p[p]	3.4.16.4
			murein D D carboxypeptidase murein5p3p periplasm	MDDCP5pp	h2o[p] + murein5p3p[p] -> ala_D[p] + murein4p3p[p]	3.4.16.4
Bd2521	Protease/peptidase metal-dependent (cytoplasmic location)	Aminopeptidase	Aminopeptidase Ala Cys	AMPTASEAC	alacys[c] + h2o[c] -> ala_L[c] + cys_L[c]
			Aminopeptidase Ala Asp	AMPTASEAD	alaasp[c] + h2o[c] -> ala_L[c] + asp_L[c]
			Aminopeptidase Ala Glu	AMPTASEAE	alaglu[c] + h2o[c] -> ala_L[c] + glu_L[c]
			Aminopeptidase Ala Phe	AMPTASEAF	alaphe[c] + h2o[c] -> ala_L[c] + phe_L[c]
			Aminopeptidase Ala Gly	AMPTASEAG	alagly[c] + h2o[c] -> ala_L[c] + gly[c]
			Aminopeptidase Ala His	AMPTASEAH	h2o[c] + alahis[c] -> ala_L[c] + his_L[c]
			Aminopeptidase Ala His	AMPTASEAH	alahis[c] + h2o[c] -> ala_L[c] + his_L[c]
			Aminopeptidase Ala Ile	AMPTASEAI	alaile[c] + h2o[c] -> ala_L[c] + ile_L[c]
			Aminopeptidase Ala Lys	AMPTASEAK	alalys[c] + h2o[c] -> ala_L[c] + lys_L[c]
			Aminopeptidase Ala Leu	AMPTASEAL	h2o[c] + alaleu[c] -> ala_L[c] + leu_L[c]
			Aminopeptidase Ala Met	AMPTASEAM	alamet[c] + h2o[c] -> ala_L[c] + met_L[c]
			Aminopeptidase Ala Asn	AMPTASEAN	alaasn[c] + h2o[c] -> ala_L[c] + asn_L[c]
			Aminopeptidase Ala Pro	AMPTASEAP	alapro[c] + h2o[c] -> ala_L[c] + pro_L[c]
			Aminopeptidase Ala Gln	AMPTASEAQ	alagln[c] + h2o[c] -> ala_L[c] + gln_L[c]
			Aminopeptidase Ala Arg	AMPTASEAR	alaarg[c] + h2o[c] -> ala_L[c] + arg_L[c]
			Aminopeptidase Ala Ser	AMPTASEAS	alaser[c] + h2o[c] -> ala_L[c] + ser_L[c]
			Aminopeptidase Ala Thr	AMPTASEAT	h2o[c] + alathr[c] -> ala_L[c] + thr_L[c]
			Aminopeptidase Ala Trp	AMPTASEATRP	h2o[c] + alatrp[c] -> ala_L[c] + trp_L[c]
			Aminopeptidase Ala Val	AMPTASEAV	alaval[c] + h2o[c] -> ala_L[c] + val_L[c]
			Aminopeptidase Ala Tyr	AMPTASEAY	alatyr[c] + h2o[c] -> ala_L[c] + tyr_L[c]
			Alanyl aminopeptidase (cys-gly)	AMPTASECG	cgly[c] + h2o[c] -> cys_L[c] + gly[c]
Bd0129	Protease/peptidase metal-dependent (unknown location)	Succinyl diaminopimelate desuccinylase		SDPDS	h2o[c] + sl26da[c] -> 26dap_LL[c] + succ[c]	3.5.1.18
Bd3755	Protease/peptidase metal-dependent (unknown location)	Aminopeptidase	aminopeptidase Ala Leu	AMPTASEAL	h2o[c] + alaleu[c] -> ala_L[c] + leu_L[c]
Bd3478	Protease/peptidase unclassified catalytic type (periplasmic location)	Glutathione hydralase (periplasmic)		GTHRDHpp	gthrd[p] + h2o[p] -> cgly[p] + glu_L[p]	3.4.19/3.4.19.13
Bd0160 and Bd3351	Protease/peptidase unclassified catalytic type (unknown location)	Transpeptidase	Murein crosslinking transpeptidase 1A A2pm D ala periplasm	MCTP1App	murein5p5p[p] -> ala_D[p] + murein5px4p[p]
			Murein crosslinking transpeptidase 1B A2pm A2pm periplasm	MCTP1Bpp	murein5p5p[p] -> alaala[p] + murein5px3p[p]
			Murein crosslinking transpeptidase 1A A2pm D ala periplasm	MCTP2App	murein5p5p5p[p] -> 2 ala_D[p] + murein5px4px4p[p]
Bd0160 and Bd3351 and Bd0297	Protease/peptidase unclassified catalytic type (unknown location)	Transpeptidase	Murein polymerizing transglycosylase	MPTG	2 uaagmda[c] -> 2 h[c] + murein5p5p[p] + 2 udcpdp[c]
			Murein polymerizing transglycosylase 2 (three linked units)	MPTG2	murein5p5p[p] + uaagmda[c] -> h[c] + murein5p5p5p[p] + udcpdp[c]
Bd3096	Protease/peptidase unclassified catalytic type (unknown location)	Transacylase	Malonyl CoA ACP transacylase	MCOATA	ACP[c] + malcoa[c] <=> malACP[c] + coa[c]	2.3.1.-/ 2.3.1.0/ 2.3.1.39/ 2.3.1.85/ 2.3.1.86
Bd2224	Other Hydrolases (inner membrane location)	ABC transporter	Ag ABC transporter (periplasm)	Agabcpp	atp[c] + h2o[c] + ag[p] -> adp[c] + h[c] + ag[c] + pi[c]
			Copper ABC transporter (periplasm)	Cuabcpp	atp[c] + h2o[c] + cu[p] -> adp[c] + h[c] + cu[c] + pi[c]	3.6.3.4
Bd2297	Other Hydrolases (inner membrane location)	ABC transporter	Copper2+ ABC transporter (periplasm)	Cu2abcpp	atp[c] + h2o[c] + cu2[p] -> adp[c] + h[c] + cu2[c] + pi[c]	3.6.3/ 3.6.3.4
Bd2279	Other Hydrolases (cytoplasmic location)	Glucosidase	Alpha-glucosidase	MALT	h2o[c] + malt[c] -> 2 glc_D[c]	3.2.1.20
Bd0087	Other Hydrolases (unknown location)	Reductase	7 Cyano 7 deazaguanine reductase	CDGR	3 h[c] + 2 nadph[c] + preq0[c] -> 2 nadp[c] + preq1[c]	1.7.1.13
Bd0518	Other Hydrolases (unknown location)	Pyrophostatase	CDP-Diacylglycerol pyrophostatase (n-C12:0)	CDAPPA120	h2o[c] + cdpdddecg[c] -> 2 h[c] + pa120[c] + cmp[c]	3.6.1.26
			CDP-Diacylglycerol pyrophostatase (n-C14:0)	CDAPPA140	h2o[c] + cdpdtdecg[c] -> 2 h[c] + pa140[c] + cmp[c]	3.6.1.26
			CDP-Diacylglycerol pyrophostatase (n-C14:1)	CDAPPA141	h2o[c] + cdpdtdec7eg[c] -> 2 h[c] + pa141[c] + cmp[c]	3.6.1.26
			CDP-Diacylglycerol pyrophostatase (n-C16:0)	CDAPPA160	h2o[c] + cdpdhdecg[c] -> 2 h[c] + pa160[c] + cmp[c]	3.6.1.26
			CDP-Diacylglycerol pyrophostatase (n-C16:1)	CDAPPA161	h2o[c] + cdpdhdec9eg[c] -> 2 h[c] + pa161[c] + cmp[c]	3.6.1.26
			CDP-Diacylglycerol pyrophostatase (n-C18:0)	CDAPPA180	h2o[c] + cdpdodecg[c] -> 2 h[c] + pa180[c] + cmp[c]	3.6.1.26
			CDP-Diacylglycerol pyrophostatase (n-C18:1)	CDAPPA181	h2o[c] + cdpdodec11eg[c] -> 2 h[c] + pa181[c] + cmp[c]	3.6.1.26
Bd1339	Other Hydrolases (unknown location)	Adenosylhomocysteinase		AHC	h2o[c] + ahcys[c] <=> adn[c] + hcys_L[c]	3.3.1.1
Bd1553	Other Hydrolases (unknown location)	dUTP diphosphatase		DUTPDP	h2o[c] + dutp[c] -> h[c] + ppi[c] + dump[c]	3.6.1.-/ 3.6.1.23/ 3.6.1.9
Bd1570	Other Hydrolases (unknown location)	Guanosine 3-diphosphate 5-triphosphate 3-diphosphatase		GDPTPDP	gdptp[c] + h2o[c] -> gtp[c] + ppi[c]	3.1.7.2
Bd1620	Other Hydrolases (unknown location)	Acetyl-CoA hydrolase		ACOAHi	accoa[c] + h2o[c] -> ac[c] + coa[c] + h[c]	3.1.2.1
Bd1812	Other Hydrolases (unknown location)	Formimidoylglutamase		FGLU	h2o[c] + forglu[c] -> glu_L[c] + frmd[c]	3.5.3.8
Bd2204	Other Hydrolases (unknown location)	Hydroxyacylglutathione hydrolase		GLYOX	h2o[c] + lgt_S[c] -> h[c] + gthrd[c] + lac_D[c]	3.1.2.6
Bd2446 and Bd2522	Other Hydrolases (unknown location)	GTP cyclohydrolase I		GTPCI	h2o[c] + gtp[c] -> h[c] + ahdt[c] + for[c]	3.5.4.16
Bd2688	Other Hydrolases (unknown location)	Dihydroorotase		DHORTS	h2o[c] + dhor_S[c] <=> h[c] + cbasp[c]	3.5.2.3
Bd2721	Other Hydrolases (unknown location)	Imidazolonepropionase		IZPN	h2o[c] + 4izp[c] -> h[c] + forglu[c]	3.5.2.7
Bd3002	Other Hydrolases (unknown location)	Phosphoribosylaminoimidazolecarboxamide formyltransferase		AICART	aicar[c] + 10fthf[c] <=> fprica[c] + thf[c]	2.1.2.3
		IMP cyclohydrolase		IMPC	h2o[c] + imp[c] <=> fprica[c]	2.1.2.3/ 3.5.4.10
Bd3038	Other Hydrolases (unknown location)	3,4-Dihydroxy-2-butanone-4-phosphate synthase		DB4PS	ru5p_D[c] -> db4p[c] + for[c] + h[c]	4.1.99.12
		GTP cyclohydrolase II (25drapp)		GTPCII2	gtp[c] + 3 h2o[c] -> 25drapp[c] + for[c] + 2 h[c] + ppi[c]	3.5.4.25
Bd3179	Other Hydrolases (unknown location)	ADPribose diphosphatase		ADPRDP	adprib[c] + h2o[c] -> amp[c] + 2 h[c] + r5p[c]	3.6.1.13
Bd3188	Other Hydrolases (unknown location)	UDP-sugar hydrolase		USHD_BD	h2o[c] + umanp[c] -> h[c] + pmanp[c] + ump[c]	3.6.1.54
Bd3295	Other Hydrolases (unknown location)	Methenyltetrahydrofolate cyclohydrolase		MTHFC	h2o[c] + methf[c] <=> h[c] + 10fthf[c]	3.5.4.9
		Methylenetetrahydrofolate dehydrogenase NADP		MTHFD	nadp[c] + mlthf[c] <=> nadph[c] + methf[c]	1.5.1.5
Bd3436	Other Hydrolases (unknown location)	Agmatinase		AGMT	h2o[c] + agm[c] -> ptrc[c] + urea[c]	3.5.3.11
Bd3486	Other Hydrolases (unknown location)	3 Deoxy D arabino heptulosonate 7 phosphate synthetase		DDPA	h2o[c] + e4p[c] + pep[c] -> pi[c] + 2dda7p[c]	2.5.1.54
