# Supplementary material for: Providing new insights on the biphasic lifestyle of the predatory bacterium Bdellovibrio bacteriovorus through genome-scale metabolic modeling
Source: PLoS Comput Biol. 2020 Sep 14;16(9):e1007646. doi: 10.1371/journal.pcbi.1007646 (PMC7529429; doi:10.1371/journal.pcbi.1007646)
Supplement: S2 Table — (XLSX) [file pcbi.1007646.s005.xlsx]

## Sheet: Table S2
ORF	Previous annotation (1)	Specific Annotation in iCH457 (2)	Reannotation in iCH457	E value p-Blast (Per. Ident)	Reaction Name	Reaction Formula in iCH454	EC number	Reference
Bd0950	acetyltransferase	UDP 2,3-diamino-2,3-dideoxy-D-glucose acyltransferase			UGLCPAT2	pentdACP[c] + pmanpGlcpN140[c] -> h[c] + ACP[c] + pmanpGlcpN140N150[c]	2.3.1.191
		UDP 2,3-diamino-2,3-dideoxy-D-glucose acyltransferase			UGLCPAT4	tridACP[c] + uGlcpN131[c] -> h[c] + ACP[c] + uGlcpN131N130[c]	2.3.1.191
Bd2174	Butyryl-CoA dehydrogenase	acyl CoA dehydrogenase hexanoyl CoA			ACOAD2f	fad[c] + hxcoa[c] <=> fadh2[c] + hx2coa[c]	1.3.99.3
		acyl CoA dehydrogenase octanoyl CoA			ACOAD3f	fad[c] + occoa[c] <=> fadh2[c] + oc2coa[c]	1.3.99.3
Bd1973	Butyryl-CoA dehydrogenase	acyl CoA dehydrogenase hexanoyl CoA			ACOAD2f	fad[c] + hxcoa[c] <=> fadh2[c] + hx2coa[c]	1.3.99.3
Bd1852	Enoyl-CoA hydratase		Methylmalonyl-CoA decarboxylase	0 (100%)	MMCD	h[c] + mmcoa_S[c] -> co2[c] + ppcoa[c]	4.1.1.41	Nguyen et al., 2008
		methylglutaconyl CoA hydratase			MGCH	h2o[c] + 3mgcoa[c] -> hmgcoa[c]	4.2.1.18
Bd1836	3-hydroxyacyl-CoA dehydrogenase		methylglutaconyl CoA hydratase	0 (100%)	MGCH	h2o[c] + 3mgcoa[c] -> hmgcoa[c]	4.2.1.18	Lambert et al., 2010
		3 hydroxyacyl CoA dehydrogenase acetoacetyl CoA			HACD1i	nad[c] + 3hbcoa[c] -> h[c] + aacoa[c] + nadh[c]	1.1.1.35
Bd1850	3-hydroxyacyl-CoA dehydrogenase	3 hydroxyacyl CoA dehydrogenase acetoacetyl CoA			HACD1i	nad[c] + 3hbcoa[c] -> h[c] + aacoa[c] + nadh[c]	1.1.1.35
Bd1201	Isovaleryl-CoA dehydrogenase	3 Methylbutanoyl CoA acceptor 2 3 oxidoreductase			MBCOAi	fad[c] + ivcoa[c] -> fadh2[c] + 3mb2coa[c]	1.3.8.4/ 1.3.8.7/ 1.3.99.10
Bd2728	Oxoglutarate dehydrogenase	2 Oxoadipatelipoamde 2 oxidoreductase decarboxylating and acceptor succinylating			OXOADLR	h[c] + lpam[c] + 2oxoadp[c] -> co2[c] + S_gtrdhdlp[c]	1.2.4.2
Bd3795	Cystathionine gamma-lyase	O-succinylhomoserine lyase (L-cysteine)			SHSL1	cys_L[c] + suchms[c] -> cyst_L[c] + h[c] + succ[c]	4.2.99.9
Bd2266	Aldehyde dehydrogenase	aldehyde dehydrogenase (acetaldehyde, NAD)			ALDD2xi	nad[c] + h2o[c] + acald[c] <=> 2 h[c] + nadh[c] + ac[c]	1.2.1.3
		beta-Aminopropion aldehyde:NAD+ oxidoreductase			BAMPPALDOX	h2o[c] + nad[c] + bamppald[c] -> 2 h[c] + nadh[c] + ala_B[c]	1.2.1.3
(1) Rendulic et al., 2004
(2) KEEG
