# Supplementary material for: Providing new insights on the biphasic lifestyle of the predatory bacterium Bdellovibrio bacteriovorus through genome-scale metabolic modeling
Source: PLoS Comput Biol. 2020 Sep 14;16(9):e1007646. doi: 10.1371/journal.pcbi.1007646 (PMC7529429; doi:10.1371/journal.pcbi.1007646)
Supplement: S3 Table — (XLSX) [file pcbi.1007646.s006.xlsx]

## Sheet: Table S3
38 common Reactions in Intracellular lifestyle and Free-Living lifestyle:		88 reactions included exclusively in Free-Living lifestyle:		15 reactions included exclusively in Intracellular lifestyle:
A5PISO	arabinose 5 phosphate isomerase	ALAALAr	D alanine D alanine ligase reversible	3OAR140	3 oxoacyl acyl carrier protein reductase n C140
ACCOAC	acetyl CoA carboxylase	ASPK	aspartate kinase	3OAS140	3 oxoacyl acyl carrier protein synthase n C140
ADSL1r	adenylsuccinate lyase	DAPDC	diaminopimelate decarboxylase	AGPAT161	1 hexadec 7 enoyl sn glycerol 3 phosphate O acyltransferase n C161
ADSL2r	adenylosuccinate lyase	DAPE	diaminopimelate epimerase	AIRC2	phosphoribosylaminoimidazole carboxylase
ADSS	adenylosuccinate synthase	DHDPRy	dihydrodipicolinate reductase NADPH	DASYN161	CDP diacylglycerol synthetase n C161
AGPAT160	1 hexadecanoyl sn glycerol 3 phosphate O acyltransferase n C160	DHDPS	dihydrodipicolinate synthase	DPCOAK	dephospho CoA kinase
AICART	phosphoribosylaminoimidazolecarboxamide formyltransferase	DMATT	dimethylallyltranstransferase	HCO3E	HCO3 equilibration reaction
ASPCT	aspartate carbamoyltransferase	FCLT	Ferrochelatase	PE160abcpp	phosphatidylethanolamine transport via ABC system n C160 periplasm
DASYN160	CDP diacylglycerol synthetase n C160	G1SAT	glutamate 1 semialdehyde aminotransferase	PE161abcpp	phosphatidylethanolamine transport via ABC system n C161 periplasm
DHFR	dihydrofolate reductase	GLUTRR	glutamyl tRNA reductase	PRAGSr	PRAGSr
DHORTS	dihydroorotase	GLUTRS	Glutamyl tRNA synthetase	PRAIS	phosphoribosylaminoimidazole synthase
DTMPK	dTMP kinase	GRTT	geranyltranstransferase	PRPPS	phosphoribosylpyrophosphate synthetase
G1PACT	glucosamine 1 phosphate N acetyltransferase	HMBS	hydroxymethylbilane synthase	PSD161	Phosphatidylserine decarboxylase n C161
GF6PTA	glutamine fructose 6 phosphate transaminase	MPTG	murein polymerizing transglycosylase	PSSA161	Phosphatidylserine syntase n C161
GK1	guanylate kinase GMPATP	NADS1	NAD synthase nh3	PTPATi	pantetheine phosphate adenylyltransferase
GLNS	glutamine synthetase	PAPPT3	phospho N acetylmuramoyl pentapeptide transferase meso 2 6 diaminopimelate
GLUPRT	glutamine phosphoribosyldiphosphate amidotransferase	PPBNGS	porphobilinogen synthase
GMPS2	GMP synthase	UAAGDS	UDP N acetylmuramoyl L alanyl D glutamyl meso 2 6 diaminopimelate synthetase
IMPC	IMP cyclohydrolase	UAGCVT	UDP N acetylglucosamine 1 carboxyvinyltransferase
KDOCT2	3 deoxy manno octulosonate cytidylyltransferase	UAGPT3	UDP N acetylglucosamine N acetylmuramyl pentapeptide pyrophosphoryl undecaprenol N acetylglucosamine transferase
KDOPP	3 deoxy manno octulosonate 8 phosphatase	UAMAGS	UDP N acetylmuramoyl L alanyl D glutamate synthetase
KDOPS	3 deoxy D manno octulosonic acid 8 phosphate synthase	UAMAS	UDP N acetylmuramoyl L alanine synthetase
MCOATA	Malonyl CoA ACP transacylase	UAPGR	UDP N acetylenolpyruvoylglucosamine reductase
METAT	methionine adenosyltransferase	UDCPDP	undecaprenyl diphosphatase
NADK	NAD kinase	UGMDDS	UDP N acetylmuramoyl L alanyl D glutamyl meso 2 6 diaminopimeloyl D alanyl D alanine synthetase
NDPK2	nucleoside diphosphate kinase ATPUDP	UPP3S	uroporphyrinogen III synthase
NDPK4	nucleoside diphosphate kinase ATPdTDP	UPPDC1	uroporphyrinogen decarboxylase uroporphyrinogen III
NNATr	nicotinate nucleotide adenylyltransferase
OMPDC	orotidine 5 phosphate decarboxylase
ORPT	orotate phosphoribosyltransferase
PGAMT	phosphoglucosamine mutase
PItex	phosphate transport via diffusion extracellular to periplasm
PRFGS	phosphoribosylformylglycinamidine synthase
PSD160	Phosphatidylserine decarboxylase n C160
PSSA160	Phosphatidylserine syntase n C160
TMDS	thymidylate synthase
UAGDP	UDP N acetylglucosamine diphosphorylase
UMPK	UMP kinase
