# Supplementary material for: Providing new insights on the biphasic lifestyle of the predatory bacterium Bdellovibrio bacteriovorus through genome-scale metabolic modeling
Source: PLoS Comput Biol. 2020 Sep 14;16(9):e1007646. doi: 10.1371/journal.pcbi.1007646 (PMC7529429; doi:10.1371/journal.pcbi.1007646)
Supplement: S4 Table — (XLSX) [file pcbi.1007646.s007.xlsx]

## Sheet: Table S4
iCHAP		iCHGP		Both
Abreviation	Reaction name	Abreviation	Reaction name	Abreviation	Reaction name
ACONTa	aconitase half reaction A Citrate hydro lyase	ACACCT	acetyl-CoA:acetoacetyl-CoA transferase	2S6HCCi	2 succinyl 6 hydroxy 2 4 cyclohexadiene 1 carboxylate synthase
ACONTb	aconitase half reaction B Isocitrate hydro lyase	ACOAD20	acyl CoA dehydrogenase 2 methylbutnoyl CoA	34HPPOR	4 Hydroxyphenylpyruvateoxygen oxidoreductase
ACS	acetyl CoA synthetase	ACOADH2	acyl CoA dehydrogenase Isobutiryl CoA	3HAD100	3 hydroxyacyl acyl carrier protein dehydratase n C100
ADA	Adenosine deaminase	ADSL1r	adenylsuccinate lyase	3HAD120	3 hydroxyacyl acyl carrier protein dehydratase n C120
ADD	adenine deaminase	ADSL2r	adenylosuccinate lyase	3HAD121	3 hydroxyacyl acyl carrier protein dehydratase n C121
ADPT	adenine phosphoribosyltransferase	AGPAT120	1 tetradecanoyl sn glycerol 3 phosphate O acyltransferase n C120	3HAD140	3 hydroxyacyl acyl carrier protein dehydratase n C140
AGM3Pt2pp	GlcNAc anhMurNAc tripeptide transport in via proton symport periplasm	AGPAT140	1 tetradecanoyl sn glycerol 3 phosphate O acyltransferase n C140	3HAD141	3 hydroxyacyl acyl carrier protein dehydratase n C141
AGM4Pt2pp	GlcNAc anhMurNAc tetrapeptide transport in via proton symport periplasm	AGPAT141	1 tetradec 7 enoyl sn glycerol 3 phosphate O acyltransferase n C141	3HAD160	3 hydroxyacyl acyl carrier protein dehydratase n C160
AGMt2pp	GlcNAc anhMurNAc transport in via proton symport periplasm	AGPAT160	1 hexadecanoyl sn glycerol 3 phosphate O acyltransferase n C160	3HAD161	3 hydroxyacyl acyl carrier protein dehydratase n C161
AKP1	alkaline phosphatase Dihydroneopterin	AGPAT161	1 hexadec 7 enoyl sn glycerol 3 phosphate O acyltransferase n C161	3HAD180	3 hydroxyacyl acyl carrier protein dehydratase n C180
ASP1DC	aspartate 1-decarboxylase	AGPAT180	1 octadecanoyl sn glycerol 3 phosphate O acyltransferase n C180	3HAD181	3 hydroxyacyl acyl carrier protein dehydratase n C181
ASPTA	aspartate transaminase	AGPAT181	1 octadec 7 enoyl sn glycerol 3 phosphate O acyltransferase n C181	3HAD40	3 hydroxyacyl acyl carrier protein dehydratase n C40
CATpp	catalase periplasm	AICART	phosphoribosylaminoimidazolecarboxamide formyltransferase	3HAD60	3 hydroxyacyl acyl carrier protein dehydratase n C60
CDAPPA120	CDP-Diacylglycerol pyrophostatase (n-C12:0)	ASPO4	L-aspartate oxidase	3HAD80	3 hydroxyacyl acyl carrier protein dehydratase n C80
CDAPPA140	CDP-Diacylglycerol pyrophostatase (n-C14:0)	CBPS	carbamoyl phosphate synthase glutamine hydrolysing	3OAR100	3 oxoacyl acyl carrier protein reductase n C100
CDAPPA141	CDP-Diacylglycerol pyrophostatase (n-C14:1)	CCGS	7 cyano 7 carbaguanine synthase	3OAR120	3 oxoacyl acyl carrier protein reductase n C120
CDAPPA160	CDP-Diacylglycerol pyrophostatase (n-C16:0)	CDGS	7 deaza 7 carboxyguanine synthase	3OAR121	3 oxoacyl acyl carrier protein reductase n C121
CDAPPA161	CDP-Diacylglycerol pyrophostatase (n-C16:1)	CYTD	cytidine deaminase	3OAR140	3 oxoacyl acyl carrier protein reductase n C140
CDAPPA180	CDP-Diacylglycerol pyrophostatase (n-C18:0)	CYTK1	cytidylate kinase CMP	3OAR141	3 oxoacyl acyl carrier protein reductase n C141
CDAPPA181	CDP-Diacylglycerol pyrophostatase (n-C18:1)	CYTK2	cytidylate kinase dCMP	3OAR160	3 oxoacyl acyl carrier protein reductase n C160
CHORS	chorismate synthase	DCYTD	deoxycytidine deaminase	3OAR161	3 oxoacyl acyl carrier protein reductase n C161
CYTDK2	cytidine kinase (GTP)	DHNAOT	1 4 dihydroxy 2 naphthoate octaprenyltransferase	3OAR180	3 oxoacyl acyl carrier protein reductase n C180
DURIPP	deoxyuridine phosphorylase	DHORD1	dihydoorotic acid dehydrogenase quinone8	3OAR181	3 oxoacyl acyl carrier protein reductase n C181
ECOAE	3 hydroxyacyl CoA dehydratase 3 hydroxybutanoyl CoA	DTMPK	dTMP kinase	3OAR40	3 oxoacyl acyl carrier protein reductase n C40
ECOAH12	3 hydroxyacyl CoA dehydratase 3 hydroxyisobutyryl CoA	FGLU	formimidoylglutamase	3OAR60	3 oxoacyl acyl carrier protein reductase n C60
ECOAH9	2 Methylprop 2 enoyl CoA 2 Methylbut 2 enoyl CoA	GARFT	phosphoribosylglycinamide formyltransferase	3OAR80	3 oxoacyl acyl carrier protein reductase n C80
GLYOX	hydroxyacylglutathione hydrolase	GLUK	Glucokinase	3OAS100	3 oxoacyl acyl carrier protein synthase n C100
GPDDA2	Glycerophosphodiester phosphodiesterase Glycerophosphoethanolamine	HEMEOS	Heme O synthase	3OAS120	3 oxoacyl acyl carrier protein synthase n C120
GPDDA4	Glycerophosphodiester phosphodiesterase Glycerophosphoglycerol	HISD	histidase	3OAS121	3 oxoacyl acyl carrier protein synthase n C121
HACD1	3-hydroxyacyl-CoA dehydrogenase (acetoacetyl-CoA)	HISTP	histidinol phosphatase	3OAS140	3 oxoacyl acyl carrier protein synthase n C140
HACD2i	3 hydroxyacyl CoA dehydrogenase 3 oxohexanoyl CoA	HSTPTr	histidinol phosphate transaminase	3OAS141	3 oxoacyl acyl carrier protein synthase n C141
HACD3i	3 hydroxyacyl CoA dehydrogenase 3 oxooctanoyl CoA	MACACI	maleylacetoacetate isomerase	3OAS160	3 oxoacyl acyl carrier protein synthase n C160
HACD4i	3 hydroxyacyl CoA dehydrogenase 3 oxodecanoyl CoA	MBCOAi	3 Methylbutanoyl CoA acceptor 2 3 oxidoreductase	3OAS161	3 oxoacyl acyl carrier protein synthase n C161
HACD5i	3 hydroxyacyl CoA dehydrogenase 3 oxododecanoyl CoA	MCTP1App	murein crosslinking transpeptidase 1A A2pm D ala periplasm	3OAS180	3 oxoacyl acyl carrier protein synthase n C180
HACD6i	3 hydroxyacyl CoA dehydrogenase 3 oxotetradecanoyl CoA	MCTP1Bpp	murein crosslinking transpeptidase 1B A2pm A2pm periplasm	3OAS181	3 oxoacyl acyl carrier protein synthase n C181
HACD7i	3 hydroxyacyl CoA dehydrogenase 3 oxohexadecanoyl CoA	MCTP2App	murein crosslinking transpeptidase 1A A2pm D ala periplasm	3OAS60	3 oxoacyl acyl carrier protein synthase n C60
HACD9	3 hydroxyacyl CoA dehydrogenase 2 Methylacetoacetyl CoA	ME1	malic enzyme (NAD)	3OAS40	3 oxoacyl acyl carrier protein synthase n C40
HXAND	hypoxanthine dehydrogenase	MOAT	3-deoxy-D-manno-octulosonic acid transferase	3OAS80	3 oxoacyl acyl carrier protein synthase n C80
MDDCP1pp	murein D D carboxypeptidase murein5px4p periplasm	MOAT2	3-deoxy-D-manno-octulosonic acid transferase	4PCP	tetrapeptide L D carboxypeptidase
MDDCP2pp	murein D D carboxypeptidase murein5px4px4p periplasm	OCOAT1	3 oxoacid CoA transferase Succinyl CoA acetoacetate	4PCPpp	tetrapeptide L D carboxypeptidase periplasm
MDDCP3pp	murein D D carboxypeptidase murein5p5p periplasm	OCTDPS	Octaprenyl pyrophosphate synthase	ACOAD1f	acyl CoA dehydrogenase butanoyl CoA
MDDCP4pp	murein D D carboxypeptidase murein5p4p periplasm	PRAGSr	phosphoribosylglycinamide synthase	ACOAD2f	acyl CoA dehydrogenase 2 methylbutnoyl CoA
MDDCP5pp	murein D D carboxypeptidase murein5p3p periplasm	PRAIS	phosphoribosylaminoimidazole synthase	ACOAD3f	acyl CoA dehydrogenase hexanoyl CoA
MICITDr	2 methylisocitrate dehydratase	RHACOAR100	3R 3 Hydroxyacyl CoANADP oxidoreductase	ACOAD4f	acyl CoA dehydrogenase octanoyl CoA
NADH10	NADH dehydrogenase (menaquinone-8 & 0 protons)	RHACOAR120	R Hydroxyacyl CoANADP oxidoreductase	ACOAD5f	acyl CoA dehydrogenase decanoyl CoA
PEPCK_re	phosphoenolpyruvate carboxykinase GTP	RHACOAR140	3R 3 Hydroxyacyl CoANADP oxidoreductase	ACOAD6f	acyl CoA dehydrogenase dodecanoyl CoA
PHETA1	phenylalanine transaminase	RHACOAR80	3R 3 Hydroxyacyl CoANADP oxidoreductase	ACOAD7f	acyl CoA dehydrogenase tetradecanoyl CoA
PPS	phosphoenolpyruvate synthase	U23GAAT	UDP-3-O-(3-hydroxymyristoyl)glucosamine acyltransferase	ACOATA	acyl CoA dehydrogenase hexadecanoyl CoA
RNTR4	ribonucleoside triphosphate reductase UTP	UAGPT3	UDP N acetylglucosamine N acetylmuramyl pentapeptide pyrophosphoryl undecaprenol N acetylglucosamine transferase	ACSPHAC100	R 3 Hydroxyacid Acyl CoA Synthetase C100
SSALy	succinate semialdehyde dehydrogenase NADP	UDCPDP	undecaprenyl diphosphatase	ACSPHAC120	R 3 Hydroxyacid Acyl CoA Synthetase C120
UPPRT	uracil phosphoribosyltransferase	ALAASPabcpp	L-Alaninylaspartate (alaasp) transport outer membrane	ACSPHAC140	R 3 Hydroxyacid Acyl CoA Synthetase C140
URIK2	uridine kinase (GTP:Uridine)	ALAGLUabcpp	L-Alaninylglutamate (LalaLglu) transport outer membrane	ACSPHAC160	R 3 Hydroxyacid Acyl CoA Synthetase C160
XAND	xanthine dehydrogenase	ALAHISabcpp	L-Alaninylhistidine (Ala-His) transport outer membrane	ACSPHAC40	R 3 Hydroxyacid Acyl CoA Synthetase C40
CLt3_2pp	chloride transport out via proton antiport (2:1) (periplasm) (ClcA)	ALAMETabcpp	L-AlaninylMethionine (Ala-Met) transport outer membrane	ACSPHAC60	R 3 Hydroxyacid Acyl CoA Synthetase C60
SPMDabcpp	spermidine transport via ABC system (periplasm)	ALAPROabcpp	L-AlaninylProline (Ala-Pro) transport outer membrane	ACSPHAC80	R 3 Hydroxyacid Acyl CoA Synthetase C80
PTRCabcpp	putrescine transport via ABC system (periplasm)	ALAARGabcpp	L-AlaninylArginine (Ala-Arg) transport outer membrane	ADK1	adenylate kinase
PPTabcpp	phosphonate-transporting ATPase	ALACYSabcpp	L-AlaninylCysteine (Ala-Cys) transport outer membrane	ADNCYC	adenylate cyclase
CA2abc	calcium transport via ABC system	ALAILEabcpp	L-AlaninylIsoleucine (Ala-Ile) transport outer membrane	ADSS	adenylosuccinate synthase
Cuabcpp	Copper ABC transporter (periplasm)	ALALYSabcpp	L-AlaninylLysine (Ala-Lys) transport outer membrane	AGM3PA	N Acetyl D glucosamine anhydrous N Acetylmuramyl tripeptide amidase
Agabcpp	Ag ABC transporter (periplasm)	ALAPHEabcpp	L-AlaninylPhenylalanine (Ala-Phe) transport outer membrane	AGM3PApp	N Acetyl D glucosamine anhydrous N Acetylmuramyl tripeptide amidase periplasm
Cu2abcpp	Copper2+ ABC transporter (periplasm)	ALASERabcpp	L-AlaninylSerine (Ala-Ser) transport outer membrane	AGM3PH	N Acetyl D glucosamine anhydrous N Acetylmuramyl tripeptide beta 1 4 N acetylglucosaminidase
MG2tpp	magnesium (+2) transport in via diffusion	ALATRPabcpp	L-Alaninyltryptophan (Ala-Trp) transport outer membrane	AGM4PA	N Acetyl D glucosamine anhydrous N Acetylmuramyl tetrapeptide amidase
ACOAHi	acetyl-CoA hydrolase	ALAASNabcpp	L-AlaninylAsparagine (Ala-Asn) transport outer membrane	AGM4PApp	N Acetyl D glucosamine anhydrous N Acetylmuramyl tetrapeptide amidase periplasm
PTHK	pantetheine kinase	ALAGLNabcpp	L-AlaninylGlutamine (Ala-Gln) transport outer membrane	AGM4PCP	N Acetyl D glucosamine anhydrous N Acetylmuramyl tetrapeptide L D carboxypeptidase
PANTS	pantothenate synthase	PPIuabcpp	phosphate transport via ABC system (uptake, periplasm)	AGM4PCPpp	N Acetyl D glucosamine anhydrous N Acetylmuramyl tetrapeptide L D carboxypeptidase periplasmic
PNTK	pantothenate kinase	GLYCL	Glycine Cleavage System	AGM4PH	N Acetyl D glucosamine anhydrous N Acetylmuramyl tetrapeptide beta 1 4 N acetylglucosaminidase
PPNCL2	phosphopantothenate cysteine ligase	LYSMOX	Lysine N6 monooxigenase	AGMH	N Acetyl D glucosamine anhydrous N Acetylmuramyl beta 1 4 N acetylglucosaminidase
		ARBTNS	aerobactin synthase	AGMT	agmatinase
		DB4PS	3,4-Dihydroxy-2-butanone-4-phosphate synthase	AHC	adenosylhomocysteinase
		OGMEACPR	3-Oxo-glutaryl-[ACP] methyl ester reductase	AIRC3	phosphoribosylaminoimidazole carboxylase mutase rxn
		OPMEACPR	3-Oxo-pimeloyl-[ACP] methyl ester reductase	AKGDa	oxoglutarate dehydrogenase lipoamide
		4HTHRS	4 Hydroxy L threonine synthase	AKGDbr	oxoglutarate dehydrogenase dihydrolipoamide S succinyltransferase reversible
		RBFSa	riboflavin synthase a	ALAALAr	D alanine D alanine ligase reversible
		HOMt2pp	L-homoserineserine efflux via proton symport	ALAD_syn	L-alanine dehydrogenase
		THRt2pp	L-threonine efflux transport via proton antiport (periplasm)	AM3PA	anhydrous N Acetylmuramyl tripeptide amidase
		CYSTRS	Cysteinyl-tRNA synthetase	AM4PA	anhydrous N Acetylmuramyl tetrapeptide amidase
		TRPO2	L-Tryptophan:oxygen 2,3-oxidoreductase (decyclizing)	AMMQLT8	S-adenosylmethione:2-demthylmenaquinole methyltransferase (menaquinone 8)
		PRFGS	phosphoribosylformylglycinamidine synthase	AMPN	AMP nucleosidase
		VALabcpp	L valine transport via ABC system periplasm	AMPTASEAH	aminopeptidase Ala His
		LEUabcpp	L leucine transport via ABC system periplasm	AMPTASEAL	aminopeptidase Ala Leu
		THRabcpp	L threonine transport via ABC system periplasm	AMPTASEAT	aminopeptidase Ala Thr
		GLNabcpp	L-glutamine transport via ABC system (periplasm)	AMPTASEATRP	aminopeptidase Ala Trp
		G3PAT120	glycerol 3 phosphate acyltransferase C120	ANHMK	1 6 anhydrous N Acetylmuramate kinase
		G3PAT140	glycerol 3 phosphate acyltransferase C140	ARGDCpp	arginine decarboxylase
		G3PAT141	glycerol 3 phosphate acyltransferase C141	ASADi	aspartate-semialdehyde dehydrogenase, irreversible
		G3PAT160	glycerol 3 phosphate acyltransferase C160	ASNN	L asparaginase
		G3PAT161	glycerol 3 phosphate acyltransferase C161	ASPCT	aspartate carbamoyltransferase
		G3PAT180	glycerol 3 phosphate acyltransferase C180	ASPK	aspartate kinase
		G3PAT181	glycerol 3 phosphate acyltransferase C181	ASPT	L aspartase
		GTPCII2	GTP cyclohydrolase II (25drapp)	ATPS4rpp	ATP synthase four protons for one ATP periplasm
		MPTG	murein polymerizing transglycosylase	BAMPPALDOX	beta-Aminopropion aldehyde:NAD+ oxidoreductase
		MPTG2	murein polymerizing transglycosylase 2 (three linked units)	CAT	catalase
		NNDPR	nicotinate-nucleotide diphosphorylase (carboxylating)	CDGR	7 cyano 7 deazaguanine reductase
		BACCL	biotin-[acetyl-CoA-carboxylase] ligase	CLPNS120pp	cardiolipin synthase periplasmic n C120
		LIPAMPL	Lipoyl-adenylate protein ligase	CLPNS140pp	cardiolipin synthase periplasmic n C140
		LIPATPT	Lipoate-ATP adenylate transferase	CLPNS141pp	cardiolipin synthase periplasmic n C141
		LYSTRS	Lysyl-tRNA synthetase	CLPNS160pp	cardiolipin synthase periplasmic n C160
		PHETRS	Phenylalanyl-tRNA synthetase	CLPNS161pp	cardiolipin synthase periplasmic n C161
				CLPNS180pp	cardiolipin synthase periplasmic n C180
				CLPNS181pp	cardiolipin synthase periplasmic n C181
				CPH4S	6 carboxy 5 6 7 8 tetrahydropterin synthase
				CPPPGO2	Oxygen Independent coproporphyrinogen III oxidase
				CS	citrate synthase
				CTPS2	CTP synthase glutamine
				CYO1_BD	Menaquinol cytochrome c reductase
				CYO1b	cytochrome c oxidase 2 protons
				CYSS	cysteine synthase
				CYSTGL	cystathionine g lyase
				CYSTS	cystathionine beta synthase
				CYTBD2	cytochrome oxidase bd menaquinol 8 2 protons
				CYTCBB3pp	cytochrome c oxidase bb3 05 protons1 electron periplasm
				DADK	deoxyadenylate kinase
				DAPDC	diaminopimelate decarboxylase
				DAPE	diaminopimelate epimerase
				DASYN120	CDP diacylglycerol synthetase n C120
				DASYN140	CDP diacylglycerol synthetase n C140
				DASYN141	CDP diacylglycerol synthetase n C141
				DASYN160	CDP diacylglycerol synthetase n C160
				DASYN161	CDP diacylglycerol synthetase n C161
				DASYN180	CDP diacylglycerol synthetase n C180
				DASYN181	CDP diacylglycerol synthetase n C181
				DDPA	3 deoxy D arabino heptulosonate 7 phosphate synthetase
				DGK1	deoxyguanylate kinase dGMPATP
				DHDPRy	dihydrodipicolinate reductase NADPH
				DHDPS	dihydrodipicolinate synthase
				DHFR	dihydrofolate reductase
				DHNCOAS	1,4-dihydroxy-2-napthoyl-CoA synthase
				DHORTS	dihydroorotase
				DHQS	3 dehydroquinate synthase
				DMATT	dimethylallyltranstransferase
				DPCOAK	dephospho CoA kinase
				DRPA	deoxyribose-phosphate aldolase
				DURIK1	deoxyuridine kinase (ATP:Deoxyuridine)
				DUTPDP	dUTP diphosphatase
				EAR100y	enoyl acyl carrier protein reductase NADPH n C100
				EAR120y	enoyl acyl carrier protein reductase NADPH n C120
				EAR121y	enoyl acyl carrier protein reductase NADPH n C121
				EAR140y	enoyl acyl carrier protein reductase NADPH n C140
				EAR141y	enoyl acyl carrier protein reductase NADPH n C141
				EAR160y	enoyl acyl carrier protein reductase NADPH n C160
				EAR161y	enoyl acyl carrier protein reductase NADPH n C161
				EAR180y	enoyl acyl carrier protein reductase NADPH n C180
				EAR181y	enoyl acyl carrier protein reductase NADPH n C181
				EAR40y	enoyl acyl carrier protein reductase NADPH n C40
				EAR60y	enoyl acyl carrier protein reductase NADPH n C60
				EAR80y	enoyl acyl carrier protein reductase NADPH n C80
				ECOAH1	3 hydroxyacyl CoA dehydratase 3 hydroxybutanoyl CoA
				ECOAH2	3 hydroxyacyl CoA dehydratase 3 hydroxyhexanoyl CoA
				ECOAH3	3 hydroxyacyl CoA dehydratase 3 hydroxyoctanoyl CoA
				ECOAH4	3 hydroxyacyl CoA dehydratase 3 hydroxydecanoyl CoA
				ECOAH5	3 hydroxyacyl CoA dehydratase 3 hydroxydodecanoyl CoA
				ECOAH6	3 hydroxyacyl CoA dehydratase 3 hydroxytetradecanoyl CoA
				ECOAH7	3 hydroxyacyl CoA dehydratase 3 hydroxyhexadecanoyl CoA
				EDTXS1	Endotoxin Synthesis (lauroyl transferase)
				ENO	enolase
				FACOAL100	fatty acid CoA ligase decanoate
				FACOAL120	fatty acid CoA ligase dodecanoate
				FACOAL140	fatty acid CoA ligase tetradecanoate
				FACOAL141	fatty acid CoA ligase tetradecenoate
				FACOAL160	C160 fatty acid activation
				FACOAL161	fatty acid CoA ligase hexadecenoate
				FACOAL180	C180 fatty acid activation
				FACOAL181	C181 fatty acid activation
				FACOAL60	fatty acid CoA ligase hexanoate
				FACOAL80	fatty acid CoA ligase octanoate
				FBA	fructose bisphosphate aldolase
				FBP	fructose bisphosphatase
				FCLT	Ferrochelatase
				FMETTRS	Methionyl tRNA formyltransferase
				FOMETR	aminomethyltransferase
				FRTT	farnesyltranstransferase
				FTHFCL	5 formethyltetrahydrofolate cyclo ligase
				FUM	fumarase
				G1PACT	glucosamine 1 phosphate N acetyltransferase
				G1SAT	glutamate 1 semialdehyde aminotransferase
				GALUi	UTP glucose 1 phosphate uridylyltransferase irreversible
				GAPD	glyceraldehyde 3 phosphate dehydrogenase
				GDPMNH	GDP-mannose mannosyl hydrolase
				GF6PTA	glutamine fructose 6 phosphate transaminase
				GHMT2r	glycine hydroxymethyltransferase, reversible
				GK1	guanylate kinase GMPATP
				GLCOASYNT	Glutaryl CoAdihydrolipoamide S succinyltransferase
				GLNS	glutamine synthetase
				GLUDy	glutamate dehydrogenase NADP
				GLUPRT	glutamine phosphoribosyldiphosphate amidotransferase
				GLUTRR	glutamyl tRNA reductase
				GLUTRS	Glutamyl tRNA synthetase
				GLYK	glycerol kinase
				GMPS2	GMP synthase
				GRTT	geranyltranstransferase
				GTPCI	GTP cyclohydrolase I
				HACD1i	3 hydroxyacyl CoA dehydrogenase acetoacetyl CoA
				HADPCOADH3	3 hydroxyadipyl CoA dehydrogenase NAD
				HEMEAS	Heme A synthase
				HGNTOR	Homogentisateoxygen 1 2 oxidoreductase decyclizing
				HMBS	hydroxymethylbilane synthase
				HMGL	hydroxymethylglutaryl CoA lyase
				HXPRT	hypoxanthine phosphoribosyltransferase Hypoxanthine
				ICDHyr	isocitrate dehydrogenase NADP
				ILEDHr	Valine dehydrogenase
				ILETA	isoleucine transaminase
				IMPC	IMP cyclohydrolase
				IMPD	IMP dehydrogenase
				IPDDI	isopentenyl diphosphate D isomerase
				IPPS	2 isopropylmalate synthase
				IZPN	imidazolonepropionase
				KAT1	3 ketoacyl CoA thiolase
				KAT2	3 ketoacyl CoA thiolase
				KAT3	3 ketoacyl CoA thiolase
				KAT4	3 ketoacyl CoA thiolase
				KAT5	3 ketoacyl CoA thiolase
				KAT6	3 ketoacyl CoA thiolase
				KAT7	3 ketoacyl CoA thiolase
				KAT8	3 ketoacyl CoA thiolase
				KDOCT2	3 deoxy manno octulosonate cytidylyltransferase
				KDOPP	3 deoxy manno octulosonate 8 phosphatase
				KDOPS	3 deoxy D manno octulosonic acid 8 phosphate synthase
				LDH_D	D lactate dehydrogenase
				LEUDHr	leucine dehydrogenase
				LEUTAi	leucine transaminase (irreversible)
				LGTHL	lactoylglutathione lyase
				LPADSS	Lipid A disaccaride synthase
				LPLIPAL1A120pp	Lysophospholipase L1 (2-acylglycerophosphotidate, n-C12:0) (periplasm)
				LPLIPAL1A140pp	Lysophospholipase L1 (2-acylglycerophosphotidate, n-C14:0) (periplasm)
				LPLIPAL1A141pp	Lysophospholipase L1 (2-acylglycerophosphotidate, n-C14:1) (periplasm)
				LPLIPAL1A160pp	Lysophospholipase L1 (2-acylglycerophosphotidate, n-C16:0) (periplasm)
				LPLIPAL1A161pp	Lysophospholipase L1 (2-acylglycerophosphotidate, n-C16:1) (periplasm)
				LPLIPAL1A180pp	Lysophospholipase L1 (2-acylglycerophosphotidate, n-C18:0) (periplasm)
				LPLIPAL1A181pp	Lysophospholipase L1 (2-acylglycerophosphotidate, n-C18:1) (periplasm)
				LPLIPAL1E120pp	Lysophospholipase L1 (2-acylglycerophosphoethanolamine, n-C12:0) (periplasm)
				LPLIPAL1E140pp	Lysophospholipase L1 (2-acylglycerophosphoethanolamine, n-C14:0) (periplasm)
				LPLIPAL1E141pp	Lysophospholipase L1 (2-acylglycerophosphoethanolamine, n-C14:1) (periplasm)
				LPLIPAL1E160pp	Lysophospholipase L1 2 acylglycerophosphoethanolamine n C160 periplasm
				LPLIPAL1E161pp	Lysophospholipase L1 2 acylglycerophosphoethanolamine n C161 periplasm
				LPLIPAL1E180pp	Lysophospholipase L1 2 acylglycerophosphoethanolamine n C180 periplasm
				LPLIPAL1E181pp	Lysophospholipase L1 (2-acylglycerophosphoethanolamine, n-C18:1) (periplasm)
				LPLIPAL1G120pp	Lysophospholipase L1 (2-acylglycerophosphoglycerol, n-C12:0) (periplasm)
				LPLIPAL1G140pp	Lysophospholipase L1 (2-acylglycerophosphoglycerol, n-C14:0) (periplasm)
				LPLIPAL1G141pp	Lysophospholipase L1 (2-acylglycerophosphoglycerol, n-C14:1) (periplasm)
				LPLIPAL1G160pp	Lysophospholipase L1 2 acylglycerophosphoglycerol n C160 periplasm
				LPLIPAL1G161pp	Lysophospholipase L1 2 acylglycerophosphoglycerol n C161 periplasm
				LPLIPAL1G180pp	Lysophospholipase L1 2 acylglycerophosphoglycerol n C180 periplasm
				LPLIPAL1G181pp	Lysophospholipase L1 (2-acylglycerophosphoglycerol, n-C18:1) (periplasm)
				LPLIPAL2A120	Lysophospholipase L2 (2-acylglycerophosphotidate, n-C12:0)
				LPLIPAL2A140	Lysophospholipase L2 (2-acylglycerophosphotidate, n-C14:0)
				LPLIPAL2A141	Lysophospholipase L2 (2-acylglycerophosphotidate, n-C14:1)
				LPLIPAL2A160	Lysophospholipase L2 (2-acylglycerophosphotidate, n-C16:0)
				LPLIPAL2A161	Lysophospholipase L2 (2-acylglycerophosphotidate, n-C16:1)
				LPLIPAL2A180	Lysophospholipase L2 (2-acylglycerophosphotidate, n-C18:0)
				LPLIPAL2A181	Lysophospholipase L2 (2-acylglycerophosphotidate, n-C18:1)
				LPLIPAL2E120	Lysophospholipase L2 (2-acylglycerophosphoethanolamine, n-C12:0)
				LPLIPAL2E140	Lysophospholipase L2 (2-acylglycerophosphoethanolamine, n-C14:0)
				LPLIPAL2E141	Lysophospholipase L2 (2-acylglycerophosphoethanolamine, n-C14:1)
				LPLIPAL2E160	Lysophospholipase L2 (2-acylglycerophosphoethanolamine, n-C16:0)
				LPLIPAL2E161	Lysophospholipase L2 (2-acylglycerophosphoethanolamine, n-C16:1)
				LPLIPAL2E180	Lysophospholipase L2 (2-acylglycerophosphoethanolamine, n-C18:0)
				LPLIPAL2E181	Lysophospholipase L2 (2-acylglycerophosphoethanolamine, n-C18:1)
				LPLIPAL2G120	Lysophospholipase L2 (2-acylglycerophosphoglycerol, n-C12:0)
				LPLIPAL2G140	Lysophospholipase L2 (2-acylglycerophosphoglycerol, n-C14:0)
				LPLIPAL2G141	Lysophospholipase L2 (2-acylglycerophosphoglycerol, n-C14:1)
				LPLIPAL2G160	Lysophospholipase L2 (2-acylglycerophosphoglycerol, n-C16:0)
				LPLIPAL2G161	Lysophospholipase L2 (2-acylglycerophosphoglycerol, n-C16:1)
				LPLIPAL2G180	Lysophospholipase L2 (2-acylglycerophosphoglycerol, n-C18:0)
				LPLIPAL2G181	Lysophospholipase L2 (2-acylglycerophosphoglycerol, n-C18:1)
				MACCOAT	2 Methylacetyl CoA thiolase
				MALT	alpha-glucosidase
				MAN6PI	mannose 6 phosphate isomerase
				MCITD	2 methylcitrate dehydratase
				MCITL2	methylisocitrate lyase
				MCITS	2 methylcitrate synthase
				MCOATA	Malonyl CoA ACP transacylase
				MDDEP1pp	murein D D endopeptidase murein4px4p periplasm
				MDDEP2pp	murein D D endopeptidase murein3px4p periplasm
				MDDEP3pp	murein D D endopeptidase murein5px4p periplasm
				MDDEP4pp	murein D D endopeptidase murein4px4px4p periplasm
				MDH	malate dehydrogenase
				ME2	malic enzyme NADP
				METAT	methionine adenosyltransferase
				MGCH	methylglutaconyl CoA hydratase
				MGSA	methylglyoxal synthase
				MLDCP1App	murein L D carboxypeptidase murein5px4p periplasm
				MLDCP1Bpp	murein L D carboxypeptidase murein4p4p periplasm
				MLDCP2App	murein L D carboxypeptidase murein5p5p periplasm
				MLDCP2Bpp	murein L D carboxypeptidase murein4p3p periplasm
				MLDCP3App	murein L D carboxypeptidase murein5px3p periplasm
				MLDEP2pp	murein L D endopeptidase murein5px3p periplasm
				MLTGY1pp	murein lytic transglycosylase murein4p4p periplasm
				MLTGY2pp	murein lytic transglycosylase murein4p3p periplasm
				MLTGY3pp	murein lytic transglycosylase murein3p3p periplasm
				MLTGY4pp	murein lytic transglycosylase murein4px4p4p periplasm
				MMM	Methylmalonyl-CoA mutase
				MTHFC	methenyltetrahydrofolate cyclohydrolase
				MTHFD	methylenetetrahydrofolate dehydrogenase NADP
				NADH17pp	NADH dehydrogenase (menaquinone-8 & 3 protons) (periplasm)
				NDPK1	nucleoside diphosphate kinase ATPGDP
				NDPK2	nucleoside diphosphate kinase ATPUDP
				NDPK3	nucleoside diphosphate kinase ATPCDP
				NDPK4	nucleoside diphosphate kinase ATPdTDP
				NDPK5	nucleoside diphosphate kinase ATPdGDP
				NDPK7	nucleoside diphosphate kinase ATPdCDP
				NDPK8	nucleoside diphosphate kinase ATPdADP
				NDPK9	nucleoside-diphosphate kinase (ATP:IDP)
				NTPP1	Nucleoside triphosphate pyrophosphorylase dgtp
				NTPP11	Nucleoside triphosphate pyrophosphorylase xtp
				NTPP9	Nucleoside triphosphate pyrophosphorylase itp
				OIVD1r	2 oxoisovalerate dehydrogenase acylating 4 methyl 2 oxopentaoate
				OIVD2	2 oxoisovalerate dehydrogenase acylating 3 methyl 2 oxobutanoate
				OIVD3	2 oxoisovalerate dehydrogenase acylating 3 methyl 2 oxopentanoate
				OMPDC	orotidine 5 phosphate decarboxylase
				ORPT	orotate phosphoribosyltransferase
				OXOADLR	2 Oxoadipatelipoamde 2 oxidoreductase decarboxylating and acceptor succinylating
				P5CD	1 pyrroline 5 carboxylate dehydrogenase
				PAPPT3	phospho N acetylmuramoyl pentapeptide transferase meso 2 6 diaminopimelate
				PDH	pyruvate dehydrogenase
				PDHcr	Pyruvate dehydrogenase dihydrolipoamide dehydrogenase reversible
				PFK	phosphofructokinase
				PGAMT	phosphoglucosamine mutase
				PGI2	Glucose-6-phosphate isomerase (2)
				PGK	phosphoglycerate kinase
				PGM	phosphoglycerate mutase
				PGMT	phosphoglucomutase
				PGPP120	phosphatidylglycerol phosphate phosphatase n C140
				PGPP120pp	phosphatidylglycerol phosphate phosphatase periplasm n C140
				PGPP140	phosphatidylglycerol phosphate phosphatase n C140
				PGPP140pp	phosphatidylglycerol phosphate phosphatase periplasm n C140
				PGPP141	phosphatidylglycerol phosphate phosphatase n C141
				PGPP141pp	phosphatidylglycerol phosphate phosphatase periplasm n C141
				PGPP160	phosphatidylglycerol phosphate phosphatase n C160
				PGPP160pp	phosphatidylglycerol phosphate phosphatase periplasm n C160
				PGPP161	phosphatidylglycerol phosphate phosphatase n C161
				PGPP161pp	phosphatidylglycerol phosphate phosphatase periplasm n C161
				PGPP180	phosphatidylglycerol phosphate phosphatase n C180
				PGPP180pp	phosphatidylglycerol phosphate phosphatase periplasm n C180
				PGPP181	phosphatidylglycerol phosphate phosphatase n C181
				PGPP181pp	phosphatidylglycerol phosphate phosphatase periplasm n C181
				PGSA120	Phosphatidylglycerol synthase n C120
				PGSA140	Phosphatidylglycerol synthase n C140
				PGSA141	Phosphatidylglycerol synthase n C141
				PGSA160	Phosphatidylglycerol synthase n C160
				PGSA161	Phosphatidylglycerol synthase n C161
				PGSA180	Phosphatidylglycerol synthase n C180
				PGSA181	Phosphatidylglycerol synthase n C181
				PHETHPTOX3	L Phenylalanine tetrahydrobiopterinoxygen oxidoreductase Tetrahydromonapterin
				PLIPA1A120pp	Phospholipase A1 (phosphatidate, n-C12:0) (periplasm)
				PLIPA1A140pp	Phospholipase A1 (phosphatidate, n-C14:0) (periplasm)
				PLIPA1A141pp	Phospholipase A1 (phosphatidate, n-C14:1) (periplasm)
				PLIPA1A160pp	Phospholipase A1 (phosphatidate, n-C16:0) (periplasm)
				PLIPA1A161pp	Phospholipase A1 (phosphatidate, n-C16:1) (periplasm)
				PLIPA1A180pp	Phospholipase A1 (phosphatidate, n-C18:0) (periplasm)
				PLIPA1A181pp	Phospholipase A1 (phosphatidate, n-C18:1) (periplasm)
				PLIPA1G180pp	Phospholipase A1 phosphatidylglycerol n C180 periplasm
				PLIPA1G181pp	Phospholipase A1 (phosphatidylglycerol, n-C18:1) (periplasm)
				PLIPA2A120pp	Phospholipase A2 (phosphatidate, n-C12:0) (periplasm)
				PLIPA2A140pp	Phospholipase A2 (phosphatidate, n-C14:0) (periplasm)
				PLIPA2A141pp	Phospholipase A2 (phosphatidate, n-C14:1) (periplasm)
				PLIPA2A160pp	Phospholipase A2 (phosphatidate, n-C16:0) (periplasm)
				PLIPA2A161pp	Phospholipase A2 (phosphatidate, n-C16:1) (periplasm)
				PLIPA2A180pp	Phospholipase A2 (phosphatidate, n-C18:0) (periplasm)
				PLIPA2A181pp	Phospholipase A2 (phosphatidate, n-C18:1) (periplasm)
				PLIPA2E120pp	Phospholipase A2 (phosphatidylethanolamine, n-C12:0) (periplasm)
				PLIPA2E140pp	Phospholipase A2 (phosphatidylethanolamine, n-C14:0) (periplasm)
				PLIPA2E141pp	Phospholipase A2 (phosphatidylethanolamine, n-C14:1) (periplasm)
				PLIPA2E160pp	Phospholipase A2 phosphatidylethanolamine n C160 periplasm
				PLIPA2E161pp	Phospholipase A2 phosphatidylethanolamine n C161 periplasm
				PLIPA2E180pp	Phospholipase A2 phosphatidylethanolamine n C180 periplasm
				PLIPA2E181pp	Phospholipase A2 (phosphatidylethanolamine, n-C18:1) (periplasm)
				PLIPA2G120pp	Phospholipase A2 (phosphatidylglycerol, n-C12:0) (periplasm)
				PLIPA2G140pp	Phospholipase A2 (phosphatidylglycerol, n-C14:0) (periplasm)
				PLIPA2G141pp	Phospholipase A2 (phosphatidylglycerol, n-C14:1) (periplasm)
				PLIPA2G160pp	Phospholipase A2 phosphatidylglycerol n C160 periplasm
				PLIPA2G161pp	Phospholipase A2 phosphatidylglycerol n C161 periplasm
				PLIPA2G180pp	Phospholipase A2 phosphatidylglycerol n C180 periplasm
				PLIPA2G181pp	Phospholipase A2 (phosphatidylglycerol, n-C18:1) (periplasm)
				PMANM	phosphomannomutase
				PPBNGS	porphobilinogen synthase
				PPCOAC	Propionyl CoA carboxylase
				PPDK	Pyruvate phosphate dikinase
				PPM	phosphopentomutase
				PPPGDH	protoporphyrinogen IX dehydrogenase (menaquinone)
				PPPGO	protoporphyrinogen oxidase aerobic
				PRASCS	phosphoribosylaminoimidazolesuccinocarboxamide synthase
				PRPPS	phosphoribosylpyrophosphate synthetase
				PSCVTi	3-phosphoshikimate 1-carboxyvinyltransferase, irreversible
				PSD120	Phosphatidylserine decarboxylase n C120
				PSD140	Phosphatidylserine decarboxylase n C140
				PSD141	Phosphatidylserine decarboxylase n C141
				PSD160	Phosphatidylserine decarboxylase n C160
				PSD161	Phosphatidylserine decarboxylase n C161
				PSD180	Phosphatidylserine decarboxylase n C180
				PSD181	Phosphatidylserine decarboxylase n C181
				PSSA120	Phosphatidylserine syntase n C120
				PSSA140	Phosphatidylserine syntase n C140
				PSSA141	Phosphatidylserine syntase n C141
				PSSA160	Phosphatidylserine syntase n C160
				PSSA161	Phosphatidylserine syntase n C161
				PSSA180	Phosphatidylserine syntase n C180
				PSSA181	Phosphatidylserine syntase n C181
				PTHPS	6-pyruvoyltetrahydropterin synthase
				PTPATi	pantetheine phosphate adenylyltransferase
				PUNP1	purine-nucleoside phosphorylase (Adenosine)
				PUNP3	purine-nucleoside phosphorylase (Guanosine)
				PUNP5	purine-nucleoside phosphorylase (Inosine)
				PUNP6	purine-nucleoside phosphorylase (Deoxyinosine)
				PUNP7	purine-nucleoside phosphorylase (Xanthosine)
				PYK	pyruvate kinase
				RECOAH10	3 hydroxyacyl Coa dehydratase 3R 3 hydroxynonanoyl CoA
				RECOAH2	3 hydroxyacyl Coa dehydratase 3R 3 hydroxyhexanoyl CoA
				RECOAH3	3 hydroxyacyl Coa dehydratase 3R 3 hydroxyoctanoyl CoA
				RHACOAR60	3R 3 Hydroxyacyl CoANADP oxidoreductase
				RNDR1	ribonucleoside diphosphate reductase ADP
				RNDR2	ribonucleoside diphosphate reductase GDP
				RNDR3	ribonucleoside diphosphate reductase CDP
				RNDR4	ribonucleoside diphosphate reductase UDP
				RPE	ribulose 5 phosphate 3 epimerase
				RPI	ribose 5 phosphate isomerase
				SDPDS	succinyl diaminopimelate desuccinylase
				SDPTA	succinyldiaminopimelate transaminase
				SERAT	serine O acetyltransferase
				SHCHCS3	2-succinyl-6-hydroxy-2,4-cyclohexadiene 1-carboxylate synthase
				SHK3Dr	shikimate dehydrogenase
				SHKK	shikimate kinase
				SPMS	spermidine synthase
				SPODM	superoxide dismutase
				SPRS	spermine synthase
				SUCBZL	o-succinylbenzoate-CoA ligase
				SUCBZS	O-succinylbenzoate-CoA synthase
				SUCD4	succinate dehyrdogenase
				SUCOAS	succinyl CoA synthetase ADP forming
				SUDH_BD	succinate dehydrogenase
				TALA	transaldolase
				TDPAGTA	dTDP-4-amino-4,6-dideoxy-D-glucose transaminase
				TDSK	Tetraacyldisaccharide 4kinase
				THDPS	tetrahydrodipicolinate succinylase
				THRD_L	L threonine deaminase
				TKT1	transketolase
				TKT2	transketolase
				TMDK1	thymidine kinase (ATP:thymidine)
				TMDPP	thymidine phosphorylase
				TMDS	thymidylate synthase
				TPI	triose phosphate isomerase
				TRDR	thioredoxin reductase NADPH
				UAAGDS	UDP N acetylmuramoyl L alanyl D glutamyl meso 2 6 diaminopimelate synthetase
				UAGAAT	UDP-N-acetylglucosamine acyltransferase
				UAGCVT	UDP N acetylglucosamine 1 carboxyvinyltransferase
				UAGDP	UDP N acetylglucosamine diphosphorylase
				UAMAGS	UDP N acetylmuramoyl L alanyl D glutamate synthetase
				UAMAS	UDP N acetylmuramoyl L alanine synthetase
				UAPGR	UDP N acetylenolpyruvoylglucosamine reductase
				UDCPDPS	Undecaprenyl diphosphate synthase
				UGMDDS	UDP N acetylmuramoyl L alanyl D glutamyl meso 2 6 diaminopimeloyl D alanyl D alanine synthetase
				UHGADA	UDP-3-O-acetylglucosamine deacetylase
				UM3PL	UDP N acetylmuramateL alanyl gamma D glutamyl meso diaminopimelate ligase
				UM4PCP	UDP N acetylmuramoyl L alanyl D gamma glutamyl meso 2 6 diaminopimelate D alanine L D carboxypeptidase
				UM4PL	UDP N acetylmuramateL alanyl gamma D glutamyl meso diaminopimelate D alanine ligase
				UMPK	UMP kinase
				UPP3S	uroporphyrinogen III synthase
				UPPDC1	uroporphyrinogen decarboxylase uroporphyrinogen III
				UPPDC2	uroporphyrinogen decarboxylase (uroporphyrinogen I)
				URCN	urocanase
				URIDK2r	uridylate kinase dUMP
				USHD	UDP-sugar hydrolase
				VALDHr	Valine dehydrogenase
				VALTA	valine transaminase
				XPPT	xanthine phosphoribosyltransferase
				BIOMASS_BB	Biomass
				ATPM	ATP phosphohydrolase (protein-secreting)
				EX_co2(e)	Exchange co2
				EX_h2o(e)	Exchange h2o
				EX_h(e)	Exchange h
				EX_nh4(e)	Exchange nh4
				EX_o2(e)	Exchange o2
				EX_pi(e)	Exchange pi
				EX_fe2(e)	Exchange fe2
				EX_na1(e)	Exchange na
				EX_so4(e)	Exchange so4
				EX_hco3(e)	Exchange hco3
				EX_glc_D(e)	Exchange glc_D
				EX_LALAALA	Exchange L-Alaninyl dipeptide (alaala)
				EX_ALAASP	Exchange L-Alaninylaspartate (alaasp)
				EX_ALAGLU	Exchange L-Alaninylglutamate (LalaLglu)
				EX_ALALEU	Exchange L-Alaninylleucine (Ala-Leu)
				EX_ALAHIS	Exchange L-Alaninylhistidine (Ala-His)
				EX_ALAMET	Exchange L-AlaninylMethionine (Ala-Met)
				EX_ALAPRO	Exchange L-AlaninylProline (Ala-Pro)
				EX_ALAARG	Exchange L-AlaninylArginine (Ala-Arg)
				EX_ALATRP	Exchange L-Alaninyltryptophan (Ala-Trp)
				EX_ALAASN	Exchange L-AlaninylAsparagine (Ala-Asn)
				EX_ALAPHE	Exchange L-AlaninylPhenylalanine (Ala-Phe)
				EX_ALATHR	Exchange L-Alaninylthreonine (Ala-thr)
				EX_ALATYR	Exchange L-AlaninylTyrosine (Ala-Tyr)
				EX_ALACYS	Exchange L-AlaninylCysteine (Ala-Cys)
				EX_ALAGLY	Exchange L-AlaninylGlycine (Ala-Gly)
				EX_ALAILE	Exchange L-AlaninylIsoleucine (Ala-Ile)
				EX_ALALYS	Exchange L-AlaninylLysine (Ala-Lys)
				EX_ALASER	Exchange L-AlaninylSerine (Ala-Ser)
				EX_ALAVAL	Exchange L-AlaninylValine (Ala-Val)
				EX_ALAGLN	Exchange L-AlaninylGlutamine (Ala-Gln)
				ALAALAtex	L-Alaninyl dipeptide (alaala) transport outer membrane
				ALAASPtex	L-Alaninylaspartate (alaasp) transport outer membrane
				ALAGLUtex	L-Alaninylglutamate (LalaLglu) transport outer membrane
				ALAHIStex	L-Alaninylhistidine (Ala-His) transport outer membrane
				ALALEUtex	L-Alaninylleucine (Ala-Leu) transport outer membrane
				ALAMETtex	L-AlaninylMethionine (Ala-Met) transport outer membrane
				ALAPROtex	L-AlaninylProline (Ala-Pro) transport outer membrane
				ALATHRtex	L-Alaninylthreonine (Ala-thr) transport outer membrane
				ALATYRtex	L-AlaninylTyrosine (Ala-Tyr) transport outer membrane
				ALAARGtex	L-AlaninylArginine (Ala-Arg) transport outer membrane
				ALACYStex	L-AlaninylCysteine (Ala-Cys) transport outer membrane
				ALAGLYtex	L-AlaninylGlycine (Ala-Gly) transport outer membrane
				ALAILEtex	L-AlaninylIsoleucine (Ala-Ile) transport outer membrane
				ALALYStex	L-AlaninylLysine (Ala-Lys) transport outer membrane
				ALAPHEtex	L-AlaninylPhenylalanine (Ala-Phe) transport outer membrane
				ALASERtex	L-AlaninylSerine (Ala-Ser) transport outer membrane
				ALATRPtex	L-Alaninyltryptophan (Ala-Trp) transport outer membrane
				ALAASNtex	L-AlaninylAsparagine (Ala-Asn) transport outer membrane
				ALAVALtex	L-AlaninylValine (Ala-Val) transport outer membrane
				ALAGLNtex	L-AlaninylGlutamine (Ala-Gln) transport outer membrane
				AMPTASEAA	aminopeptidase Ala Ala
				AMPTASEAD	aminopeptidase Ala Asp
				AMPTASEAE	aminopeptidase Ala Glu
				AMPTASEAM	aminopeptidase Ala Met
				AMPTASEAP	aminopeptidase Ala Pro
				AMPTASEAY	aminopeptidase Ala Tyr
				AMPTASEAR	aminopeptidase Ala Arg
				AMPTASEAC	aminopeptidase Ala Cys
				AMPTASEAG	aminopeptidase Ala Gly
				AMPTASEAI	aminopeptidase Ala Ile
				AMPTASEAK	aminopeptidase Ala Lys
				AMPTASEAF	aminopeptidase Ala Phe
				AMPTASEAS	aminopeptidase Ala Ser
				AMPTASEAN	aminopeptidase Ala Asn
				AMPTASEAV	aminopeptidase Ala Val
				AMPTASEAQ	aminopeptidase Ala Gln
				CO2tex	CO2 transport via diffusion extracellular to periplasm
				CO2tpp	CO2 transporter via diffusion periplasm
				H2Otex	H2O transport via diffusion extracellular to periplasm
				H2Otpp	H2O transport via diffusion periplasm
				Htex	proton transport via diffusion extracellular to periplasm
				NH4tex	ammonia transport via diffusion extracellular to periplasm
				NH4tpp	ammonia transport via diffusion periplasm
				O2tex	oxygen transport via diffusion extracellular to periplasm
				O2tpp	o2 transport via diffusion periplasm
				PIt2rpp	phosphate reversible transport via symport periplasm
				PItex	phosphate transport via diffusion extracellular to periplasm
				FE2t1	iron II transport
				FE2tpp	iron II transport
				SO4tex	sulfate transport via diffusion extracellular to periplasm
				SO4tpp	sulfate transport via diffusion extracellular to periplasm
				HCO3E	HCO3 equilibration reaction
				H2CO3D2	carboxylic acid dissociation
				CA2t3pp	calcium (Ca+2) transport out via proton antiport (periplasm)
				GLUT4pp	Na+/glutamate symport (periplasm)
				BZt1pp	Benzoate proton symport periplasm
				MALDt2_2pp	D-Malate transport via proton symport (2 H) (periplasm)
				PIt7pp	phosphate transport in/out via three Na+ symporter (periplasm)
				Kt2pp	potassium transport in via proton symport (periplasm)
				RHA100tpp	R-3-Hydroxy acid transport diffusion C10:0 ( periplasm)
				RHA101tpp	R-3-Hydroxy acid transport diffusion C10:1 ( periplasm)
				RHA120tpp	R-3-Hydroxy acid transport diffusion C12:0 ( periplasm)
				RHA121tpp	R-3-Hydroxy acid transport diffusion C12:1 ( periplasm)
				RHA140tpp	R-3-Hydroxy acid transport diffusion C14:0 ( periplasm)
				RHA141d5tpp	R-3-Hydroxy acid transport diffusion C14:1 ( periplasm)
				RHA141tpp	R-3-Hydroxy acid transport diffusion C14:1 ( periplasm)
				RHA160tpp	R-3-Hydroxy acid transport diffusion C16:0 ( periplasm)
				RHA40tpp	R-3-Hydroxy acid transport diffusion C4:0 ( periplasm)
				RHA60tpp	R-3-Hydroxy acid transport diffusion C6:0 ( periplasm)
				RHA80tpp	R-3-Hydroxy acid transport diffusion C8:0 ( periplasm)
				RHA100tex	R-3-Hydroxy acid transport diffusion C10:0 (extracellular to periplasm)
				RHA101tex	R-3-Hydroxy acid transport diffusion C10:1 (extracellular to periplasm)
				RHA120tex	R-3-Hydroxy acid transport diffusion C12:0 (extracellular to periplasm)
				RHA121tex	R-3-Hydroxy acid transport diffusion C12:1 (extracellular/periplasm)
				RHA140tex	R-3-Hydroxy acid transport diffusion C14:0 (extracellular/periplasm)
				RHA141tex	R-3-Hydroxy acid transport diffusion C14:1 (extracellular/periplasm)
				RHA160tex	R-3-Hydroxy acid transport diffusion C16:0 (extracellular/periplasm)
				RHA40tex	R-3-Hydroxy acid transport diffusion C4:0 (extracellular to periplasm)
				RHA60tex	R-3-Hydroxy acid transport diffusion C6:0 (extracellular to periplasm)
				RHA80tex	R-3-Hydroxy acid transport diffusion C8:0 (extracellular to periplasm)
				RIBtex	ribose transport via diffusion (extracellular to periplasm)
				PPTtex	Phosphonate transport via diffusion (extracellular to periplasm)
				PPA	inorganic diphosphatase
				PPA2	inorganic triphosphatase
				Kabcpp	Potassium ABC transporter (periplasm)
				CUtex	copper (Cu+1) transport via diffusion (extracellular to periplasm)
				AGtex	Ag transport via diffusion (extracellular to periplasm)
				ASO3tex	arsenite transport via diffusion (extracellular to periplasm)
				MG2tex	magnesium (Mg+2) transport via diffusion (extracellular to periplasm)
				UREAtex	Urea transport via facilitate diffusion
				EX_urea(e)	Exchange urea
				AOBUTDs	L-2-amino-3-oxobutanoate decarboxylation (spontaneous)
				G5SADr	L-glutamate 5-semialdehyde dehydratase (spontaneous)
				OMCDC	2-Oxo-4-methyl-3-carboxypentanoate decarboxylation
				PGCD	phosphoglycerate dehydrogenase
				SHSL1	O-succinylhomoserine lyase (L-cysteine)
				ALATA_L2	alanine transaminase
				GLUR	glutamate racemase
				ALAR	alanine racemase
				FMNAT	FMN adenylyltransferase
				GDPTPDP	guanosine 3-diphosphate 5-triphosphate 3-diphosphatase
				DXPS	1-deoxy-D-xylulose 5-phosphate synthase
				OGMEACPS	3-Oxo-glutaryl-[ACP] methyl ester synthase
				PDX5POi	pyridoxine 5-phosphate oxidase
				PDX5PS	Pyridoxine 5-phosphate synthase
				PYAM5PO	pyridoxamine 5-phosphate oxidase
				PYDXO	pyridoxal oxidase
				PYDXNO	pyridoxine oxidase
				RBFK	riboflavin kinase
				RBFSb	riboflavin synthase b
				DM_ARBTNFE3	demand aerobactin
				Sink_octa(e)	octa
				Sink_glc_D	glucose
				DM_for[c]	DM_for[c]
				DM_dad_5[c]	DM_dad_5[c]
				MELIBt3ipp	melibiose transport in via antiport periplasm
				LCTSt3ipp	Lactose transport via proton aniport (periplasm)
				ARBt3ipp	L-arabinose transport via proton antiport (periplasm)
				ALATRS	Alanyl-tRNA synthetase
				ASNTRS	Asparaginyl-tRNA synthetase
				ASPTRS	Aspartyl-tRNA synthetase
				GLNTRS	Glutaminyl-tRNA synthetase
				HMGCOASi	Hydroxymethylglutaryl CoA synthase
				HMGCOARix	Hydroxymethylglutaryl CoA reductase
				MEVK1	mevalonate kinase (atp)
				PMEVK	phosphomevalonate kinase
				DPMVD	diphosphomevalonate decarboxylase
				NTRIR2x	nitrite Reductase NADH
				NTRIRNO	nitrite reductase (NO-forming)
				ALDD2xi	aldehyde dehydrogenase (acetaldehyde, NAD)
				URIPP	uridine phosphorylase
				CYSSADS	L cysteine sulfinic acid desulfurase
				ADPRDP	ADPribose diphosphatase
				AIRC2	phosphoribosylaminoimidazole carboxylase
				ILEabcpp	L isoleucine transport via ABC system periplasm
				SERabcpp	L-serine transport via ABC system (periplasm)
				TYRTpp	tyrosine permease periplasm
				VALtex	Val transport via diffusion extracellular to periplasm
				LEUtex	leu transport via diffusion extracellular to periplasm
				ILEtex	ile transport via diffusion extracellular to periplasm
				ALAtex	ala transport via diffusion extracellular to periplasm
				SERtex	ser transport via diffusion extracellular to periplasm
				THRtex	thr transport via diffusion extracellular to periplasm
				GLNtex	gln transport via diffusion extracellular to periplasm
				GLUTtex	glu transport via diffusion extracellular to periplasm
				PTRCtex	putrescine transport via diffusion extracellular
				TYRtex	tyr transport via diffusion extracellular to periplasm
				EX_val_L(e)	Exchange val_L
				EX_leu_L(e)	Exchange leu_L
				EX_ile_L(e)	Exchange ile_L
				EX_ala_L(e)	Exchange ala_L
				EX_ser_L(e)	Exchange ser_L
				EX_thr_L(e)	Exchange thr_L
				EX_gln_L(e)	Exchange gln_L
				EX_glu_L(e)	Exchange glu_L
				EX_tyr_L(e)	Exchange gtyr_L
				EX_ptrc(e)	EX_ptrc(e)
				ACPS1	acyl carrier protein synthase
				ACPSc	acyl carrier protein phosphodiesterase
				KAS14	beta-ketoacyl-ACP synthase
				KAS15	beta-ketoacyl-ACP synthase (2)
				ACCOAC	acetyl CoA carboxylase
				T2DECAI	trans 2 decenoyl ACP isomerase
				G3PD1	glycerol 3 phosphate dehydrogenase NAD
				ACPPAT120	acyl acyl carrier protein phosphate acyltransferase C120
				ACPPAT140	acyl acyl carrier protein phosphate acyltransferase C140
				ACPPAT141	acyl acyl carrier protein phosphate acyltransferase C141
				ACPPAT160	acyl acyl carrier protein phosphate acyltransferase C160
				ACPPAT161	acyl acyl carrier protein phosphate acyltransferase C161
				ACPPAT180	acyl acyl carrier protein phosphate acyltransferase C180
				ACPPAT181	acyl acyl carrier protein phosphate acyltransferase C181
				APG3PAT120	acyl phosphateglycerol 3 phosphate acyltransferase C120
				APG3PAT140	acyl phosphateglycerol 3 phosphate acyltransferase C140
				APG3PAT141	acyl phosphateglycerol 3 phosphate acyltransferase C141
				APG3PAT160	acyl phosphateglycerol 3 phosphate acyltransferase C160
				APG3PAT161	acyl phosphateglycerol 3 phosphate acyltransferase C161
				APG3PAT180	acyl phosphateglycerol 3 phosphate acyltransferase C180
				APG3PAT181	acyl phosphateglycerol 3 phosphate acyltransferase C181
				PA120abcpp	phosphatidate transport via ABC system (n-C12:0, periplasm)
				PA160abcpp	phosphatidate transport via ABC system (n-C16:0, periplasm)
				PA161abcpp	phosphatidate transport via ABC system (n-C16:1, periplasm)
				PA180abcpp	phosphatidate transport via ABC system (n-C18:0, periplasm)
				PA181abcpp	phosphatidate transport via ABC system (n-C18:1, periplasm)
				PE120abcpp	phosphatidylethanolamine transport via ABC system (n-C12:0, periplasm)
				PE140abcpp	phosphatidylethanolamine transport via ABC system (n-C14:0, periplasm)
				PE141abcpp	phosphatidylethanolamine transport via ABC system (n-C14:1, periplasm)
				PE160abcpp	phosphatidylethanolamine transport via ABC system (n-C16:0, periplasm)
				PE161abcpp	phosphatidylethanolamine transport via ABC system (n-C16:1, periplasm)
				PE180abcpp	phosphatidylethanolamine transport via ABC system (n-C18:0, periplasm)
				PE181abcpp	phosphatidylethanolamine transport via ABC system (n-C18:1, periplasm)
				PG120abcpp	phosphatidylglycerol transport via ABC system (n-C12:0, periplasm)
				PG140abcpp	phosphatidylglycerol transport via ABC system (n-C14:0, periplasm)
				PG141abcpp	phosphatidylglycerol transport via ABC system (n-C14:1, periplasm)
				PG160abcpp	phosphatidylglycerol transport via ABC system (n-C16:0, periplasm)
				PG161abcpp	phosphatidylglycerol transport via ABC system (n-C16:1, periplasm)
				PG180abcpp	phosphatidylglycerol transport via ABC system (n-C18:0, periplasm)
				PG181abcpp	phosphatidylglycerol transport via ABC system (n-C18:1, periplasm)
				PGP120abcpp	phosphatidylglycerophosphate transport via ABC system (n-C12:0, periplasm)
				PGP140abcpp	phosphatidylglycerophosphate transport via ABC system (n-C14:0, periplasm)
				PGP141abcpp	phosphatidylglycerophosphate transport via ABC system (n-C14:1, periplasm)
				PGP160abcpp	phosphatidylglycerophosphate transport via ABC system (n-C16:0, periplasm)
				PGP161abcpp	phosphatidylglycerophosphate transport via ABC system (n-C16:1, periplasm)
				PGP180abcpp	phosphatidylglycerophosphate transport via ABC system (n-C18:0, periplasm)
				PGP181abcpp	phosphatidylglycerophosphate transport via ABC system (n-C18:1, periplasm)
				ACACT1r	acetyl-CoA C-acetyltransferase
				PMDPHT	pyrimidine phosphatase
				DHPPDA2	diaminohydroxyphosphoribosylaminopryrimidine deaminase (25drapp)
				APRAUR	5-amino-6-(5-phosphoribosylamino)uracil reductase
				GLYCtpp	glyc transport via diffusion extracellular to periplasm
				QULNS	quinolinate synthase
				NNATr	nicotinate nucleotide adenylyltransferase
				NADS1	NAD synthase (nh3)
				NADK	NAD kinase
				EX_thf(e)	EX_thf(e)
				THFtpp	thf transport via diffusion extracellular to periplasm
				THFtex	thf transport via diffusion extracellular to periplasm
				EX_ptth(e)	EX_ptth(e)
				PTTHtpp	ptth transport via diffusion extracellular to periplasm
				PTTHtex	ptth transport via diffusion extracellular to periplasm
				PAN4PP	phosphatase (pan4p)
				EX_pdx5p(e)	btn[e]
				PDX5Ptpp	pdx5p transport via diffusion extracellular to periplasm
				PDX5Ptex	pdx5p transport via diffusion extracellular to periplasm
				btntpp	Biotin transport via proton symport (periplasm)
				btntex	btn transport via diffusion extracellular to periplasm
				LIPOCT	Lipoyl octanoyl transferase
				LIPOt2pp	Lipoate transport via proton symport (periplasm)
				LIPOtex	lipoate transport via diffusion (extracellular to periplasm)
				EX_lipoate(e)	lipoate[e]
				AMPTASECG	alanyl aminopeptidase (cys-gly)
				GRXR	glutaredoxin reductase
				HISTRS	Histidyl-tRNA synthetase
				LEUTRS	Leucyl-tRNA synthetase
				METTRS	Methionyl-tRNA synthetase
				SERTRS	Seryl-tRNA synthetase
				THRTRS	Threonyl-tRNA synthetase
				TYRTRS	tyrosyl tRNA synthetase
				VALTRS	Valyl-tRNA synthetase
				ICYSDS	ISC Cysteine desulfuration
				SCYSDS	SUF Cysteine desulfuration
				EX_PHB	Exchange PHB
				EX_PHO	Exchange PHO
