# Supplementary material for: Providing new insights on the biphasic lifestyle of the predatory bacterium Bdellovibrio bacteriovorus through genome-scale metabolic modeling
Source: PLoS Comput Biol. 2020 Sep 14;16(9):e1007646. doi: 10.1371/journal.pcbi.1007646 (PMC7529429; doi:10.1371/journal.pcbi.1007646)
Supplement: S5 Table — (XLSX) [file pcbi.1007646.s008.xlsx]

## Sheet: Table S5
Abbreviation	Description	Reaction	GPR	Genes	Subsystem	Reversible	Lower bound	Upper bound	Objective	Confidence Score	EC Number	Notes	References	KEGG ID	MetaNetX ID.Bigg	MetaNetX ID.Seed	Seed ID	BiGG ID	SBOTerms
2S6HCCi	2 succinyl 6 hydroxy 2 4 cyclohexadiene 1 carboxylate synthase	akg[c] + h[c] + ichor[c] -> 2shchc[c] + co2[c] + pyr[c]	Bd3484	Bd3484	Terpenoid-Quinone biosynthesis	0	0	1000	0	2	2.2.1.9			R08165	MNXR134758			2S6HCCi	SBO:0000176
34HPPOR	4 Hydroxyphenylpyruvateoxygen oxidoreductase	34hpp[c] + o2[c] -> co2[c] + hgentis[c]	Bd3543	Bd3543	Aromatic Compounds Degradation Homogentisate pathway	0	0	1000	0	2					MNXR94843	MNXR94843	rxn01827	34HPPOR	SBO:0000176
3HAD100	3 hydroxyacyl acyl carrier protein dehydratase n C100	3hdecACP[c] -> h2o[c] + tdec2eACP[c]			Membrane Lipid Metabolism	0	0	1000	0	1	4.2.1.61				MNXR94876	MNXR94876	rxn05333	3HAD100	SBO:0000176
3HAD110	3 hydroxyacyl acyl carrier protein dehydratase n C50	3hundACP[c] -> h2o[c] + und2eACP[c]			Membrane Lipid Metabolism	0	0	1000	0	1	4.2.1.61								SBO:0000176
3HAD120	3 hydroxyacyl acyl carrier protein dehydratase n C120	3hddecACP[c] -> h2o[c] + tddec2eACP[c]			Membrane Lipid Metabolism	0	0	1000	0	1	4.2.1.61				MNXR94877	MNXR94877	rxn05331	3HAD120	SBO:0000176
3HAD121	3 hydroxyacyl acyl carrier protein dehydratase n C121	3hcddec5eACP[c] -> h2o[c] + t3c5ddeceACP[c]			Membrane Lipid Metabolism	0	0	1000	0	1	4.2.1.61				MNXR94878	MNXR94878	rxn07976	3HAD121	SBO:0000176
3HAD130	3 hydroxyacyl acyl carrier protein dehydratase n C50	3htridACP[c] -> h2o[c] + trid2eACP[c]			Membrane Lipid Metabolism	0	0	1000	0	1	4.2.1.61								SBO:0000176
3HAD140	3 hydroxyacyl acyl carrier protein dehydratase n C140	3hmrsACP[c] -> h2o[c] + tmrs2eACP[c]			Membrane Lipid Metabolism	0	0	1000	0	1	4.2.1.61				MNXR94879	MNXR94879	rxn05335	3HAD140	SBO:0000176
3HAD141	3 hydroxyacyl acyl carrier protein dehydratase n C141	3hcmrs7eACP[c] -> h2o[c] + t3c7mrseACP[c]			Membrane Lipid Metabolism	0	0	1000	0	1	4.2.1.61				MNXR94880	MNXR94880	rxn07977	3HAD141	SBO:0000176
3HAD150	3 hydroxyacyl acyl carrier protein dehydratase n C50	3hpentdACP[c] -> h2o[c] + pentd2eACP[c]			Membrane Lipid Metabolism	0	0	1000	0	1	4.2.1.61								SBO:0000176
3HAD160	3 hydroxyacyl acyl carrier protein dehydratase n C160	3hpalmACP[c] -> h2o[c] + tpalm2eACP[c]			Membrane Lipid Metabolism	0	0	1000	0	1	4.2.1.61				MNXR94881	MNXR94881	rxn05332	3HAD160	SBO:0000176
3HAD161	3 hydroxyacyl acyl carrier protein dehydratase n C161	3hcpalm9eACP[c] -> h2o[c] + t3c9palmeACP[c]			Membrane Lipid Metabolism	0	0	1000	0	1	4.2.1.61				MNXR94882	MNXR94882	rxn07978	3HAD161	SBO:0000176
3HAD180	3 hydroxyacyl acyl carrier protein dehydratase n C180	3hoctaACP[c] -> h2o[c] + toctd2eACP[c]			Membrane Lipid Metabolism	0	0	1000	0	1	4.2.1.61				MNXR94883	MNXR94883	rxn07979	3HAD180	SBO:0000176
3HAD181	3 hydroxyacyl acyl carrier protein dehydratase n C181	3hcvac11eACP[c] -> h2o[c] + t3c11vaceACP[c]			Membrane Lipid Metabolism	0	0	1000	0	1	4.2.1.61				MNXR94884	MNXR94884	rxn07980	3HAD181	SBO:0000176
3HAD40	3 hydroxyacyl acyl carrier protein dehydratase n C40	3haACP[c] -> h2o[c] + but2eACP[c]			Membrane Lipid Metabolism	0	0	1000	0	1	4.2.1.61				MNXR94885	MNXR94885	rxn07981	3HAD40	SBO:0000176
3HAD50	3 hydroxyacyl acyl carrier protein dehydratase n C50	3hpentACP[c] -> h2o[c] + pent2eACP[c]			Membrane Lipid Metabolism	0	0	1000	0	1	4.2.1.61								SBO:0000176
3HAD60	3 hydroxyacyl acyl carrier protein dehydratase n C60	3hhexACP[c] -> h2o[c] + thex2eACP[c]			Membrane Lipid Metabolism	0	0	1000	0	1	4.2.1.61				MNXR94887	MNXR94887	rxn05330	3HAD60	SBO:0000176
3HAD70	3 hydroxyacyl acyl carrier protein dehydratase n C50	3hhepACP[c] -> h2o[c] + hep2eACP[c]			Membrane Lipid Metabolism	0	0	1000	0	1	4.2.1.61								SBO:0000176
3HAD80	3 hydroxyacyl acyl carrier protein dehydratase n C80	3hoctACP[c] -> h2o[c] + toct2eACP[c]			Membrane Lipid Metabolism	0	0	1000	0	1	4.2.1.61				MNXR94888	MNXR94888	rxn05334	3HAD80	SBO:0000176
3HAD90	3 hydroxyacyl acyl carrier protein dehydratase n C50	3hnonACP[c] -> h2o[c] + non2eACP[c]			Membrane Lipid Metabolism	0	0	1000	0	1	4.2.1.61								SBO:0000176
3OAR100	3 oxoacyl acyl carrier protein reductase n C100	h[c] + 3odecACP[c] + nadph[c] <=> 3hdecACP[c] + nadp[c]	(Bd0281 or Bd0405 or Bd0506 or Bd2012)	Bd0281;Bd0405;Bd0506;Bd2012	Cell Envelope Biosynthesis	1	-1000	1000	0	2					MNXR94941	MNXR94941	rxn05338	3OAR100	SBO:0000176
3OAR110	3 oxoacyl acyl carrier protein reductase n C50	h[c] + 3oundACP[c] + nadph[c] <=> 3hundACP[c] + nadp[c]	(Bd0281 or Bd0405 or Bd0506 or Bd2012)	Bd0281;Bd0405;Bd0506;Bd2012	Cell Envelope Biosynthesis	1	-1000	1000	0	2									SBO:0000176
3OAR120	3 oxoacyl acyl carrier protein reductase n C120	h[c] + nadph[c] + 3oddecACP[c] <=> nadp[c] + 3hddecACP[c]	(Bd0281 or Bd0405 or Bd0506 or Bd2012)	Bd0281;Bd0405;Bd0506;Bd2012	Cell Envelope Biosynthesis	1	-1000	1000	0	3					MNXR94942	MNXR94942	rxn05340	3OAR120	SBO:0000176
3OAR121	3 oxoacyl acyl carrier protein reductase n C121	h[c] + nadph[c] + 3ocddec5eACP[c] -> 3hcddec5eACP[c] + nadp[c]	(Bd0281 or Bd0405 or Bd0506 or Bd2012)	Bd0281;Bd0405;Bd0506;Bd2012	Cell Envelope Biosynthesis	0	0	1000	0	3					MNXR94943	MNXR94943	rxn07987	3OAR121	SBO:0000176
3OAR130	3 oxoacyl acyl carrier protein reductase n C50	h[c] + 3otridACP[c] + nadph[c] <=> 3htridACP[c] + nadp[c]	(Bd0281 or Bd0405 or Bd0506 or Bd2012)	Bd0281;Bd0405;Bd0506;Bd2012	Cell Envelope Biosynthesis	1	-1000	1000	0	2									SBO:0000176
3OAR140	3 oxoacyl acyl carrier protein reductase n C140	h[c] + nadph[c] + 3omrsACP[c] <=> 3hmrsACP[c] + nadp[c]	(Bd0281 or Bd0405 or Bd0506 or Bd2012)	Bd0281;Bd0405;Bd0506;Bd2012	Cell Envelope Biosynthesis	1	-1000	1000	0	3					MNXR94944	MNXR94944	rxn05342	3OAR140	SBO:0000176
3OAR141	3 oxoacyl acyl carrier protein reductase n C141	h[c] + nadph[c] + 3ocmrs7eACP[c] -> 3hcmrs7eACP[c] + nadp[c]	(Bd0281 or Bd0405 or Bd0506 or Bd2012)	Bd0281;Bd0405;Bd0506;Bd2012	Cell Envelope Biosynthesis	0	0	1000	0	3					MNXR94945	MNXR94945	rxn07989	3OAR141	SBO:0000176
3OAR150	3 oxoacyl acyl carrier protein reductase n C50	h[c] + 3opentdACP[c] + nadph[c] <=> 3hpentdACP[c] + nadp[c]	(Bd0281 or Bd0405 or Bd0506 or Bd2012)	Bd0281;Bd0405;Bd0506;Bd2012	Cell Envelope Biosynthesis	1	-1000	1000	0	2									SBO:0000176
3OAR160	3 oxoacyl acyl carrier protein reductase n C160	h[c] + nadph[c] + 3opalmACP[c] <=> 3hpalmACP[c] + nadp[c]	(Bd0281 or Bd0405 or Bd0506 or Bd2012)	Bd0281;Bd0405;Bd0506;Bd2012	Cell Envelope Biosynthesis	1	-1000	1000	0	3					MNXR94946	MNXR94946	rxn05336	3OAR160	SBO:0000176
3OAR161	3 oxoacyl acyl carrier protein reductase n C161	h[c] + nadph[c] + 3ocpalm9eACP[c] -> 3hcpalm9eACP[c] + nadp[c]	(Bd0281 or Bd0405 or Bd0506 or Bd2012)	Bd0281;Bd0405;Bd0506;Bd2012	Cell Envelope Biosynthesis	0	0	1000	0	3					MNXR94947	MNXR94947	rxn07991	3OAR161	SBO:0000176
3OAR180	3 oxoacyl acyl carrier protein reductase n C180	h[c] + nadph[c] + 3ooctdACP[c] <=> 3hoctaACP[c] + nadp[c]	(Bd0281 or Bd0405 or Bd0506 or Bd2012)	Bd0281;Bd0405;Bd0506;Bd2012	Cell Envelope Biosynthesis	1	-1000	1000	0	3					MNXR94948	MNXR94948	rxn07992	3OAR180	SBO:0000176
3OAR181	3 oxoacyl acyl carrier protein reductase n C181	h[c] + nadph[c] + 3ocvac11eACP[c] -> 3hcvac11eACP[c] + nadp[c]	(Bd0281 or Bd0405 or Bd0506 or Bd2012)	Bd0281;Bd0405;Bd0506;Bd2012	Cell Envelope Biosynthesis	0	0	1000	0	3					MNXR94949	MNXR94949	rxn07993	3OAR181	SBO:0000176
3OAR40	3 oxoacyl acyl carrier protein reductase n C40	h[c] + nadph[c] + actACP[c] <=> 3haACP[c] + nadp[c]	(Bd0281 or Bd0405 or Bd0506 or Bd2012)	Bd0281;Bd0405;Bd0506;Bd2012	Cell Envelope Biosynthesis	1	-1000	1000	0	3					MNXR94950	MNXR94950	rxn07994	3OAR40	SBO:0000176
3OAR50	3 oxoacyl acyl carrier protein reductase n C50	h[c] + pentACP[c] + nadph[c] <=> 3hpentACP[c] + nadp[c]	(Bd0281 or Bd0405 or Bd0506 or Bd2012)	Bd0281;Bd0405;Bd0506;Bd2012	Cell Envelope Biosynthesis	1	-1000	1000	0	2									SBO:0000176
3OAR60	3 oxoacyl acyl carrier protein reductase n C60	h[c] + nadph[c] + 3ohexACP[c] <=> 3hhexACP[c] + nadp[c]	(Bd0281 or Bd0405 or Bd0506 or Bd2012)	Bd0281;Bd0405;Bd0506;Bd2012	Cell Envelope Biosynthesis	1	-1000	1000	0	3					MNXR94952	MNXR94952	rxn05337	3OAR60	SBO:0000176
3OAR70	3 oxoacyl acyl carrier protein reductase n C50	h[c] + 3ohepACP[c] + nadph[c] <=> 3hhepACP[c] + nadp[c]	(Bd0281 or Bd0405 or Bd0506 or Bd2012)	Bd0281;Bd0405;Bd0506;Bd2012	Cell Envelope Biosynthesis	1	-1000	1000	0	2									SBO:0000176
3OAR80	3 oxoacyl acyl carrier protein reductase n C80	h[c] + nadph[c] + 3ooctACP[c] <=> 3hoctACP[c] + nadp[c]	(Bd0281 or Bd0405 or Bd0506 or Bd2012)	Bd0281;Bd0405;Bd0506;Bd2012	Cell Envelope Biosynthesis	1	-1000	1000	0	3					MNXR94953	MNXR94953	rxn05341	3OAR80	SBO:0000176
3OAR90	3 oxoacyl acyl carrier protein reductase n C50	h[c] + 3ononACP[c] + nadph[c] <=> 3hnonACP[c] + nadp[c]	(Bd0281 or Bd0405 or Bd0506 or Bd2012)	Bd0281;Bd0405;Bd0506;Bd2012	Cell Envelope Biosynthesis	1	-1000	1000	0	2									SBO:0000176
3OAS100	3 oxoacyl acyl carrier protein synthase n C100	h[c] + malACP[c] + ocACP[c] -> co2[c] + 3odecACP[c] + ACP[c]	Bd2010	Bd2010	Cell Envelope Biosynthesis	0	0	1000	0	3					MNXR94954	MNXR109251	rxn05343	3OAS100	SBO:0000176
3OAS110	3 oxoacyl acyl carrier protein synthase n C50	h[c] + malACP[c] + nonACP[c] -> co2[c] + 3oundACP[c] + ACP[c]	Bd2010	Bd2010	Cell Envelope Biosynthesis	0	0	1000	0	3									SBO:0000176
3OAS120	3 oxoacyl acyl carrier protein synthase n C120	h[c] + malACP[c] + dcaACP[c] -> co2[c] + 3oddecACP[c] + ACP[c]	Bd2010	Bd2010	Cell Envelope Biosynthesis	0	0	1000	0	3					MNXR94955	MNXR109254	rxn05348	3OAS120	SBO:0000176
3OAS121	3 oxoacyl acyl carrier protein synthase n C121	h[c] + malACP[c] + cdec3eACP[c] -> co2[c] + 3ocddec5eACP[c] + ACP[c]	Bd2010	Bd2010	Cell Envelope Biosynthesis	0	0	1000	0	3					MNXR94956	MNXR135711	rxn07997	3OAS121	SBO:0000176
3OAS130	3 oxoacyl acyl carrier protein synthase n C50	h[c] + malACP[c] + undACP[c] -> co2[c] + 3otridACP[c] + ACP[c]	Bd2010	Bd2010	Cell Envelope Biosynthesis	0	0	1000	0	3									SBO:0000176
3OAS140	3 oxoacyl acyl carrier protein synthase n C140	h[c] + malACP[c] + ddcaACP[c] -> co2[c] + 3omrsACP[c] + ACP[c]	Bd2010	Bd2010	Cell Envelope Biosynthesis	0	0	1000	0	3					MNXR94957	MNXR109082	rxn05345	3OAS140	SBO:0000176
3OAS141	3 oxoacyl acyl carrier protein synthase n C141	h[c] + malACP[c] + cddec5eACP[c] -> co2[c] + 3ocmrs7eACP[c] + ACP[c]	Bd2010	Bd2010	Cell Envelope Biosynthesis	0	0	1000	0	3					MNXR94958	MNXR135712	rxn07998	3OAS141	SBO:0000176
3OAS150	3 oxoacyl acyl carrier protein synthase n C50	h[c] + malACP[c] + tridACP[c] -> co2[c] + 3opentdACP[c] + ACP[c]	Bd2010	Bd2010	Cell Envelope Biosynthesis	0	0	1000	0	3									SBO:0000176
3OAS160	3 oxoacyl acyl carrier protein synthase n C160	h[c] + malACP[c] + myrsACP[c] -> co2[c] + 3opalmACP[c] + ACP[c]	Bd2010	Bd2010	Cell Envelope Biosynthesis	0	0	1000	0	3					MNXR94959	MNXR109257	rxn05344	3OAS160	SBO:0000176
3OAS161	3 oxoacyl acyl carrier protein synthase n C161	h[c] + malACP[c] + tdeACP[c] -> co2[c] + 3ocpalm9eACP[c] + ACP[c]	Bd2010	Bd2010	Cell Envelope Biosynthesis	0	0	1000	0	3					MNXR94960	MNXR135713	rxn08000	3OAS161	SBO:0000176
3OAS180	3 oxoacyl acyl carrier protein synthase n C180	h[c] + malACP[c] + palmACP[c] -> co2[c] + 3ooctdACP[c] + ACP[c]	Bd2010	Bd2010	Cell Envelope Biosynthesis	0	0	1000	0	3					MNXR94961	MNXR135714	rxn08001	3OAS180	SBO:0000176
3OAS181	3 oxoacyl acyl carrier protein synthase n C181	h[c] + malACP[c] + hdeACP[c] -> co2[c] + 3ocvac11eACP[c] + ACP[c]	Bd2010	Bd2010	Cell Envelope Biosynthesis	0	0	1000	0	3					MNXR94962	MNXR135715	rxn08002	3OAS181	SBO:0000176
3OAS60	3 oxoacyl acyl carrier protein synthase n C60	h[c] + malACP[c] + butACP[c] -> co2[c] + 3ohexACP[c] + ACP[c]	Bd2010	Bd2010	Cell Envelope Biosynthesis	0	0	1000	0	3					MNXR94963	MNXR109245	rxn05346	3OAS60	SBO:0000176
3OAS70	3 oxoacyl acyl carrier protein synthase n C50	h[c] + malACP[c] + ptACP[c] -> co2[c] + 3ohepACP[c] + ACP[c]	Bd2010	Bd2010	Cell Envelope Biosynthesis	0	0	1000	0	3									SBO:0000176
3OAS80	3 oxoacyl acyl carrier protein synthase n C80	h[c] + malACP[c] + hexACP[c] -> co2[c] + 3ooctACP[c] + ACP[c]	Bd2010	Bd2010	Cell Envelope Biosynthesis	0	0	1000	0	3					MNXR94964	MNXR109248	rxn05350	3OAS80	SBO:0000176
3OAS90	3 oxoacyl acyl carrier protein synthase n C50	h[c] + malACP[c] + hepACP[c] -> co2[c] + 3ononACP[c] + ACP[c]	Bd2010	Bd2010	Cell Envelope Biosynthesis	0	0	1000	0	3									SBO:0000176
4HTHRS	4 Hydroxy L threonine synthase	h2o[c] + phthr[c] -> 4hthr[c] + pi[c]	Bd0015	Bd0015	Cofactor and Prosthetic Group Biosynthesis	0	0	1000	0	2	1.1.1.262				MNXR95024	MNXR95024	rxn03446	4HTHRS	SBO:0000176
4PCP	tetrapeptide L D carboxypeptidase	h2o[c] + LalaDgluMdapDala[c] -> LalaDgluMdap[c] + ala_D[c]			Murein Recycling	0	0	1000	0	1					MNXR95049	MNXR95049	rxn08007	4PCP	SBO:0000176
4PCPpp	tetrapeptide L D carboxypeptidase periplasm	LalaDgluMdapDala[p] + h2o[p] -> LalaDgluMdap[p] + ala_D[p]				0	0	1000	0	1					MNXR95049			4PCPpp	SBO:0000176
A5PISO	D-Arabinose-5-phosphate ketol-isomerase	ru5p_D[c] <=> ara5p[c]	Bd0809	Bd0809	Lipopolysaccharide Biosynthesis / Recycling	1	-1000	1000	0	2					MNXR95132	MNXR95132	rxn01117	A5PISO	SBO:0000176
ACACCT	acetyl-CoA:acetoacetyl-CoA transferase	acac[c] + accoa[c] -> aacoa[c] + ac[c]	(Bd2096 and Bd2097)	Bd2096;Bd2097	Alternate Carbon Metabolism	0	0	1000	0	2					MNXR95193	MNXR95193	rxn00990	ACACCT	SBO:0000176
ACACT1r	acetyl CoA C acetyltransferase	2 accoa[c] <=> aacoa[c] + coa[c]	Bd0404 or Bd2070 or Bd2095	Bd0404;or;Bd2070;or;Bd2095	Fatty Acid Metabolism	1	-1000	1000	0	2	2.3.1.9				MNXR95194			ACACT1r	SBO:0000176
ACACt2pp	acetoacetate transport via proton symport (periplasm)	acac[p] + h[p] <=> acac[c] + h[c]	Bd0245	Bd0245	Secondary Transporter	1	-1000	1000	0	2	2.A.73				MNXR95207	MNXR95207	rxn08029	ACACt2pp	SBO:0000185
ACACT2r	acetyl-CoA C-acyltransferase (butanoyl-CoA) (r)	accoa[c] + btcoa[c] <=> 3ohcoa[c] + coa[c]	Bd1835	Bd1835	Membrane Lipid Metabolism	1	-1000	1000	0	2	2.3.1.16		Kegg, Blastp		MNXR95196	MNXR95196	rxn00874	ACACT2r	SBO:0000176
ACACT3r	acetyl-CoA C-acyltransferase (hexanoyl-CoA) (r)	accoa[c] + hxcoa[c] <=> 3oocoa[c] + coa[c]	Bd1835	Bd1835	Membrane Lipid Metabolism	1	-1000	1000	0	3	2.3.1.16		Kegg, Blastp		MNXR95197	MNXR109092	rxn03248	ACACT3r	SBO:0000176
ACACT4r	acetyl-CoA C-acyltransferase (octanoyl-CoA) (r)	accoa[c] + occoa[c] <=> 3odcoa[c] + coa[c]	Bd1835	Bd1835	Membrane Lipid Metabolism	1	-1000	1000	0	3	2.3.1.16		Kegg, Blastp		MNXR95198			ACACT4r	SBO:0000176
ACACT5r	acetyl-CoA C-acyltransferase (decanoyl-CoA) (r)	accoa[c] + dcacoa[c] <=> 3oddcoa[c] + coa[c]	Bd1835	Bd1835	Membrane Lipid Metabolism	1	-1000	1000	0	3	2.3.1.16		Kegg, Blastp		MNXR95199			ACACT5r	SBO:0000176
ACACT6r	acetyl-CoA C-acyltransferase (dodecanoyl-CoA) (r)	accoa[c] + ddcacoa[c] <=> 3otdcoa[c] + coa[c]	Bd1835	Bd1835	Membrane Lipid Metabolism	1	-1000	1000	0	3	2.3.1.16		Kegg, Blastp		MNXR95201			ACACT6r	SBO:0000176
ACACT7r	acetyl-CoA C-acyltransferase (tetradecanoyl-CoA) (r)	accoa[c] + tdcoa[c] <=> 3ohdcoa[c] + coa[c]	Bd1835	Bd1835	Membrane Lipid Metabolism	1	-1000	1000	0	3	2.3.1.16		Kegg, Blastp		MNXR95203			ACACT7r	SBO:0000176
ACACT8r	acetyl-CoA acyltransferase (hexadecanoyl-CoA), (r)	3oodcoa[c] + coa[c] <=> accoa[c] + pmtcoa[c]	Bd1835	Bd1835	Membrane Lipid Metabolism	1	-1000	1000	0	3	2.3.1.16		Kegg, Blastp		MNXR95204			ACACT8r	SBO:0000176
ACCOAC	acetyl CoA carboxylase	accoa[c] + atp[c] + hco3[c] -> adp[c] + h[c] + malcoa[c] + pi[c]	s0001	s0001		0	0	1000	0	1	6.4.1.2				MNXR95219	MNXR95219	rxn00533	ACCOAC	SBO:0000176
ACCOAL	acetate-CoA ligase (ADP-forming)	atp[c] + coa[c] + ppa[c] -> adp[c] + pi[c] + ppcoa[c]	Bd1306	Bd1306	Alternate Carbon Metabolism	0	0	1000	0	2	6.2.1.13				MNXR95221;MNXR106752	MNXR106752	rxn00669	ACCOAL	SBO:0000176
ACOAD1f	acyl CoA dehydrogenase butanoyl CoA	btcoa[c] + fad[c] <=> b2coa[c] + fadh2[c]	(Bd1973 or Bd2174)	Bd1973;Bd2174	Fatty Acid Metabolism	1	-1000	1000	0	3					MNXR95302	MNXR95302	rxn00872	ACOAD1f	SBO:0000176
ACOAD20	acyl CoA dehydrogenase 2 methylbutnoyl CoA	o2[c] + 2 2mbcoa[c] -> 2 h2o[c] + 2 2mb2coa[c]	Bd1973	Bd1973	Valine, Leucine, and Isoleucine Metabolism	0	0	1000	0	2					MNXR95309			ACOAD20	SBO:0000176
ACOAD2f	acyl CoA dehydrogenase hexanoyl CoA	fad[c] + hxcoa[c] <=> fadh2[c] + hx2coa[c]	(Bd1973 or Bd2174)	Bd1973;Bd2174	Fatty Acid Metabolism	1	-1000	1000	0	3					MNXR95303;MNXR109093	MNXR109093	rxn03251	ACOAD2f	SBO:0000176
ACOAD3f	acyl CoA dehydrogenase octanoyl CoA	fad[c] + occoa[c] <=> fadh2[c] + oc2coa[c]	Bd2174	Bd2174	Fatty Acid Metabolism	1	-1000	1000	0	3					MNXR95304	MNXR95304	rxn02679	ACOAD3f	SBO:0000176
ACOAD4f	acyl CoA dehydrogenase decanoyl CoA	fad[c] + dcacoa[c] <=> fadh2[c] + dc2coa[c]	Bd2174	Bd2174	Fatty Acid Metabolism	1	-1000	1000	0	3					MNXR95298;MNXR109095	MNXR109095	rxn03253	ACOAD4f	SBO:0000176
ACOAD5f	acyl CoA dehydrogenase dodecanoyl CoA	fad[c] + ddcacoa[c] <=> fadh2[c] + dd2coa[c]	Bd2174	Bd2174	Fatty Acid Metabolism	1	-1000	1000	0	3					MNXR95299	MNXR95299	rxn02720	ACOAD5f	SBO:0000176
ACOAD6f	acyl CoA dehydrogenase tetradecanoyl CoA	fad[c] + tdcoa[c] <=> fadh2[c] + td2coa[c]	Bd2174	Bd2174	Fatty Acid Metabolism	1	-1000	1000	0	3					MNXR95300	MNXR95300	rxn02803	ACOAD6f	SBO:0000176
ACOAD7f	acyl CoA dehydrogenase hexadecanoyl CoA	fad[c] + pmtcoa[c] <=> fadh2[c] + hdd2coa[c]	Bd2174	Bd2174	Fatty Acid Metabolism	1	-1000	1000	0	3					MNXR95301	MNXR95301	rxn00946	ACOAD7f	SBO:0000176
ACOADH2	acyl CoA dehydrogenase Isobutiryl CoA	o2[c] + 2 ibcoa[c] -> 2 h2o[c] + 2 2mp2coa[c]	Bd1973	Bd1973	Valine, Leucine, and Isoleucine Metabolism	0	0	1000	0	2					MNXR95362			ACOADH2	SBO:0000176
ACOAHi	acetyl-CoA hydrolase	accoa[c] + h2o[c] <=> ac[c] + coa[c] + h[c]	Bd1620	Bd1620		1	-1000	1000	0	2	3.1.2.1				MNXR95363			ACOAHi	SBO:0000176
ACOATA	Acetyl CoA ACP transacylase	ACP[c] + accoa[c] <=> acACP[c] + coa[c]	(Bd0280 or Bd2014)	Bd0280;Bd2014	Cell Envelope Biosynthesis	1	-1000	1000	0	2					MNXR95376	MNXR95376	rxn05349	ACOATA	SBO:0000176
ACOATA1	Acetyl CoA ACP transacylase	ppcoa[c] + ACP[c] <=> ppACP[c] + coa[c]	Bd0280 or Bd2014	Bd0280;or;Bd2014	Fatty Acid Metabolism	1	-1000	1000	0	2									SBO:0000176
ACONTa	aconitase half reaction A Citrate hydro lyase	cit[c] <=> h2o[c] + acon_C[c]	Bd3178	Bd3178	TCA Cycle	1	-1000	1000	0	3					MNXR95386	MNXR95386	rxn00974	ACONTa	SBO:0000176
ACONTb	aconitase half reaction B Isocitrate hydro lyase	h2o[c] + acon_C[c] <=> icit[c]	Bd3178	Bd3178	TCA Cycle	1	-1000	1000	0	3					MNXR95387	MNXR95387	rxn01388	ACONTb	SBO:0000176
ACPPAT120	acyl acyl carrier protein phosphate acyltransferase C120	ddcaACP[c] + h[c] + pi[c] -> ACP[c] + ddcap[c]			Membrane Lipid Metabolism	0	0	1000	0	1					MNXR95395			ACPPAT120	SBO:0000176
ACPPAT140	acyl acyl carrier protein phosphate acyltransferase C140	h[c] + myrsACP[c] + pi[c] -> ACP[c] + ttdcap[c]			Membrane Lipid Metabolism	0	0	1000	0	1					MNXR95396			ACPPAT140	SBO:0000176
ACPPAT141	acyl acyl carrier protein phosphate acyltransferase C141	h[c] + pi[c] + tdeACP[c] -> ACP[c] + ttdceap[c]			Membrane Lipid Metabolism	0	0	1000	0	1					MNXR95397			ACPPAT141	SBO:0000176
ACPPAT160	acyl acyl carrier protein phosphate acyltransferase C160	h[c] + palmACP[c] + pi[c] -> ACP[c] + hdcap[c]			Membrane Lipid Metabolism	0	0	1000	0	1					MNXR95398			ACPPAT160	SBO:0000176
ACPPAT161	acyl acyl carrier protein phosphate acyltransferase C161	h[c] + hdeACP[c] + pi[c] -> ACP[c] + hdceap[c]			Membrane Lipid Metabolism	0	0	1000	0	1					MNXR95399			ACPPAT161	SBO:0000176
ACPPAT180	acyl acyl carrier protein phosphate acyltransferase C180	h[c] + ocdcaACP[c] + pi[c] -> ACP[c] + ocdcap[c]			Membrane Lipid Metabolism	0	0	1000	0	1					MNXR95400			ACPPAT180	SBO:0000176
ACPPAT181	acyl acyl carrier protein phosphate acyltransferase C181	h[c] + octeACP[c] + pi[c] -> ACP[c] + ocdceap[c]			Membrane Lipid Metabolism	0	0	1000	0	1					MNXR95401			ACPPAT181	SBO:0000176
ACPS1	acyl carrier protein synthase	apoACP[c] + coa[c] <=> ACP[c] + h[c] + pap[c]			Exchange	1	0	1000	0	1					MNXR95403	MNXR95403	rxn06023	ACPS1	SBO:0000176
ACPSc	acyl carrier protein phosphodiesterase	ACP[c] + h2o[c] <=> apoACP[c] + h[c] + pan4p[c]			Exchange	1	0	1000	0	1									SBO:0000176
ACS	acetyl CoA synthetase	ac[c] + coa[c] + atp[c] -> accoa[c] + amp[c] + ppi[c]	Bd1306	Bd1306	Nucleotide Salvage Pathway	0	0	1000	0	2					MNXR95413	MNXR95413	rxn00175	ACS	SBO:0000176
ACS2	acetyl CoA synthase propionate	coa[c] + atp[c] + ppa[c] -> amp[c] + ppi[c] + ppcoa[c]	Bd0504	Bd0504	Alternate Carbon Metabolism	0	0	1000	0	2					MNXR95222;MNXR106753	MNXR106753	rxn00674	ACS2	SBO:0000176
ACSPHAC100	R 3 Hydroxyacid Acyl CoA Synthetase C100	coa[c] + atp[c] + R_3hdcaa[c] -> amp[c] + ppi[c] + R_3hdcoa[c]	Bd1803	Bd1803	PHAs Metabolism	0	0	1000	0	3									SBO:0000176
ACSPHAC120	R 3 Hydroxyacid Acyl CoA Synthetase C120	coa[c] + atp[c] + R_3hdda[c] -> amp[c] + ppi[c] + R_3hddcoa[c]	Bd1803	Bd1803	PHAs Metabolism	0	0	1000	0	3									SBO:0000176
ACSPHAC140	R 3 Hydroxyacid Acyl CoA Synthetase C140	coa[c] + atp[c] + R_3httdca[c] -> amp[c] + ppi[c] + R_3hmrscoa[c]	Bd1803	Bd1803	PHAs Metabolism	0	0	1000	0	3									SBO:0000176
ACSPHAC160	R 3 Hydroxyacid Acyl CoA Synthetase C160	coa[c] + atp[c] + R_3hhdca[c] -> amp[c] + ppi[c] + R_3hhdcoa[c]	Bd1803	Bd1803	PHAs Metabolism	0	0	1000	0	3									SBO:0000176
ACSPHAC40	R 3 Hydroxyacid Acyl CoA Synthetase C40	coa[c] + atp[c] + bhb[c] -> amp[c] + ppi[c] + 3hbcoa_R[c]	Bd1803	Bd1803	PHAs Metabolism	0	0	1000	0	3									SBO:0000176
ACSPHAC60	R 3 Hydroxyacid Acyl CoA Synthetase C60	coa[c] + atp[c] + R_3hhxa[c] -> amp[c] + ppi[c] + R_3hhcoa[c]	Bd1803	Bd1803	PHAs Metabolism	0	0	1000	0	3									SBO:0000176
ACSPHAC80	R 3 Hydroxyacid Acyl CoA Synthetase C80	coa[c] + atp[c] + R_3hocta[c] -> amp[c] + ppi[c] + R_3hocoa[c]	Bd1803	Bd1803	PHAs Metabolism	0	0	1000	0	3									SBO:0000176
ACtex	ac transport via diffusion extracellular to periplasm	ac[e] <=> ac[p]			Transport	1	-1000	1000	0	1					MNXR95431	MNXR95431	rxn08063	ACtex	SBO:0000185
ACtpp	ac transport via diffusion extracellular to periplasm	ac[p] <=> ac[c]			Transport	1	-1000	1000	0	1									SBO:0000185
ADA	Adenosine deaminase	h[c] + h2o[c] + adn[c] -> ins[c] + nh4[c]	Bd3496	Bd3496	Nucleotide Salvage Pathway	0	0	1000	0	2					MNXR95432	MNXR95432	rxn01137	ADA	SBO:0000176
ADD	adenine deaminase	h[c] + h2o[c] + ade[c] -> nh4[c] + hxan[c]	Bd2636	Bd2636	Nucleotide Salvage Pathway	0	0	1000	0	2					MNXR95443	MNXR95443	rxn00926	ADD	SBO:0000176
ADK1	adenylate kinase	atp[c] + amp[c] <=> 2 adp[c]	Bd2954	Bd2954	Nucleotide Salvage Pathway	1	-1000	1000	0	2					MNXR95450	MNXR95450	rxn00097	ADK1	SBO:0000176
ADK2	adenylate kinase (Inorganic triphosphate)	amp[c] + pppi[c] <=> adp[c] + ppi[c]	Bd2954	Bd2954	Nucleotide Salvage Pathway	1	-1000	1000	0	2					MNXR95451	MNXR95451	rxn10052	ADK2	SBO:0000176
ADNCYC	adenylate cyclase	atp[c] -> ppi[c] + camp[c]	(Bd0081 or Bd1116 or Bd2640)	Bd0081;Bd1116;Bd2640	Nucleotide Salvage Pathway	0	0	1000	0	2					MNXR95444	MNXR95444	rxn00065	ADNCYC	SBO:0000176
ADPRDP	ADPribose diphosphatase	adprib[c] + h2o[c] -> amp[c] + 2 h[c] + r5p[c]	Bd3179	Bd3179	Purine and Pyrimidine Biosynthesis	0	0	1000	0	2	3.6.1.13				MNXR95480;MNXR141186	MNXR141186	rxn00775	ADPRDP	SBO:0000176
ADPT	adenine phosphoribosyltransferase	ade[c] + prpp[c] -> amp[c] + ppi[c]	Bd0845	Bd0845	Nucleotide Salvage Pathway	0	0	1000	0	2					MNXR95482	MNXR95482	rxn00139	ADPT	SBO:0000176
ADSL1r	adenylsuccinate lyase	dcamp[c] <=> amp[c] + fum[c]	Bd1949	Bd1949	Nucleotide Salvage Pathway	1	-1000	1000	0	2					MNXR95493			ADSL1r	SBO:0000176
ADSL2r	adenylosuccinate lyase	25aics[c] <=> fum[c] + aicar[c]	Bd1949	Bd1949	Purine and Pyrimidine Biosynthesis	1	-1000	1000	0	2					MNXR108966			ADSL2r	SBO:0000176
ADSS	adenylosuccinate synthase	asp_L[c] + gtp[c] + imp[c] -> 2 h[c] + dcamp[c] + gdp[c] + pi[c]	Bd1460	Bd1460	Purine and Pyrimidine Biosynthesis	0	0	1000	0	2					MNXR95495	MNXR95495	rxn00838	ADSS	SBO:0000176
Agabcpp	Ag ABC transporter (periplasm)	atp[c] + h2o[c] + ag[p] <=> adp[c] + h[c] + ag[c] + pi[c]	Bd2226	Bd2226	Ag-transporting ATPase copA	1	0	1000	0	2	7.2.2.15								SBO:0000185
AGM3PA	N Acetyl D glucosamine anhydrous N Acetylmuramyl tripeptide amidase	h2o[c] + anhgm3p[c] -> LalaDgluMdap[c] + anhgm[c]			Murein Recycling	0	0	1000	0	1					MNXR95543	MNXR95543	rxn08073	AGM3PA	SBO:0000176
AGM3PApp	N Acetyl D glucosamine anhydrous N Acetylmuramyl tripeptide amidase periplasm	h2o[p] + anhgm3p[p] -> LalaDgluMdap[p] + anhgm[p]			Murein Biosynthesis	0	0	1000	0	1					MNXR95543			AGM3PApp	SBO:0000176
AGM3PH	N Acetyl D glucosamine anhydrous N Acetylmuramyl tripeptide beta 1 4 N acetylglucosaminidase	h2o[c] + anhgm3p[c] -> acgam[c] + anhm3p[c]			Murein Recycling	0	0	1000	0	1					MNXR95544	MNXR95544	rxn08074	AGM3PH	SBO:0000176
AGM3Pt2pp	GlcNAc anhMurNAc tripeptide transport in via proton symport periplasm	anhgm3p[p] + h[p] -> h[c] + anhgm3p[c]	Bd0333	Bd0333	Murein Recycling	0	0	1000	0	2					MNXR95545	MNXR95545	rxn08075	AGM3Pt2pp	SBO:0000185
AGM4PA	N Acetyl D glucosamine anhydrous N Acetylmuramyl tetrapeptide amidase	h2o[c] + anhgm4p[c] -> LalaDgluMdapDala[c] + anhgm[c]			Murein Recycling	0	0	1000	0	1					MNXR95546	MNXR95546	rxn08076	AGM4PA	SBO:0000176
AGM4PApp	N Acetyl D glucosamine anhydrous N Acetylmuramyl tetrapeptide amidase periplasm	h2o[p] + anhgm4p[p] -> LalaDgluMdapDala[p] + anhgm[p]			Murein Biosynthesis	0	0	1000	0	1					MNXR95546			AGM4PApp	SBO:0000176
AGM4PCP	N Acetyl D glucosamine anhydrous N Acetylmuramyl tetrapeptide L D carboxypeptidase	h2o[c] + anhgm4p[c] -> ala_D[c] + anhgm3p[c]			Murein Recycling	0	0	1000	0	1					MNXR95547	MNXR95547	rxn08077	AGM4PCP	SBO:0000176
AGM4PCPpp	N Acetyl D glucosamine anhydrous N Acetylmuramyl tetrapeptide L D carboxypeptidase periplasmic	h2o[p] + anhgm4p[p] -> ala_D[p] + anhgm3p[p]			Murein Biosynthesis	0	0	1000	0	1					MNXR95547			AGM4PCPpp	SBO:0000176
AGM4PH	N Acetyl D glucosamine anhydrous N Acetylmuramyl tetrapeptide beta 1 4 N acetylglucosaminidase	h2o[c] + anhgm4p[c] -> acgam[c] + anhm4p[c]			Murein Recycling	0	0	1000	0	1					MNXR95548	MNXR95548	rxn08078	AGM4PH	SBO:0000176
AGM4Pt2pp	GlcNAc anhMurNAc tetrapeptide transport in via proton symport periplasm	h[p] + anhgm4p[p] -> h[c] + anhgm4p[c]	Bd0333	Bd0333	Murein Recycling	0	0	1000	0	2					MNXR95549	MNXR95549	rxn08079	AGM4Pt2pp	SBO:0000185
AGMH	N Acetyl D glucosamine anhydrous N Acetylmuramyl beta 1 4 N acetylglucosaminidase	h2o[c] + anhgm[c] -> acgam[c] + anhm[c]			Murein Recycling	0	0	1000	0	1					MNXR95550	MNXR95550	rxn08080	AGMH	SBO:0000176
AGMHE	ADP-D-glycero-D-manno-heptose 6-epimerase	adphep_DD[c] -> adphep_LD[c]	Bd3536	Bd3536	Lipopolysaccharide Biosynthesis / Recycling	0	0	1000	0	2	5.1.3.20		Gronow and Brade, 2001		MNXR95551	MNXR95551	rxn03511	AGMHE	SBO:0000176
AGMT	agmatinase	h2o[c] + agm[c] -> ptrc[c] + urea[c]	Bd3436	Bd3436	Arginine and Proline Metabolism	0	0	1000	0	2					MNXR95554	MNXR95554	rxn00858	AGMT	SBO:0000176
AGMt2pp	GlcNAc anhMurNAc transport in via proton symport periplasm	anhgm[p] + h[p] -> h[c] + anhgm[c]	Bd0333	Bd0333	Murein Recycling	0	0	1000	0	1					MNXR95555	MNXR95555	rxn08081	AGMt2pp	SBO:0000185
AGPAT120	1 tetradecanoyl sn glycerol 3 phosphate O acyltransferase n C120	ddcaACP[c] + 1ddecg3p[c] -> ACP[c] + pa120[c]	Bd0348 or Bd1844 or Bd2895	Bd0348;or;Bd1844;or;Bd2895	Glycerophospholipid Metabolism	0	0	1000	0	4					MNXR95558;MNXR135724	MNXR135724	rxn08083	AGPAT120	SBO:0000176
AGPAT140	1 tetradecanoyl sn glycerol 3 phosphate O acyltransferase n C140	myrsACP[c] + 1tdecg3p[c] -> ACP[c] + pa140[c]	Bd0348 or Bd1844 or Bd2895	Bd0348;or;Bd1844;or;Bd2895	Glycerophospholipid Metabolism	0	0	1000	0	4					MNXR95559;MNXR120588	MNXR120588	rxn08084	AGPAT140	SBO:0000176
AGPAT141	1 tetradec 7 enoyl sn glycerol 3 phosphate O acyltransferase n C141	tdeACP[c] + 1tdec7eg3p[c] -> ACP[c] + pa141[c]	Bd0348 or Bd1844 or Bd2895	Bd0348;or;Bd1844;or;Bd2895	Glycerophospholipid Metabolism	0	0	1000	0	4					MNXR95560;MNXR135725	MNXR135725	rxn08085	AGPAT141	SBO:0000176
AGPAT160	1 hexadecanoyl sn glycerol 3 phosphate O acyltransferase n C160	palmACP[c] + 1hdecg3p[c] -> ACP[c] + pa160[c]	Bd0348 or Bd1844 or Bd2895	Bd0348;or;Bd1844;or;Bd2895	Glycerophospholipid Metabolism	0	0	1000	0	4					MNXR95561;MNXR135726	MNXR135726	rxn08086	AGPAT160	SBO:0000176
AGPAT161	1 hexadec 7 enoyl sn glycerol 3 phosphate O acyltransferase n C161	hdeACP[c] + 1hdec9eg3p[c] -> ACP[c] + pa161[c]	Bd0348 or Bd1844 or Bd2895	Bd0348;or;Bd1844;or;Bd2895	Glycerophospholipid Metabolism	0	0	1000	0	4					MNXR95564;MNXR135727	MNXR135727	rxn08087	AGPAT161	SBO:0000176
AGPAT180	1 octadecanoyl sn glycerol 3 phosphate O acyltransferase n C180	1odecg3p[c] + ocdcaACP[c] -> ACP[c] + pa180[c]	Bd0348 or Bd1844 or Bd2895	Bd0348;or;Bd1844;or;Bd2895	Glycerophospholipid Metabolism	0	0	1000	0	4					MNXR95565;MNXR135728	MNXR135728	rxn08088	AGPAT180	SBO:0000176
AGPAT181	1 octadec 7 enoyl sn glycerol 3 phosphate O acyltransferase n C181	1odec11eg3p[c] + octeACP[c] -> ACP[c] + pa181[c]	Bd0348 or Bd1844 or Bd2895	Bd0348;or;Bd1844;or;Bd2895	Glycerophospholipid Metabolism	0	0	1000	0	4					MNXR95567;MNXR135729	MNXR135729	rxn08089	AGPAT181	SBO:0000176
AGtex	Ag transport via diffusion (extracellular to periplasm)	ag[e] <=> ag[p]			Transport, Outer Membrane	1	-1000	1000	0	2									SBO:0000185
AHC	adenosylhomocysteinase	h2o[c] + ahcys[c] <=> adn[c] + hcys_L[c]	Bd1339	Bd1339	Methionine Metabolism	1	-1000	1000	0	2					MNXR95492	MNXR95492	rxn00141		SBO:0000176
AICART	phosphoribosylaminoimidazolecarboxamide formyltransferase	aicar[c] + 10fthf[c] <=> fprica[c] + thf[c]	Bd3002	Bd3002	Purine and Pyrimidine Biosynthesis	1	-1000	1000	0	2					MNXR95639;MNXR144532	MNXR144532	rxn03137	AICART	SBO:0000176
AIRC2	phosphoribosylaminoimidazole carboxylase	air[c] + co2[c] <=> 5aizc[c] + h[c]	Bd3008	Bd3008	Purine and Pyrimidine Biosynthesis	0	0	1000	0	2	6.3.4.18				MNXR95644;MNXR111053	MNXR111053	rxn05114	AIRC2	SBO:0000176
AIRC3	phosphoribosylaminoimidazole carboxylase mutase rxn	5aizc[c] <=> 5caiz[c]	Bd3008	Bd3008	Purine and Pyrimidine Biosynthesis	1	-1000	1000	0	2					MNXR95645	MNXR95645	rxn05115	AIRC3	SBO:0000176
AKGDa	oxoglutarate dehydrogenase lipoamide	akg[c] + h[c] + lpam[c] <=> co2[c] + sdhlam[c]	Bd2728	Bd2728	TCA Cycle	1	-1000	1000	0	4					MNXR95657	MNXR95657	rxn01243	AKGDa	SBO:0000176
AKGDbr	oxoglutarate dehydrogenase dihydrolipoamide S succinyltransferase reversible	coa[c] + sdhlam[c] <=> dhlam[c] + succoa[c]	Bd2729	Bd2729	TCA Cycle	1	-1000	1000	0	4									SBO:0000176
AKP1	alkaline phosphatase Dihydroneopterin	3 h2o[c] + ahdt[c] -> 2 h[c] + 3 pi[c] + dhnpt[c]	Bd2513	Bd2513	Folate Metabolism	0	0	1000	0	2					MNXR139295	MNXR139295	rxn03167	AKP1	SBO:0000176
ALAabcpp	L alanine transport via ABC system periplasm	ala_L[p] + atp[c] + h2o[c] -> adp[c] + ala_L[c] + h[c] + pi[c]	Bd3873 and Bd3385 and Bd3386 and Bd3387 and Bd3388 and Bd3389	Bd3873;and;Bd3385;and;Bd3386;and;Bd3387;and;Bd3388;and;Bd3389	Transport, ABC system Branched-chain amino acid	0	0	1000	0	2					MNXR95703	MNXR95703	rxn08097	ALAabcpp	SBO:0000185
ALAALAr	D alanine D alanine ligase reversible	2 ala_D[c] + atp[c] <=> h[c] + adp[c] + pi[c] + alaala[c]	Bd0585	Bd0585	Cell Envelope Biosynthesis	1	-1000	1000	0	2					MNXR95678	MNXR95678	rxn00851	ALAALAr	SBO:0000176
ALAALAtex	L-Alaninyl dipeptide (alaala) transport outer membrane	alaala[e] <=> alaala[p]			Transport outer membrane	1	-1000	1000	0	2					MNXR95679	MNXR95679	rxn08099	ALAALAtex	SBO:0000185
ALAARGabcpp	L-AlaninylArginine (Ala-Arg) transport via ABC system (periplasm)	alaarg[p] + atp[c] + h2o[c] -> adp[c] + alaarg[c] + h[c] + pi[c]	(Bd1972 and Bd2190 and Bd2709 and Bd2710)	(Bd1972;and;Bd2190;and;Bd2709;and;Bd2710)	Transport, ABC system	0	0	1000	0	2									SBO:0000185
ALAARGtex	L-AlaninylArginine (Ala-Arg) transport outer membrane	alaarg[e] <=> alaarg[p]			Transport outer membrane	1	-1000	1000	0	2									SBO:0000185
ALAASNabcpp	L-AlaninylAsparagine (Ala-Asn) transport via ABC system (periplasm)	alaasn[p] + atp[c] + h2o[c] -> adp[c] + alaasn[c] + h[c] + pi[c]	(Bd1972 and Bd2190 and Bd2709 and Bd2710)	(Bd1972;and;Bd2190;and;Bd2709;and;Bd2710)	Transport, ABC system	0	0	1000	0	2									SBO:0000185
ALAASNtex	L-AlaninylAsparagine (Ala-Asn) transport outer membrane	alaasn[e] <=> alaasn[p]			Transport outer membrane	1	-1000	1000	0	2									SBO:0000185
ALAASPabcpp	L-Alaninylaspartate (alaasp) transport via ABC system (periplasm)	alaasp[p] + atp[c] + h2o[c] -> alaasp[c] + adp[c] + h[c] + pi[c]	(Bd1972 and Bd2190 and Bd2709 and Bd2710)	(Bd1972;and;Bd2190;and;Bd2709;and;Bd2710)	Transport, ABC system	0	0	1000	0	2									SBO:0000185
ALAASPtex	L-Alaninylaspartate (alaasp) transport outer membrane	alaasp[e] <=> alaasp[p]			Transport outer membrane	1	-1000	1000	0	2									SBO:0000185
ALACYSabcpp	L-AlaninylCysteine (Ala-Cys) transport via ABC system (periplasm)	alacys[p] + atp[c] + h2o[c] -> adp[c] + alacys[c] + h[c] + pi[c]	(Bd1972 and Bd2190 and Bd2709 and Bd2710)	(Bd1972;and;Bd2190;and;Bd2709;and;Bd2710)	Transport, ABC system	0	0	1000	0	2									SBO:0000185
ALACYStex	L-AlaninylCysteine (Ala-Cys) transport outer membrane	alacys[e] <=> alacys[p]			Transport outer membrane	1	-1000	1000	0	2									SBO:0000185
ALAD_syn	L-alanine dehydrogenase	h[c] + pyr[c] + nh4[c] + nadh[c] -> h2o[c] + nad[c] + ala_L[c]	Bd2478	Bd2478	Alanine and Aspartate Metabolism	0	0	1000	0	4					MNXR95687			ALAD_syn	SBO:0000176
ALAGLNabcpp	L-AlaninylGlutamine (Ala-Gln) transport via ABC system (periplasm)	alagln[p] + atp[c] + h2o[c] -> adp[c] + alagln[c] + h[c] + pi[c]	(Bd1972 and Bd2190 and Bd2709 and Bd2710)	(Bd1972;and;Bd2190;and;Bd2709;and;Bd2710)	Transport, ABC system	0	0	1000	0	2									SBO:0000185
ALAGLNtex	L-AlaninylGlutamine (Ala-Gln) transport outer membrane	alagln[e] <=> alagln[p]			Transport outer membrane	1	-1000	1000	0	2									SBO:0000185
ALAGLUabcpp	L-Alaninylglutamate (LalaLglu) transport via ABC system (periplasm)	alaglu[p] + atp[c] + h2o[c] -> alaglu[c] + adp[c] + h[c] + pi[c]	(Bd1972 and Bd2190 and Bd2709 and Bd2710)	(Bd1972;and;Bd2190;and;Bd2709;and;Bd2710)	Transport, ABC system	0	0	1000	0	2									SBO:0000185
ALAGLUtex	L-Alaninylglutamate (LalaLglu) transport outer membrane	alaglu[e] <=> alaglu[p]			Transport outer membrane	1	-1000	1000	0	2									SBO:0000185
ALAGLYabcpp	L-AlaninylGlycine (Ala-Gly) transport via ABC system (periplasm)	alagly[p] + atp[c] + h2o[c] -> adp[c] + alagly[c] + h[c] + pi[c]	(Bd1972 and Bd2190 and Bd2709 and Bd2710)	(Bd1972;and;Bd2190;and;Bd2709;and;Bd2710)	Transport, ABC system	0	0	1000	0	2									SBO:0000185
ALAGLYtex	L-AlaninylGlycine (Ala-Gly) transport outer membrane	alagly[e] <=> alagly[p]			Transport outer membrane	1	-1000	1000	0	2									SBO:0000185
ALAHISabcpp	L-Alaninylhistidine (Ala-His) transport via ABC system (periplasm)	alahis[p] + atp[c] + h2o[c] -> adp[c] + alahis[c] + h[c] + pi[c]	(Bd1972 and Bd2190 and Bd2709 and Bd2710)	(Bd1972;and;Bd2190;and;Bd2709;and;Bd2710)	Transport, ABC system	0	0	1000	0	2									SBO:0000185
ALAHIStex	L-Alaninylhistidine (Ala-His) transport outer membrane	alahis[e] <=> alahis[p]			Transport outer membrane	1	-1000	1000	0	2									SBO:0000185
ALAILEabcpp	L-AlaninylIsoleucine (Ala-Ile) transport via ABC system (periplasm)	alaile[p] + atp[c] + h2o[c] -> adp[c] + alaile[c] + h[c] + pi[c]	(Bd1972 and Bd2190 and Bd2709 and Bd2710)	(Bd1972;and;Bd2190;and;Bd2709;and;Bd2710)	Transport, ABC system	0	0	1000	0	2									SBO:0000185
ALAILEtex	L-AlaninylIsoleucine (Ala-Ile) transport outer membrane	alaile[e] <=> alaile[p]			Transport outer membrane	1	-1000	1000	0	2									SBO:0000185
ALALEUabcpp	L-Alaninylleucine (Ala-Leu) transport via ABC system (periplasm)	alaleu[p] + atp[c] + h2o[c] -> adp[c] + alaleu[c] + h[c] + pi[c]	(Bd1972 and Bd2190 and Bd2709 and Bd2710)	(Bd1972;and;Bd2190;and;Bd2709;and;Bd2710)	Transport, ABC system	0	0	1000	0	2									SBO:0000185
ALALEUtex	L-Alaninylleucine (Ala-Leu) transport outer membrane	alaleu[e] <=> alaleu[p]			Transport outer membrane	1	-1000	1000	0	2									SBO:0000185
ALALYSabcpp	L-AlaninylLysine (Ala-Lys) transport via ABC system (periplasm)	alalys[p] + atp[c] + h2o[c] -> adp[c] + alalys[c] + h[c] + pi[c]	(Bd1972 and Bd2190 and Bd2709 and Bd2710)	(Bd1972;and;Bd2190;and;Bd2709;and;Bd2710)	Transport, ABC system	0	0	1000	0	2									SBO:0000185
ALALYStex	L-AlaninylLysine (Ala-Lys) transport outer membrane	alalys[e] <=> alalys[p]			Transport outer membrane	1	-1000	1000	0	2									SBO:0000185
ALAMETabcpp	L-AlaninylMethionine (Ala-Met) transport via ABC system (periplasm)	alamet[p] + atp[c] + h2o[c] -> adp[c] + alamet[c] + h[c] + pi[c]	(Bd1972 and Bd2190 and Bd2709 and Bd2710)	(Bd1972;and;Bd2190;and;Bd2709;and;Bd2710)	Transport, ABC system	0	0	1000	0	2									SBO:0000185
ALAMETtex	L-AlaninylMethionine (Ala-Met) transport outer membrane	alamet[e] <=> alamet[p]			Transport outer membrane	1	-1000	1000	0	2									SBO:0000185
ALAPHEabcpp	L-AlaninylPhenylalanine (Ala-Phe) transport via ABC system (periplasm)	alaphe[p] + atp[c] + h2o[c] -> adp[c] + alaphe[c] + h[c] + pi[c]	(Bd1972 and Bd2190 and Bd2709 and Bd2710)	(Bd1972;and;Bd2190;and;Bd2709;and;Bd2710)	Transport, ABC system	0	0	1000	0	2									SBO:0000185
ALAPHEtex	L-AlaninylPhenylalanine (Ala-Phe) transport outer membrane	alaphe[e] <=> alaphe[p]			Transport outer membrane	1	-1000	1000	0	2									SBO:0000185
ALAPROabcpp	L-AlaninylProline (Ala-Pro) transport via ABC system (periplasm)	alapro[p] + atp[c] + h2o[c] -> adp[c] + alapro[c] + h[c] + pi[c]	(Bd1972 and Bd2190 and Bd2709 and Bd2710)	(Bd1972;and;Bd2190;and;Bd2709;and;Bd2710)	Transport, ABC system	0	0	1000	0	2									SBO:0000185
ALAPROtex	L-AlaninylProline (Ala-Pro) transport outer membrane	alapro[e] <=> alapro[p]			Transport outer membrane	1	-1000	1000	0	2									SBO:0000185
ALAR	alanine racemase	ala_D[c] <=> ala_L[c]	Bd3124	Bd3124	beta alanine metabolism	1	-1000	1000	0	2	5.1.1.1				MNXR95693	MNXR95693	rxn00283	ALAR	SBO:0000176
ALASERabcpp	L-AlaninylSerine (Ala-Ser) transport via ABC system (periplasm)	alaser[p] + atp[c] + h2o[c] -> adp[c] + alaser[c] + h[c] + pi[c]	(Bd1972 and Bd2190 and Bd2709 and Bd2710)	(Bd1972;and;Bd2190;and;Bd2709;and;Bd2710)	Transport, ABC system	0	0	1000	0	2									SBO:0000185
ALASERtex	L-AlaninylSerine (Ala-Ser) transport outer membrane	alaser[e] <=> alaser[p]			Transport outer membrane	1	-1000	1000	0	2									SBO:0000185
ALATA_L2	alanine transaminase	ala_L[c] + pydx5p[c] -> pyam5p[c] + pyr[c]	Bd2007	Bd2007	Cofactor and Prosthetic Group Biosynthesis	0	0	1000	0	2					MNXR95699	MNXR95699	rxn08103	ALATA_L2	SBO:0000176
ALAtex	ala transport via diffusion extracellular to periplasm	ala_L[e] <=> ala_L[p]			Transport	1	-1000	1000	0	1					MNXR95706	MNXR95706	rxn08104	ALAtex	SBO:0000185
ALATHRabcpp	L-Alaninylthreonine (Ala-thr) transport via ABC system (periplasm)	alathr[p] + atp[c] + h2o[c] -> adp[c] + alathr[c] + h[c] + pi[c]	(Bd1972 and Bd2190 and Bd2709 and Bd2710)	(Bd1972;and;Bd2190;and;Bd2709;and;Bd2710)	Transport, ABC system	0	0	1000	0	2									SBO:0000185
ALATHRtex	L-Alaninylthreonine (Ala-thr) transport outer membrane	alathr[e] <=> alathr[p]			Transport outer membrane	1	-1000	1000	0	2									SBO:0000185
ALATRPabcpp	L-Alaninyltryptophan (Ala-Trp) transport via ABC system (periplasm)	alatrp[p] + atp[c] + h2o[c] -> adp[c] + alatrp[c] + h[c] + pi[c]	(Bd1972 and Bd2190 and Bd2709 and Bd2710)	(Bd1972;and;Bd2190;and;Bd2709;and;Bd2710)	Transport, ABC system	0	0	1000	0	2									SBO:0000185
ALATRPtex	L-Alaninyltryptophan (Ala-Trp) transport outer membrane	alatrp[e] <=> alatrp[p]			Transport outer membrane	1	-1000	1000	0	2									SBO:0000185
ALATRS	Alanyl-tRNA synthetase	ala_L[c] + atp[c] + trnaala[c] -> alatrna[c] + amp[c] + ppi[c]	Bd0501	Bd0501	tRNA Charging	0	0	1000	0	2	6.1.1.7				MNXR95701;MNXR107903	MNXR107903	rxn06300	ALATRS	SBO:0000176
ALATYRabcpp	L-AlaninylTyrosine (Ala-Tyr) transport via ABC system (periplasm)	alatyr[p] + atp[c] + h2o[c] -> adp[c] + alatyr[c] + h[c] + pi[c]	(Bd1972 and Bd2190 and Bd2709 and Bd2710)	(Bd1972;and;Bd2190;and;Bd2709;and;Bd2710)	Transport, ABC system	0	0	1000	0	2									SBO:0000185
ALATYRtex	L-AlaninylTyrosine (Ala-Tyr) transport outer membrane	alatyr[e] <=> alatyr[p]			Transport outer membrane	1	-1000	1000	0	2									SBO:0000185
ALAVALabcpp	L-AlaninylValine (Ala-Val) transport via ABC system (periplasm)	alaval[p] + atp[c] + h2o[c] -> adp[c] + alaval[c] + h[c] + pi[c]	(Bd1972 and Bd2190 and Bd2709 and Bd2710)	(Bd1972;and;Bd2190;and;Bd2709;and;Bd2710)	Transport, ABC system	0	0	1000	0	2									SBO:0000185
ALAVALtex	L-AlaninylValine (Ala-Val) transport outer membrane	alaval[e] <=> alaval[p]			Transport outer membrane	1	-1000	1000	0	2									SBO:0000185
ALDD2xi	aldehyde dehydrogenase (acetaldehyde, NAD)	nad[c] + h2o[c] + acald[c] <=> 2 h[c] + nadh[c] + ac[c]	Bd2266	Bd2266		1	-1000	1000	0	2	1.2.1.3								SBO:0000176
AM3PA	anhydrous N Acetylmuramyl tripeptide amidase	h2o[c] + anhm3p[c] -> LalaDgluMdap[c] + anhm[c]			Murein Recycling	0	0	1000	0	1					MNXR95792	MNXR95792	rxn08123	AM3PA	SBO:0000176
AM4PA	anhydrous N Acetylmuramyl tetrapeptide amidase	h2o[c] + anhm4p[c] -> LalaDgluMdapDala[c] + anhm[c]			Murein Recycling	0	0	1000	0	1					MNXR95793	MNXR95793	rxn08124	AM4PA	SBO:0000176
AMMQLT8	S-adenosylmethione:2-demthylmenaquinole methyltransferase (menaquinone 8)	2dmmql8[c] + amet[c] <=> ahcys[c] + mql8[c] + h[c]	Bd3487	Bd3487	Cofactor and Prosthetic Group Biosynthesis	0	0	1000	0	2	2.1.1.163				MNXR95819	MNXR95819	rxn08130	AMMQLT8	SBO:0000176
AMMQT8_2	S-adenosylmethione:2-demethylmenaquinone methyltransferase	2dmmq8[c] + amet[c] -> ahcys[c] + h[c] + mqn8[c]	Bd2350	Bd2350		0	0	1000	0	2					MNXR95823	MNXR95823	rxn10094	AMMQT8_2	SBO:0000176
AMPN	AMP nucleosidase	h2o[c] + amp[c] -> ade[c] + r5p[c]	Bd1233	Bd1233	Nucleotide Salvage Pathway	0	0	1000	0	2					MNXR95827;MNXR141242	MNXR141242	rxn00131	AMPN	SBO:0000176
AMPTASEAA	aminopeptidase Ala Ala	alaala[c] + h2o[c] -> 2 ala_L[c]	Bd2521	Bd2521	Alternate Carbon and Nitrogen source Dipeptide Metabolism	0	0	1000	0	3									SBO:0000176
AMPTASEAC	aminopeptidase Ala Cys	alacys[c] + h2o[c] -> ala_L[c] + cys_L[c]	Bd2521	Bd2521	Alternate Carbon and Nitrogen source Dipeptide Metabolism	0	0	1000	0	3									SBO:0000176
AMPTASEAD	aminopeptidase Ala Asp	alaasp[c] + h2o[c] -> ala_L[c] + asp_L[c]	Bd2521	Bd2521	Alternate Carbon and Nitrogen source Dipeptide Metabolism	0	0	1000	0	3									SBO:0000176
AMPTASEAE	aminopeptidase Ala Glu	alaglu[c] + h2o[c] -> ala_L[c] + glu_L[c]	Bd2521	Bd2521	Alternate Carbon and Nitrogen source Dipeptide Metabolism	0	0	1000	0	3									SBO:0000176
AMPTASEAF	aminopeptidase Ala Phe	alaphe[c] + h2o[c] -> ala_L[c] + phe_L[c]	Bd2521	Bd2521	Alternate Carbon and Nitrogen source Dipeptide Metabolism	0	0	1000	0	3									SBO:0000176
AMPTASEAG	aminopeptidase Ala Gly	alagly[c] + h2o[c] -> ala_L[c] + gly[c]	Bd2521	Bd2521	Alternate Carbon and Nitrogen source Dipeptide Metabolism	0	0	1000	0	3									SBO:0000176
AMPTASEAH	aminopeptidase Ala His	h2o[c] + alahis[c] -> ala_L[c] + his_L[c]	Bd2521	Bd2521	Alternate Carbon and Nitrogen source Dipeptide Metabolism	0	0	1000	0	4									SBO:0000176
AMPTASEAI	aminopeptidase Ala Ile	alaile[c] + h2o[c] -> ala_L[c] + ile_L[c]	Bd2521	Bd2521	Alternate Carbon and Nitrogen source Dipeptide Metabolism	0	0	1000	0	3									SBO:0000176
AMPTASEAK	aminopeptidase Ala Lys	alalys[c] + h2o[c] -> ala_L[c] + lys_L[c]	Bd2521	Bd2521	Alternate Carbon and Nitrogen source Dipeptide Metabolism	0	0	1000	0	3									SBO:0000176
AMPTASEAL	aminopeptidase Ala Leu	h2o[c] + alaleu[c] -> ala_L[c] + leu_L[c]	Bd2521 and Bd3755	Bd2521;and;Bd3755	Alternate Carbon and Nitrogen source Dipeptide Metabolism	0	0	1000	0	4									SBO:0000176
AMPTASEAM	aminopeptidase Ala Met	alamet[c] + h2o[c] -> ala_L[c] + met_L[c]	(Bd2521 or Bd0649)	(Bd2521;or;Bd0649)	Alternate Carbon and Nitrogen source Dipeptide Metabolism	0	0	1000	0	3									SBO:0000176
AMPTASEAN	aminopeptidase Ala Asn	alaasn[c] + h2o[c] -> ala_L[c] + asn_L[c]	Bd2521	Bd2521	Alternate Carbon and Nitrogen source Dipeptide Metabolism	0	0	1000	0	3									SBO:0000176
AMPTASEAP	aminopeptidase Ala Pro	alapro[c] + h2o[c] -> ala_L[c] + pro_L[c]	Bd2521	Bd2521	Alternate Carbon and Nitrogen source Dipeptide Metabolism	0	0	1000	0	3									SBO:0000176
AMPTASEAQ	aminopeptidase Ala Gln	alagln[c] + h2o[c] -> ala_L[c] + gln_L[c]	Bd2521	Bd2521	Alternate Carbon and Nitrogen source Dipeptide Metabolism	0	0	1000	0	3									SBO:0000176
AMPTASEAR	aminopeptidase Ala Arg	alaarg[c] + h2o[c] -> ala_L[c] + arg_L[c]	Bd2521	Bd2521	Alternate Carbon and Nitrogen source Dipeptide Metabolism	0	0	1000	0	3									SBO:0000176
AMPTASEAS	aminopeptidase Ala Ser	alaser[c] + h2o[c] -> ala_L[c] + ser_L[c]	Bd2521	Bd2521	Alternate Carbon and Nitrogen source Dipeptide Metabolism	0	0	1000	0	3									SBO:0000176
AMPTASEAT	aminopeptidase Ala Thr	h2o[c] + alathr[c] -> ala_L[c] + thr_L[c]	Bd2521	Bd2521	Alternate Carbon and Nitrogen source Dipeptide Metabolism	0	0	1000	0	4									SBO:0000176
AMPTASEATRP	aminopeptidase Ala Trp	h2o[c] + alatrp[c] -> ala_L[c] + trp_L[c]	Bd2521	Bd2521	Alternate Carbon and Nitrogen source Dipeptide Metabolism	0	0	1000	0	4									SBO:0000176
AMPTASEAV	aminopeptidase Ala Val	alaval[c] + h2o[c] -> ala_L[c] + val_L[c]	Bd2521	Bd2521	Alternate Carbon and Nitrogen source Dipeptide Metabolism	0	0	1000	0	3									SBO:0000176
AMPTASEAY	aminopeptidase Ala Tyr	alatyr[c] + h2o[c] -> ala_L[c] + tyr_L[c]	Bd2521	Bd2521	Alternate Carbon and Nitrogen source Dipeptide Metabolism	0	0	1000	0	3									SBO:0000176
AMPTASECG	alanyl aminopeptidase (cys-gly)	cgly[c] + h2o[c] -> cys_L[c] + gly[c]	Bd2521	Bd2521	Cofactor and Prosthetic Group Biosynthesis	0	0	1000	0	2	3.4.11.2				MNXR95828	MNXR95828	rxn00650	AMPTASECG	SBO:0000176
ANHMK	1 6 anhydrous N Acetylmuramate kinase	h2o[c] + atp[c] + anhm[c] -> h[c] + adp[c] + acmum6p[c]			Murein Recycling	0	0	1000	0	1					MNXR95840	MNXR95840	rxn08136	ANHMK	SBO:0000176
AOBUTDs	L-2-amino-3-oxobutanoate decarboxylation (spontaneous)	2aobut[c] + h[c] -> aact[c] + co2[c]	s0001	s0001		0	0	1000	0	2					MNXR95851	MNXR95851	rxn02666	AOBUTDs	SBO:0000176
APG3PAT120	acyl phosphateglycerol 3 phosphate acyltransferase C120	ddcap[c] + glyc3p[c] -> 1ddecg3p[c] + h[c] + pi[c]			Membrane Lipid Metabolism	0	0	1000	0	1					MNXR95869			APG3PAT120	SBO:0000176
APG3PAT140	acyl phosphateglycerol 3 phosphate acyltransferase C140	glyc3p[c] + ttdcap[c] -> 1tdecg3p[c] + h[c] + pi[c]			Membrane Lipid Metabolism	0	0	1000	0	1					MNXR95870			APG3PAT140	SBO:0000176
APG3PAT141	acyl phosphateglycerol 3 phosphate acyltransferase C141	glyc3p[c] + ttdceap[c] -> 1tdec7eg3p[c] + h[c] + pi[c]			Membrane Lipid Metabolism	0	0	1000	0	1					MNXR95871			APG3PAT141	SBO:0000176
APG3PAT160	acyl phosphateglycerol 3 phosphate acyltransferase C160	glyc3p[c] + hdcap[c] -> 1hdecg3p[c] + h[c] + pi[c]			Membrane Lipid Metabolism	0	0	1000	0	1					MNXR95872			APG3PAT160	SBO:0000176
APG3PAT161	acyl phosphateglycerol 3 phosphate acyltransferase C161	glyc3p[c] + hdceap[c] -> 1hdec9eg3p[c] + h[c] + pi[c]			Membrane Lipid Metabolism	0	0	1000	0	1					MNXR95873			APG3PAT161	SBO:0000176
APG3PAT180	acyl phosphateglycerol 3 phosphate acyltransferase C180	glyc3p[c] + ocdcap[c] -> 1odecg3p[c] + h[c] + pi[c]			Membrane Lipid Metabolism	0	0	1000	0	1					MNXR95874			APG3PAT180	SBO:0000176
APG3PAT181	acyl phosphateglycerol 3 phosphate acyltransferase C181	glyc3p[c] + ocdceap[c] -> 1odec11eg3p[c] + h[c] + pi[c]			Membrane Lipid Metabolism	0	0	1000	0	1					MNXR95875			APG3PAT181	SBO:0000176
APRAUR	5-amino-6-(5-phosphoribosylamino)uracil reductase	5apru[c] + h[c] + nadph[c] -> 5aprbu[c] + nadp[c]	Bd3542	Bd3542	Cofactor and Prosthetic Group Biosynthesis	0	0	1000	0	2					MNXR95898	MNXR95898	rxn02474	APRAUR	SBO:0000176
ARBt3ipp	L-arabinose transport via proton antiport (periplasm)	arab_L[c] + h[p] -> h[c] + arab_L[p]	Bd1364	Bd1364	Transport, Inner Membrane	0	0	1000	0	2					MNXR95937;MNXR126355	MNXR126355	rxn08141	ARBt3ipp	SBO:0000185
ARBTNS	aerobactin synthase	atp[c] + n2citn6acn6hlys[c] + n6acn6hlys[c] <=> arbtn[c] + amp[c] + ppi[c] + h[c]	Bd1574	Bd1574	Lysine Biosynthesis	1	-1000	1000	0	2	6.3.2.39								SBO:0000176
ARGDCpp	arginine decarboxylase	h[p] + arg_L[p] -> agm[p] + co2[p]	Bd0364	Bd0364	Arginine and Proline Metabolism	0	0	1000	0	2					MNXR95940			ARGDCpp	SBO:0000176
ASADi	aspartate-semialdehyde dehydrogenase, irreversible	h[c] + nadph[c] + 4pasp[c] -> nadp[c] + pi[c] + aspsa[c]	Bd0484	Bd0484	Lysine Metabolism	0	0	1000	0	2					MNXR96039			ASADi	SBO:0000176
ASNN	L asparaginase	h2o[c] + asn_L[c] -> nh4[c] + asp_L[c]	Bd3633	Bd3633	Aminoacide biosynthesis	0	0	1000	0	2					MNXR96056	MNXR96056	rxn00342	ASNN	SBO:0000176
ASNTRS	Asparaginyl-tRNA synthetase	asn_L[c] + atp[c] + trnaasn[c] -> amp[c] + asntrna[c] + ppi[c]	Bd1054	Bd1054	tRNA Charging	0	0	1000	0	2	6.1.1.22				MNXR96064	MNXR96064	rxn06434	ASNTRS	SBO:0000176
ASO3tex	arsenite transport via diffusion (extracellular to periplasm)	aso3[e] <=> aso3[p]			Transport, Outer Membrane	1	-1000	1000	0	2					MNXR96073	MNXR96073	rxn08164	ASO3tex	SBO:0000185
ASP1DC	aspartate 1-decarboxylase	h[c] + asp_L[c] -> co2[c] + ala_B[c]	Bd3565	Bd3565	Cofactor and Prosthetic Group Biosynthesis	0	0	1000	0	2					MNXR96077	MNXR96077	rxn00346	ASP1DC	SBO:0000176
ASPCT	aspartate carbamoyltransferase	asp_L[c] + cbp[c] -> h[c] + pi[c] + cbasp[c]	Bd0855	Bd0855	Aminoacide biosynthesis	0	0	1000	0	2					MNXR96080	MNXR96080	rxn01018	ASPCT	SBO:0000176
ASPK	aspartate kinase	atp[c] + asp_L[c] <=> adp[c] + 4pasp[c]	(Bd0134 or Bd0528)	Bd0134;Bd0528	Threonine and Lysine Metabolism	1	-1000	1000	0	2					MNXR96085	MNXR96085	rxn00337	ASPK	SBO:0000176
ASPO1	L aspartate oxidase	asp_L[c] + h2o[c] + o2[c] -> h2o2[c] + nh4[c] + oaa[c]	Bd3127	Bd3127	Cofactor and Prosthetic Group Biosynthesis Nicotinamide Biosynthesis	0	0	1000	0	2					MNXR96088			ASPO1	SBO:0000176
ASPO4	L-aspartate oxidase	asp_L[c] + mqn8[c] -> h[c] + mql8[c] + iasp[c]	Bd3127	Bd3127	Tyrosine, Tryptophan, and Phenylalanine Metabolism	0	0	1000	0	2					MNXR96092	MNXR96092	rxn08167	ASPO4	SBO:0000176
ASPO5	L-aspartate oxidase	asp_L[c] + fum[c] -> h[c] + iasp[c] + succ[c]	Bd3127	Bd3127	Cofactor and Prosthetic Group Biosynthesis	0	0	1000	0	2					MNXR96093	MNXR96093	rxn08168	ASPO5	SBO:0000176
ASPT	L aspartase	asp_L[c] -> nh4[c] + fum[c]	Bd2857	Bd2857	Alanine and Aspartate Metabolism	0	0	1000	0	2					MNXR96099	MNXR96099	rxn00347	ASPT	SBO:0000176
ASPTA	aspartate transaminase	akg[c] + asp_L[c] <=> glu_L[c] + oaa[c]	Bd0624	Bd0624	Aminoacide biosynthesis	1	-1000	1000	0	2					MNXR96079	MNXR96079	rxn00260	ASPTA	SBO:0000176
ASPTRS	Aspartyl-tRNA synthetase	asp_L[c] + atp[c] + trnaasp[c] -> amp[c] + asptrna[c] + ppi[c]	Bd3311	Bd3311	tRNA Charging	0	0	1000	0	2	6.1.1.12				MNXR96101	MNXR96101	rxn06936	ASPTRS	SBO:0000176
ATPM	ATP maintenance requirement	h2o[c] + atp[c] -> h[c] + adp[c] + pi[c]			Unassigned	0	0	1000	0	1					MNXR96131	MNXR96131	rxn00062	ATPM	SBO:0000176
ATPS4rpp	ATP synthase four protons for one ATP periplasm	adp[c] + pi[c] + 4 h[p] <=> 3 h[c] + h2o[c] + atp[c]	((Bd0010 and Bd0009 and Bd3896 and Bd3897 and Bd3898 and Bd3899 and Bd3900 and Bd3903) or (Bd3902 and Bd0009 and Bd0010 and Bd3896 and Bd3897 and Bd3898 and Bd3899 and Bd3900))	Bd0010;Bd0009;Bd3896;Bd3897;Bd3898;Bd3899;Bd3900;Bd3903;Bd3902	Oxidative Phosphorylation	1	-1000	1000	0	4					MNXR96136	MNXR96136	rxn08173	ATPS4rpp	SBO:0000185
BACCL	biotin-[acetyl-CoA-carboxylase] ligase	atp[c] + btn[c] + h[c] -> btamp[c] + ppi[c]	Bd2763	Bd2763	Cofactor and Prosthetic Group Biosynthesis, Biotin Biosynthesis	0	0	1000	0	2	6.3.4.15				MNXR138107	MNXR138107	rxn00792	BACCL	SBO:0000176
BAMPPALDOX	beta-Aminopropion aldehyde:NAD+ oxidoreductase	h2o[c] + nad[c] + bamppald[c] -> 2 h[c] + nadh[c] + ala_B[c]	Bd2266	Bd2266	beta alanine metabolism	0	0	1000	0	2					MNXR95891			BAMPPALDOX	SBO:0000176
BIOMASS	Biomass	0.0086960 hhlipa_BD[c] + 41.822080 h2o[c] + 0.000335 nadph[c] + 0.000112 nadp[c] + 0.000279 accoa[c] + 0.000223 fad[c] + 0.000168 coa[c] + 46.880432 atp[c] + 0.262097 asp_L[c] + 0.162675 gtp[c] + 0.000098 succoa[c] + 0.000045 nadh[c] + 0.001787 nad[c] + 0.550799 ala_L[c] + 0.116269 his_L[c] + 0.578880 leu_L[c] + 0.235986 thr_L[c] + 0.071436 trp_L[c] + 0.146321 asn_L[c] + 0.277863 glu_L[c] + 0.231…			Biomass	0	0	1000	0	1									SBO:0000629
btntex	btn transport via diffusion extracellular to periplasm	btn[e] <=> btn[p]			Transport	1	-1000	1000	0	1									SBO:0000185
btntpp	Biotin transport via proton symport (periplasm)	btn[p] <=> btn[c]			Transport	1	-1000	1000	0	1									SBO:0000185
BUTt2rpp	Butyrate transport via proton symport, reversible (periplasm)	but[p] + h[p] <=> but[c] + h[c]	Bd0245	Bd0245	Transport, Inner Membrane	1	-1000	1000	0	2					MNXR96353;MNXR134978	MNXR134978	rxn08183	BUTt2rpp	SBO:0000185
BZt1pp	Benzoate proton symport periplasm	bz[p] + h[p] <=> bz[c] + h[c]	Bd0311	Bd0311	Secondary Transporter	1	-1000	1000	0	2	2.A.46				MNXR96371			BZt1pp	SBO:0000185
CA2abc	calcium transport via ABC system	atp[c] + ca2[e] + h2o[c] <=> adp[c] + ca2[c] + h[c] + pi[c]	Bd0916	Bd0916	The P-type ATPase (P-ATPase) Superfamily	1	0	1000	0	2	3.A.3.2				MNXR96434	MNXR96434	rxn10447	CA2abc	SBO:0000185
CA2t3pp	calcium (Ca+2) transport out via proton antiport (periplasm)	ca2[c] + h[p] <=> ca2[p] + h[c]	Bd2135	Bd2135	Secondary Transporter	1	0	1000	0	2	2.A.19				MNXR96437	MNXR96437	rxn08185	CA2t3pp	SBO:0000185
CAT	catalase	2 h2o2[c] -> o2[c] + 2 h2o[c]	Bd0798	Bd0798	Cofactor and Prosthetic Group Biosynthesis	0	0	1000	0	3					MNXR96455	MNXR96455	rxn00006	CAT	SBO:0000176
CATpp	catalase periplasm	2 h2o2[p] -> 2 h2o[p] + o2[p]	Bd0798	Bd0798	Cofactor and Prosthetic Group Biosynthesis	0	0	1000	0	3									SBO:0000176
CBPS	carbamoyl phosphate synthase glutamine hydrolysing	h2o[c] + 2 atp[c] + gln_L[c] + hco3[c] -> 2 h[c] + 2 adp[c] + pi[c] + cbp[c] + glu_L[c]	(Bd0856 and Bd0858)	Bd0856;Bd0858	Arginine and Proline Metabolism	0	0	1000	0	2					MNXR96485	MNXR96485	rxn00414	CBPS	SBO:0000176
CCGS	7 cyano 7 carbaguanine synthase	atp[c] + nh4[c] + cdg[c] -> h[c] + h2o[c] + adp[c] + pi[c] + preq0[c]	Bd2231	Bd2231	Folate Metabolism	0	0	1000	0	2					MNXR96492			CCGS	SBO:0000176
CDAPPA120	CDP-Diacylglycerol pyrophostatase (n-C12:0)	h2o[c] + cdpdddecg[c] -> 2 h[c] + pa120[c] + cmp[c]	Bd0518	Bd0518	Glycerophospholipid Metabolism	0	0	1000	0	3					MNXR96500	MNXR96500	rxn08199	CDAPPA120	SBO:0000176
CDAPPA140	CDP-Diacylglycerol pyrophostatase (n-C14:0)	h2o[c] + cdpdtdecg[c] -> 2 h[c] + pa140[c] + cmp[c]	Bd0518	Bd0518	Glycerophospholipid Metabolism	0	0	1000	0	3					MNXR96501	MNXR96501	rxn08200	CDAPPA140	SBO:0000176
CDAPPA141	CDP-Diacylglycerol pyrophostatase (n-C14:1)	h2o[c] + cdpdtdec7eg[c] -> 2 h[c] + pa141[c] + cmp[c]	Bd0518	Bd0518	Glycerophospholipid Metabolism	0	0	1000	0	3					MNXR96502	MNXR96502	rxn08201	CDAPPA141	SBO:0000176
CDAPPA160	CDP-Diacylglycerol pyrophostatase (n-C16:0)	h2o[c] + cdpdhdecg[c] -> 2 h[c] + pa160[c] + cmp[c]	Bd0518	Bd0518	Glycerophospholipid Metabolism	0	0	1000	0	3					MNXR96503	MNXR96503	rxn08202	CDAPPA160	SBO:0000176
CDAPPA161	CDP-Diacylglycerol pyrophostatase (n-C16:1)	h2o[c] + cdpdhdec9eg[c] -> 2 h[c] + pa161[c] + cmp[c]	Bd0518	Bd0518	Glycerophospholipid Metabolism	0	0	1000	0	3					MNXR96505	MNXR96505	rxn08203	CDAPPA161	SBO:0000176
CDAPPA180	CDP-Diacylglycerol pyrophostatase (n-C18:0)	h2o[c] + cdpdodecg[c] -> 2 h[c] + pa180[c] + cmp[c]	Bd0518	Bd0518	Glycerophospholipid Metabolism	0	0	1000	0	3					MNXR96506	MNXR96506	rxn08204	CDAPPA180	SBO:0000176
CDAPPA181	CDP-Diacylglycerol pyrophostatase (n-C18:1)	h2o[c] + cdpdodec11eg[c] -> 2 h[c] + pa181[c] + cmp[c]	Bd0518	Bd0518	Glycerophospholipid Metabolism	0	0	1000	0	3					MNXR96507	MNXR96507	rxn08205	CDAPPA181	SBO:0000176
CDGR	7 cyano 7 deazaguanine reductase	3 h[c] + 2 nadph[c] + preq0[c] -> 2 nadp[c] + preq1[c]	Bd0087	Bd0087	Cofactor and Prosthetic Group Biosynthesis	0	0	1000	0	2					MNXR96521			CDGR	SBO:0000176
CDGS	7 deaza 7 carboxyguanine synthase	h[c] + cph4[c] -> nh4[c] + cdg[c]	Bd0040	Bd0040	Lipopolysaccharide Biosynthesis / Recycling	0	0	1000	0	1					MNXR96522			CDGS	SBO:0000176
CHORS	chorismate synthase	3psme[c] -> pi[c] + chor[c]	Bd3493	Bd3493	Tyrosine, Tryptophan, and Phenylalanine Metabolism	0	0	1000	0	2					MNXR96709	MNXR96709	rxn01255	CHORS	SBO:0000176
CITN6HLYSS	N2-citryl-N6-acetyl-N6-hydroxylysine synthase	atp[c] + cit[c] + n6acn6hlys[c] <=> amp[c] + ppi[c] + h[c] + n2citn6acn6hlys[c]	Bd1576	Bd1576	Lysine Biosynthesis	1	-1000	1000	0	2	6.3.2.38								SBO:0000176
CLPNS120pp	cardiolipin synthase periplasmic n C120	2 pg120[p] <=> clpn120[p] + glyc[p]	Bd2389	Bd2389	Glycerophospholipid Metabolism	1	-1000	1000	0	3					MNXR96781;MNXR135750	MNXR135750	rxn08226	CLPNS120pp	SBO:0000176
CLPNS140pp	cardiolipin synthase periplasmic n C140	2 pg140[p] <=> glyc[p] + clpn140[p]	Bd2389	Bd2389	Glycerophospholipid Metabolism	1	-1000	1000	0	3					MNXR96782;MNXR135751	MNXR135751	rxn08227	CLPNS140pp	SBO:0000176
CLPNS141pp	cardiolipin synthase periplasmic n C141	2 pg141[p] <=> glyc[p] + clpn141[p]	Bd2389	Bd2389	Glycerophospholipid Metabolism	1	-1000	1000	0	3					MNXR96783;MNXR135752	MNXR135752	rxn08228	CLPNS141pp	SBO:0000176
CLPNS160pp	cardiolipin synthase periplasmic n C160	2 pg160[p] <=> glyc[p] + clpn160[p]	Bd2389	Bd2389	Glycerophospholipid Metabolism	1	-1000	1000	0	3					MNXR96784	MNXR96784	rxn08229	CLPNS160pp	SBO:0000176
CLPNS161pp	cardiolipin synthase periplasmic n C161	2 pg161[p] <=> glyc[p] + clpn161[p]	Bd2389	Bd2389	Glycerophospholipid Metabolism	1	-1000	1000	0	3					MNXR96786;MNXR135753	MNXR135753	rxn08230	CLPNS161pp	SBO:0000176
CLPNS180pp	cardiolipin synthase periplasmic n C180	2 pg180[p] <=> glyc[p] + clpn180[p]	Bd2389	Bd2389	Glycerophospholipid Metabolism	1	-1000	1000	0	3					MNXR96787;MNXR135754	MNXR135754	rxn08231	CLPNS180pp	SBO:0000176
CLPNS181pp	cardiolipin synthase periplasmic n C181	2 pg181[p] <=> glyc[p] + clpn181[p]	Bd2389	Bd2389	Glycerophospholipid Metabolism	1	-1000	1000	0	3					MNXR96788;MNXR135755	MNXR135755	rxn08232	CLPNS181pp	SBO:0000176
CLt3_2pp	chloride transport out via proton antiport (2:1) (periplasm) (ClcA)	cl[p] + h[c] <=> cl[c] + h[p]	Bd1816 or Bd2173 or Bd2378	Bd1816;or;Bd2173;or;Bd2378	Transport, Inner Membrane	1	0	1000	0	2	2.A.49				MNXR96796	MNXR96796	rxn08233	CLt3_2pp	SBO:0000185
CO2tex	CO2 transport via diffusion extracellular to periplasm	co2[e] <=> co2[p]			Transport	1	-1000	1000	0	1					MNXR96810	MNXR96810	rxn08237	CO2tex	SBO:0000185
CO2tpp	CO2 transporter via diffusion periplasm	co2[p] <=> co2[c]			Transport	1	-1000	1000	0	1					MNXR96810	MNXR96810	rxn08238	CO2tpp	SBO:0000185
CPH4S	6 carboxy 5 6 7 8 tetrahydropterin synthase	h2o[c] + ahdt[c] -> h[c] + cph4[c] + acald[c] + pppi[c]	Bd1863	Bd1863	Folate Metabolism	0	0	1000	0	2					MNXR95095			CPH4S	SBO:0000176
CPPPGO2	Oxygen Independent coproporphyrinogen III oxidase	2 amet[c] + cpppg3[c] -> 2 co2[c] + 2 dad_5[c] + 2 met_L[c] + pppg9[c]	Bd3454	Bd3454	Cofactor and Prosthetic Group Biosynthesis	0	0	1000	0	2					MNXR96881	MNXR96881	rxn04704	CPPPGO2	SBO:0000176
CS	citrate synthase	h2o[c] + accoa[c] + oaa[c] -> h[c] + coa[c] + cit[c]	Bd0562	Bd0562	TCA Cycle	0	0	1000	0	4					MNXR96920	MNXR96920	rxn00256	CS	SBO:0000176
CTPS1	CTP synthase (NH3)	atp[c] + nh4[c] + utp[c] -> adp[c] + ctp[c] + 2 h[c] + pi[c]	Bd0808	Bd0808		0	0	1000	0	2					MNXR96944	MNXR96944	rxn00410	CTPS1	SBO:0000176
CTPS2	CTP synthase glutamine	h2o[c] + atp[c] + gln_L[c] + utp[c] -> 2 h[c] + adp[c] + pi[c] + glu_L[c] + ctp[c]	Bd0808	Bd0808	Purine and Pyrimidine Biosynthesis	0	0	1000	0	2					MNXR96945	MNXR96945	rxn00412	CTPS2	SBO:0000176
Cu2abcpp	Copper2+ ABC transporter (periplasm)	atp[c] + h2o[c] + cu2[p] <=> adp[c] + h[c] + cu2[c] + pi[c]	Bd2297	Bd2297	The P-type ATPase (P-ATPase) Superfamily	1	0	1000	0	2	3.6.3.4								SBO:0000185
Cuabcpp	Copper ABC transporter (periplasm)	atp[c] + h2o[c] + cu[p] <=> adp[c] + h[c] + cu[c] + pi[c]	Bd2224	Bd2224;	copper-transporting ATPase copA	1	0	1000	0	2	3.6.3.54								SBO:0000185
CUtex	copper (Cu+1) transport via diffusion (extracellular to periplasm)	cu[e] <=> cu[p]			Transport, Outer Membrane	1	-1000	1000	0	2					MNXR96954			CUtex	SBO:0000185
CYO1_BD	Menaquinol cytochrome c reductase	mql8[c] + 2 ficytc[c] -> 2 h[p] + mqn8[c] + 2 focytc[c]			Oxidative Phosphorylation	0	0	1000	0	1									SBO:0000176
CYO1b	cytochrome c oxidase 2 protons	o2[c] + 4 focytc[c] + 4 h[c] <=> h2o[c] + 4 ficytc[c] + 2 h2o[c]	(Bd0286 and Bd0287 and Bd0288)	Bd0286;Bd0287;Bd0288	Oxidative Phosphorylation	1	0	1000	0	4					MNXR96966			CYO1b	SBO:0000176
CYSS	cysteine synthase	acser[c] + h2s[c] -> h[c] + ac[c] + cys_L[c]	(Bd1710 or Bd1744)	Bd1710;Bd1744	Cysteine Metabolism	0	0	1000	0	2					MNXR97007	MNXR97007	rxn00649	CYSS	SBO:0000176
CYSSADS	L cysteine sulfinic acid desulfurase	3sala[c] + 2 h[c] -> ala_L[c] + so2[c]	Bd1938	Bd1938	Sulfur metabolism	0	0	1000	0	2	2.8.1.7				MNXR97008	MNXR97008	rxn00624	CYSSADS	SBO:0000176
CYSTGL	cystathionine g lyase	h2o[c] + cyst_L[c] -> nh4[c] + cys_L[c] + 2obut[c]	Bd3795	Bd3795	Methionine Metabolism	0	0	1000	0	2					MNXR97012;MNXR134246	MNXR134246	rxn00742	CYSTGL	SBO:0000176
CYSTRS	Cysteinyl-tRNA synthetase	atp[c] + cys_L[c] + trnacys[c] -> amp[c] + cystrna[c] + ppi[c]	Bd2317	Bd2317	tRNA Charging	0	0	1000	0	2	6.1.1.16				MNXR97018	MNXR97018	rxn06435	CYSTRS	SBO:0000176
CYSTS	cystathionine beta synthase	hcys_L[c] + ser_L[c] -> h2o[c] + cyst_L[c]	Bd3796	Bd3796	Methionine Metabolism	0	0	1000	0	2					MNXR97019;MNXR106903	MNXR106903	rxn00953	CYSTS	SBO:0000176
CYTBD2	cytochrome oxidase bd menaquinol 8 2 protons	2 h[c] + 0.5 o2[c] + mql8[c] -> h2o[c] + mqn8[c] + 2 h[p]			Oxidative Phosphorylation	0	0	1000	0	1					MNXR97032			CYTBD2	SBO:0000185
CYTCBB3pp	cytochrome c oxidase bb3 05 protons1 electron periplasm	3 h[c] + 0.5 o2[c] + 2 focytc[c] -> h2o[c] + h[p] + 2 ficytc[c]	(Bd2611 and Bd2613)	Bd2611;Bd2613	Oxidative Phosphorylation	0	0	1000	0	2									SBO:0000176
CYTD	cytidine deaminase	h[c] + h2o[c] + cytd[c] -> nh4[c] + uri[c]	Bd2449	Bd2449	Nucleotide Salvage Pathway	0	0	1000	0	2					MNXR97039	MNXR97039	rxn01368	CYTD	SBO:0000176
CYTDK2	cytidine kinase (GTP)	gtp[c] + cytd[c] -> h[c] + gdp[c] + cmp[c]	Bd2645	Bd2645	Pyrimidine Metabolism	0	0	1000	0	3					MNXR97042	MNXR97042	rxn00369	CYTDK2	SBO:0000176
CYTK1	cytidylate kinase CMP	atp[c] + cmp[c] <=> adp[c] + cdp[c]	Bd1062	Bd1062	Pyrimidine Metabolism	1	-1000	1000	0	2					MNXR97047	MNXR97047	rxn00364	CYTK1	SBO:0000176
CYTK2	cytidylate kinase dCMP	atp[c] + dcmp[c] <=> adp[c] + dcdp[c]	Bd1062	Bd1062	Purine and Pyrimidine Biosynthesis	1	-1000	1000	0	2					MNXR97053	MNXR97053	rxn01219	CYTK2	SBO:0000176
D_LACtex	lac_D transport via diffusion extracellular to periplasm	lac_D[e] <=> lac_D[p]			Transport	1	-1000	1000	0	1					MNXR97840			D_LACtex	SBO:0000185
D_LACtpp	lac_D transport via diffusion extracellular to periplasm	lac_D[p] <=> lac_D[c]			Transport	1	-1000	1000	0	1									SBO:0000185
DADK	deoxyadenylate kinase	atp[c] + damp[c] <=> adp[c] + dadp[c]	Bd2954	Bd2954	Nucleotide Salvage Pathway	1	-1000	1000	0	2					MNXR96117	MNXR96117	rxn01127	DADK	SBO:0000176
DAPDC	diaminopimelate decarboxylase	h[c] + 26dap_M[c] -> co2[c] + lys_L[c]	Bd1777	Bd1777	Lysine Metabolism	0	0	1000	0	2					MNXR97141	MNXR97141	rxn00313	DAPDC	SBO:0000176
DAPE	diaminopimelate epimerase	26dap_LL[c] <=> 26dap_M[c]	Bd0045	Bd0045	Lysine Metabolism	1	-1000	1000	0	2					MNXR97143	MNXR97143	rxn01974	DAPE	SBO:0000176
DASYN120	CDP diacylglycerol synthetase n C120	h[c] + pa120[c] + ctp[c] -> ppi[c] + cdpdddecg[c]	(Bd2894 or Bd3786)	Bd2894;Bd3786	Glycerophospholipid Metabolism	0	0	1000	0	3					MNXR97154	MNXR97154	rxn08306	DASYN120	SBO:0000176
DASYN140	CDP diacylglycerol synthetase n C140	h[c] + pa140[c] + ctp[c] -> ppi[c] + cdpdtdecg[c]	(Bd2894 or Bd3786)	Bd2894;Bd3786	Glycerophospholipid Metabolism	0	0	1000	0	3					MNXR97155	MNXR97155	rxn08307	DASYN140	SBO:0000176
DASYN141	CDP diacylglycerol synthetase n C141	h[c] + pa141[c] + ctp[c] -> ppi[c] + cdpdtdec7eg[c]	(Bd2894 or Bd3786)	Bd2894;Bd3786	Glycerophospholipid Metabolism	0	0	1000	0	3					MNXR97156	MNXR97156	rxn08308	DASYN141	SBO:0000176
DASYN160	CDP diacylglycerol synthetase n C160	h[c] + pa160[c] + ctp[c] -> ppi[c] + cdpdhdecg[c]	(Bd2894 or Bd3786)	Bd2894;Bd3786	Glycerophospholipid Metabolism	0	0	1000	0	3					MNXR97157	MNXR97157	rxn08309	DASYN160	SBO:0000176
DASYN161	CDP diacylglycerol synthetase n C161	h[c] + pa161[c] + ctp[c] -> ppi[c] + cdpdhdec9eg[c]	(Bd2894 or Bd3786)	Bd2894;Bd3786	Glycerophospholipid Metabolism	0	0	1000	0	3					MNXR97159	MNXR97159	rxn08310	DASYN161	SBO:0000176
DASYN180	CDP diacylglycerol synthetase n C180	h[c] + pa180[c] + ctp[c] -> ppi[c] + cdpdodecg[c]	(Bd2894 or Bd3786)	Bd2894;Bd3786	Glycerophospholipid Metabolism	0	0	1000	0	3					MNXR97160	MNXR97160	rxn08311	DASYN180	SBO:0000176
DASYN181	CDP diacylglycerol synthetase n C181	h[c] + pa181[c] + ctp[c] -> ppi[c] + cdpdodec11eg[c]	(Bd2894 or Bd3786)	Bd2894;Bd3786	Glycerophospholipid Metabolism	0	0	1000	0	3					MNXR97161	MNXR97161	rxn08312	DASYN181	SBO:0000176
DB4PS	3,4-Dihydroxy-2-butanone-4-phosphate synthase	ru5p_D[c] -> db4p[c] + for[c] + h[c]	Bd3038	Bd3038	Cofactor and Prosthetic Group Biosynthesis	0	0	1000	0	2	4.1.99.12				MNXR97178	MNXR97178	rxn05040	DB4PS	SBO:0000176
DCTPD	dCTP aminohydrolase	dctp[c] + h[c] + h2o[c] -> dutp[c] + nh4[c]	Bd2411	Bd2411	Pyrimidine metabolism	0	0	1000	0	2	3.5.4.13				MNXR97201	MNXR97201	rxn01672	DCTPD	SBO:0000176
DCTPD2	CTP aminohydrolase	ctp[c] + h[c] + h2o[c] -> nh4[c] + utp[c]	Bd2411	Bd2411	Pyrimidine metabolism	0	0	1000	0	2	3.5.4.13				MNXR97202	MNXR97202	rxn00407	DCTPD2	SBO:0000176
DCYTD	deoxycytidine deaminase	h[c] + h2o[c] + dcyt[c] -> nh4[c] + duri[c]	Bd2449	Bd2449	Purine and Pyrimidine Biosynthesis	0	0	1000	0	2					MNXR97207	MNXR97207	rxn01800	DCYTD	SBO:0000176
DDPA	3 deoxy D arabino heptulosonate 7 phosphate synthetase	h2o[c] + e4p[c] + pep[c] -> pi[c] + 2dda7p[c]	Bd3486	Bd3486	Tyrosine, Tryptophan, and Phenylalanine Metabolism	0	0	1000	0	2					MNXR97218	MNXR97218	rxn01332	DDPA	SBO:0000176
DGK1	deoxyguanylate kinase dGMPATP	atp[c] + dgmp[c] <=> adp[c] + dgdp[c]	Bd1568	Bd1568	Nucleotide Salvage Pathway	1	-1000	1000	0	2					MNXR97320	MNXR97320	rxn01509	DGK1	SBO:0000176
DHDPRy	dihydrodipicolinate reductase NADPH	h[c] + nadph[c] + 23dhdp[c] -> nadp[c] + thdp[c]	Bd0047	Bd0047	Lysine Metabolism	0	0	1000	0	2					MNXR134418	MNXR134418	rxn02929	DHDPRy	SBO:0000176
DHDPS	dihydrodipicolinate synthase	pyr[c] + aspsa[c] -> h[c] + 2 h2o[c] + 23dhdp[c]	Bd0046	Bd0046	Threonine and Lysine Metabolism	0	0	1000	0	2					MNXR125801	MNXR125801	rxn01644	DHDPS	SBO:0000176
DHFR	dihydrofolate reductase	h[c] + nadph[c] + dhf[c] <=> nadp[c] + thf[c]	Bd3231	Bd3231	Folate Metabolism	1	-1000	1000	0	2					MNXR97401;MNXR144499	MNXR144499	rxn00686	DHFR	SBO:0000176
DHNAOT	1 4 dihydroxy 2 naphthoate octaprenyltransferase	dhna[c] + h[c] + octdp[c] -> 2dmmql8[c] + co2[c] + ppi[c]	(Bd0546 or Bd0558)	Bd0546;Bd0558	Terpenoid-Quinone biosynthesis	0	0	1000	0	2					MNXR97406	MNXR97406	rxn10093	DHNAOT	SBO:0000176
DHNCOAS	1,4-dihydroxy-2-napthoyl-CoA synthase	h[c] + sbzcoa[c] -> h2o[c] + 14dhncoa[c]	Bd3492	Bd3492	Cofactor and Prosthetic Group Biosynthesis	0	0	1000	0	2					MNXR97412			DHNCOAS	SBO:0000176
DHORD1	dihydoorotic acid dehydrogenase quinone8	dhor_S[c] + mqn8[c] -> orot[c] + mql8[c]	Bd0715	Bd0715	Pyrimidine Metabolism	0	0	1000	0	2									SBO:0000176
DHORTS	dihydroorotase	h2o[c] + dhor_S[c] <=> h[c] + cbasp[c]	Bd2688	Bd2688	Pyrimidine Metabolism	1	-1000	1000	0	2					MNXR97428	MNXR97428	rxn01465	DHORTS	SBO:0000176
DHPPDA2	diaminohydroxyphosphoribosylaminopryrimidine deaminase (25drapp)	25drapp[c] + h[c] + h2o[c] -> 5apru[c] + nh4[c]	Bd3542	Bd3542	Cofactor and Prosthetic Group Biosynthesis	0	0	1000	0	2					MNXR97435			DHPPDA2	SBO:0000176
DHQS	3 dehydroquinate synthase	2dda7p[c] -> pi[c] + 3dhq[c]	Bd3497	Bd3497	Tyrosine, Tryptophan, and Phenylalanine Metabolism	0	0	1000	0	2					MNXR97447	MNXR97447	rxn02212	DHQS	SBO:0000176
DM_ARBTNFE3	demand aerobactin	arbtn_fe3[c] <=>			Exchange	1	0	1000	0	1									SBO:0000628
DM_dad_5[c]	DM_dad_5[c]	dad_5[c] <=>			Exchange	1	0	1000	0	1									SBO:0000628
DM_for[c]	DM_for[c]	for[c] <=>			Exchange	1	0	1000	0	1									SBO:0000628
DMATT	dimethylallyltranstransferase	dmpp[c] + ipdp[c] -> ppi[c] + grdp[c]	Bd0199	Bd0199	Terpenoid Backbone Biosynthesis	0	0	1000	0	2					MNXR97512	MNXR97512	rxn01213	DMATT	SBO:0000176
DPCOAK	dephospho CoA kinase	atp[c] + dpcoa[c] -> h[c] + coa[c] + adp[c]	Bd3147	Bd3147	Cofactor and Prosthetic Group Biosynthesis	0	0	1000	0	2					MNXR97762	MNXR97762	rxn00100	DPCOAK	SBO:0000176
DPMVD	diphosphomevalonate decarboxylase	5dpmev[c] + atp[c] -> adp[c] + co2[c] + ipdp[c] + pi[c]	Bd1629	Bd1629	Terpenoid Backbone Biosynthesis	0	0	1000	0	2	4.1.1.33				MNXR97776	MNXR97776	rxn00829	DPMVD	SBO:0000176
DRPA	deoxyribose-phosphate aldolase	2dr5p[c] <=> acald[c] + g3p[c]	Bd3854	Bd3854		0	0	1000	0	4					MNXR97787	MNXR97787	rxn00784	DRPA	SBO:0000176
DTMPK	dTMP kinase	atp[c] + dtmp[c] <=> adp[c] + dtdp[c]	Bd1040	Bd1040	Nucleotide Salvage Pathway	1	-1000	1000	0	3					MNXR97804	MNXR97804	rxn01513	DTMPK	SBO:0000176
DURIK1	deoxyuridine kinase (ATP:Deoxyuridine)	atp[c] + duri[c] -> h[c] + adp[c] + dump[c]	Bd3420	Bd3420		0	0	1000	0	3					MNXR97817	MNXR97817	rxn01518	DURIK1	SBO:0000176
DURIPP	deoxyuridine phosphorylase	pi[c] + duri[c] <=> 2dr1p[c] + ura[c]	Bd3555	Bd3555	Nucleotide Salvage Pathway	1	-1000	1000	0	3					MNXR97818	MNXR97818	rxn01799	DURIPP	SBO:0000176
DUTPDP	dUTP diphosphatase	h2o[c] + dutp[c] -> h[c] + ppi[c] + dump[c]	Bd1553	Bd1553	Murein Recycling	0	0	1000	0	3					MNXR97822	MNXR97822	rxn01519	DUTPDP	SBO:0000176
DXPS	1-deoxy-D-xylulose 5-phosphate synthase	g3p[c] + h[c] + pyr[c] -> co2[c] + dxyl5p[c]	Bd3475	Bd3475	Cofactor and Prosthetic Group Biosynthesis, Terpenoid backbone biosynthesis	0	0	1000	0	1	2.2.1.1				MNXR97831	MNXR97831	rxn03909	DXPS	SBO:0000176
EAR100y	enoyl acyl carrier protein reductase NADPH n C100	h[c] + tdec2eACP[c] + nadph[c] -> nadp[c] + dcaACP[c]			Membrane Lipid Metabolism	0	0	1000	0	1					MNXR97846;MNXR109253	MNXR109253	rxn05356	EAR100y	SBO:0000176
EAR110y	enoyl acyl carrier protein reductase NADPH n C50	h[c] + und2eACP[c] + nadph[c] -> nadp[c] + undACP[c]			Membrane Lipid Metabolism	0	0	1000	0	1									SBO:0000176
EAR120y	enoyl acyl carrier protein reductase NADPH n C120	h[c] + nadph[c] + tddec2eACP[c] -> nadp[c] + ddcaACP[c]			Membrane Lipid Metabolism	0	0	1000	0	1					MNXR97848;MNXR109081	MNXR109081	rxn05355	EAR120y	SBO:0000176
EAR121y	enoyl acyl carrier protein reductase NADPH n C121	h[c] + t3c5ddeceACP[c] + nadph[c] -> nadp[c] + cddec5eACP[c]			Membrane Lipid Metabolism	0	0	1000	0	1					MNXR97850;MNXR135778	MNXR135778	rxn08387	EAR121y	SBO:0000176
EAR130y	enoyl acyl carrier protein reductase NADPH n C50	h[c] + trid2eACP[c] + nadph[c] -> nadp[c] + tridACP[c]			Membrane Lipid Metabolism	0	0	1000	0	1									SBO:0000176
EAR140y	enoyl acyl carrier protein reductase NADPH n C140	h[c] + tmrs2eACP[c] + nadph[c] -> nadp[c] + myrsACP[c]			Membrane Lipid Metabolism	0	0	1000	0	1					MNXR97852;MNXR109256	MNXR109256	rxn05351	EAR140y	SBO:0000176
EAR141y	enoyl acyl carrier protein reductase NADPH n C141	h[c] + t3c7mrseACP[c] + nadph[c] -> nadp[c] + tdeACP[c]			Membrane Lipid Metabolism	0	0	1000	0	1					MNXR97854;MNXR135780	MNXR135780	rxn08391	EAR141y	SBO:0000176
EAR150y	enoyl acyl carrier protein reductase NADPH n C50	h[c] + pentd2eACP[c] + nadph[c] -> nadp[c] + pentdACP[c]			Membrane Lipid Metabolism	0	0	1000	0	1									SBO:0000176
EAR160y	enoyl acyl carrier protein reductase NADPH n C160	h[c] + tpalm2eACP[c] + nadph[c] -> nadp[c] + palmACP[c]			Membrane Lipid Metabolism	0	0	1000	0	1					MNXR97856;MNXR135782	MNXR135782	rxn08393	EAR160y	SBO:0000176
EAR161y	enoyl acyl carrier protein reductase NADPH n C161	h[c] + t3c9palmeACP[c] + nadph[c] -> nadp[c] + hdeACP[c]			Membrane Lipid Metabolism	0	0	1000	0	1					MNXR97858;MNXR135784	MNXR135784	rxn08395	EAR161y	SBO:0000176
EAR180y	enoyl acyl carrier protein reductase NADPH n C180	h[c] + toctd2eACP[c] + nadph[c] -> nadp[c] + ocdcaACP[c]			Membrane Lipid Metabolism	0	0	1000	0	1					MNXR97860;MNXR135786	MNXR135786	rxn08397	EAR180y	SBO:0000176
EAR181y	enoyl acyl carrier protein reductase NADPH n C181	h[c] + t3c11vaceACP[c] + nadph[c] -> nadp[c] + octeACP[c]			Membrane Lipid Metabolism	0	0	1000	0	1					MNXR97862;MNXR135788	MNXR135788	rxn08399	EAR181y	SBO:0000176
EAR40y	enoyl acyl carrier protein reductase NADPH n C40	h[c] + but2eACP[c] + nadph[c] -> nadp[c] + butACP[c]			Membrane Lipid Metabolism	0	0	1000	0	1					MNXR97864;MNXR108884	MNXR108884	rxn05353	EAR40y	SBO:0000176
EAR50y	enoyl acyl carrier protein reductase NADPH n C50	h[c] + pent2eACP[c] + nadph[c] -> nadp[c] + ptACP[c]			Membrane Lipid Metabolism	0	0	1000	0	1									SBO:0000176
EAR60y	enoyl acyl carrier protein reductase NADPH n C60	h[c] + thex2eACP[c] + nadph[c] -> nadp[c] + hexACP[c]			Membrane Lipid Metabolism	0	0	1000	0	1					MNXR97866;MNXR109247	MNXR109247	rxn05357	EAR60y	SBO:0000176
EAR70y	enoyl acyl carrier protein reductase NADPH n C50	h[c] + hep2eACP[c] + nadph[c] -> nadp[c] + hepACP[c]			Membrane Lipid Metabolism	0	0	1000	0	1									SBO:0000176
EAR80y	enoyl acyl carrier protein reductase NADPH n C80	h[c] + toct2eACP[c] + nadph[c] -> nadp[c] + ocACP[c]			Membrane Lipid Metabolism	0	0	1000	0	1					MNXR97868;MNXR109250	MNXR109250	rxn05352	EAR80y	SBO:0000176
EAR90y	enoyl acyl carrier protein reductase NADPH n C50	h[c] + non2eACP[c] + nadph[c] -> nadp[c] + nonACP[c]			Membrane Lipid Metabolism	0	0	1000	0	1									SBO:0000176
ECOAE	3 hydroxyacyl CoA dehydratase 3 hydroxybutanoyl CoA	3hbcoa[c] <=> 3hbcoa_R[c]	Bd1836	Bd1836	Butanoate Metabolism	1	-1000	1000	0	2									SBO:0000176
ECOAH1	3 hydroxyacyl CoA dehydratase 3 hydroxybutanoyl CoA	3hbcoa[c] <=> h2o[c] + b2coa[c]	Bd1836	Bd1836	Fatty Acid Metabolism	1	-1000	1000	0	3					MNXR97883	MNXR97883	rxn02167	ECOAH1	SBO:0000176
ECOAH12	3 hydroxyacyl CoA dehydratase 3 hydroxyisobutyryl CoA mitochondria	h2o[c] + 2mp2coa[c] -> 3hibutcoa[c]	Bd1836	Bd1836	Valine, Leucine, and Isoleucine Metabolism	0	0	1000	0	2					MNXR138263			ECOAH12	SBO:0000176
ECOAH2	3 hydroxyacyl CoA dehydratase 3 hydroxyhexanoyl CoA	3hhcoa[c] <=> h2o[c] + hx2coa[c]	Bd1836	Bd1836	Fatty Acid Metabolism	1	-1000	1000	0	3					MNXR97886	MNXR97886	rxn03250	ECOAH2	SBO:0000176
ECOAH3	3 hydroxyacyl CoA dehydratase 3 hydroxyoctanoyl CoA	3hocoa[c] <=> h2o[c] + oc2coa[c]	Bd1836	Bd1836	Fatty Acid Metabolism	1	-1000	1000	0	3					MNXR97888	MNXR97888	rxn03247	ECOAH3	SBO:0000176
ECOAH4	3 hydroxyacyl CoA dehydratase 3 hydroxydecanoyl CoA	3hdcoa[c] <=> h2o[c] + dc2coa[c]	Bd1836	Bd1836	Fatty Acid Metabolism	1	-1000	1000	0	3					MNXR97889	MNXR97889	rxn03245	ECOAH4	SBO:0000176
ECOAH5	3 hydroxyacyl CoA dehydratase 3 hydroxydodecanoyl CoA	3hddcoa[c] <=> h2o[c] + dd2coa[c]	Bd1836	Bd1836	Fatty Acid Metabolism	1	-1000	1000	0	3					MNXR97890	MNXR97890	rxn02911	ECOAH5	SBO:0000176
ECOAH6	3 hydroxyacyl CoA dehydratase 3 hydroxytetradecanoyl CoA	3htdcoa[c] <=> h2o[c] + td2coa[c]	Bd1836	Bd1836	Fatty Acid Metabolism	1	-1000	1000	0	3					MNXR97891	MNXR97891	rxn03241	ECOAH6	SBO:0000176
ECOAH7	3 hydroxyacyl CoA dehydratase 3 hydroxyhexadecanoyl CoA	3hhdcoa[c] <=> h2o[c] + hdd2coa[c]	Bd1836	Bd1836	Fatty Acid Metabolism	1	-1000	1000	0	3					MNXR97892	MNXR97892	rxn03240	ECOAH7	SBO:0000176
ECOAH9	2 Methylprop 2 enoyl CoA 2 Methylbut 2 enoyl CoA	h2o[c] + 2mb2coa[c] <=> 3hmbcoa[c]	Bd1836	Bd1836	Valine, Leucine, and Isoleucine Metabolism	1	-1000	1000	0	2									SBO:0000176
EDTXS1_BD	Endotoxin Synthesis (130 transferase)	3htridACP[c] + kdo2lipidA_BD[c] -> ACP[c] + kdo2lipidA13_BD[c]	Bd1500	Bd1500	Lipopolysaccharide Biosynthesis / Recycling	0	0	1000	0	2			Sckwudke et al., 2003; Gronow and Brade, 2001						SBO:0000176
EDTXS2_BD	Endotoxin Synthesis (130 transferase)	3htridACP[c] + kdo2lipidA13_BD[c] -> ACP[c] + lipa_BD[c]	Bd1500	Bd1500	Lipopolysaccharide Biosynthesis / Recycling	0	0	1000	0	2			Sckwudke et al., 2003; Gronow and Brade, 2001						SBO:0000176
ENO	enolase	2pg[c] <=> h2o[c] + pep[c]	Bd0796	Bd0796	TCA Cycle	1	-1000	1000	0	2					MNXR97932	MNXR97932	rxn00459	ENO	SBO:0000176
EX_ac(e)	EX_ac(e)	ac[e] <=>			Exchange	1	0	1000	0	1									SBO:0000627
EX_ala_L(e)	Exchange ala_L	ala_L[e] <=>			Exchange	1	0	1000	0	1									SBO:0000627
EX_ALAALA	Exchange L-Alaninyl dipeptide (alaala)	alaala[e] <=>			Exchange	1	0	1000	0	2									SBO:0000627
EX_ALAARG	Exchange L-AlaninylArginine (Ala-Arg)	alaarg[e] <=>			Exchange	1	0	1000	0	2									SBO:0000627
EX_ALAASN	Exchange L-AlaninylAsparagine (Ala-Asn)	alaasn[e] <=>			Exchange	1	0	1000	0	2									SBO:0000627
EX_ALAASP	Exchange L-Alaninylaspartate (alaasp)	alaasp[e] <=>			Exchange	1	0	1000	0	2									SBO:0000627
EX_ALACYS	Exchange L-AlaninylCysteine (Ala-Cys)	alacys[e] <=>			Exchange	1	0	1000	0	2									SBO:0000627
EX_ALAGLN	Exchange L-AlaninylGlutamine (Ala-Gln)	alagln[e] <=>			Exchange	1	0	1000	0	2									SBO:0000627
EX_ALAGLU	Exchange L-Alaninylglutamate (LalaLglu)	alaglu[e] <=>			Exchange	1	0	1000	0	2									SBO:0000627
EX_ALAGLY	Exchange L-AlaninylGlycine (Ala-Gly)	alagly[e] <=>			Exchange	1	0	1000	0	2									SBO:0000627
EX_ALAHIS	Exchange L-Alaninylhistidine (Ala-His)	alahis[e] <=>			Exchange	1	0	1000	0	2									SBO:0000627
EX_ALAILE	Exchange L-AlaninylIsoleucine (Ala-Ile)	alaile[e] <=>			Exchange	1	0	1000	0	2									SBO:0000627
EX_ALALEU	Exchange L-Alaninylleucine (Ala-Leu)	alaleu[e] <=>			Exchange	1	0	1000	0	2									SBO:0000627
EX_ALALYS	Exchange L-AlaninylLysine (Ala-Lys)	alalys[e] <=>			Exchange	1	0	1000	0	2									SBO:0000627
EX_ALAMET	Exchange L-AlaninylMethionine (Ala-Met)	alamet[e] <=>			Exchange	1	0	1000	0	2									SBO:0000627
EX_ALAPHE	Exchange L-AlaninylPhenylalanine (Ala-Phe)	alaphe[e] <=>			Exchange	1	0	1000	0	2									SBO:0000627
EX_ALAPRO	Exchange L-AlaninylProline (Ala-Pro)	alapro[e] <=>			Exchange	1	0	1000	0	2									SBO:0000627
EX_ALASER	Exchange L-AlaninylSerine (Ala-Ser)	alaser[e] <=>			Exchange	1	0	1000	0	2									SBO:0000627
EX_ALATHR	Exchange L-Alaninylthreonine (Ala-thr)	alathr[e] <=>			Exchange	1	0	1000	0	2									SBO:0000627
EX_ALATRP	Exchange L-Alaninyltryptophan (Ala-Trp)	alatrp[e] <=>			Exchange	1	0	1000	0	2									SBO:0000627
EX_ALATYR	Exchange L-AlaninylTyrosine (Ala-Tyr)	alatyr[e] <=>			Exchange	1	0	1000	0	2									SBO:0000627
EX_ALAVAL	Exchange L-AlaninylValine (Ala-Val)	alaval[e] <=>			Exchange	1	0	1000	0	2									SBO:0000627
EX_btn(e)	btn[e]	btn[e] <=>			Exchange	1	0	1000	0	1									SBO:0000627
EX_co2(e)	Exchange co2	co2[e] <=>			Exchange	1	-30	1000	0	1									SBO:0000627
EX_fe2(e)	Exchange fe2	fe2[e] <=>			Exchange	1	-30	1000	0	1									SBO:0000627
EX_glc_D(e)	Exchange glc_D	glc_D[e] <=>			Exchange	1	0	1000	0	1									SBO:0000627
EX_gln_L(e)	Exchange gln_L	gln_L[e] <=>			Exchange	1	0	1000	0	1									SBO:0000627
EX_glu_L(e)	Exchange glu_L	glu_L[e] <=>			Exchange	1	-10	1000	0	1									SBO:0000627
EX_h(e)	Exchange h	h[e] <=>			Exchange	1	-50	1000	0	1									SBO:0000627
EX_h2o(e)	Exchange h2o	h2o[e] <=>			Exchange	1	-30	1000	0	1									SBO:0000627
EX_hco3(e)	Exchange hco3	hco3[e] <=>			Exchange	1	-30	1000	0	1									SBO:0000627
EX_ile_L(e)	Exchange ile_L	ile_L[e] <=>			Exchange	1	0	1000	0	1									SBO:0000627
EX_lac_D(e)	EX_lac_D(e)	lac_D[e] <=>			Exchange	1	0	1000	0	1									SBO:0000627
EX_leu_L(e)	Exchange leu_L	leu_L[e] <=>			Exchange	1	0	1000	0	1									SBO:0000627
EX_lipoate(e)	lipoate[e]	lipoate[e] <=>			Exchange	1	0	1000	0	1									SBO:0000627
EX_na1(e)	Exchange na	na1[e] <=>			Exchange	1	-30	1000	0	1									SBO:0000627
EX_nh4(e)	Exchange nh4	nh4[e] <=>			Exchange	1	-30	1000	0	1									SBO:0000627
EX_o2(e)	Exchange o2	o2[e] <=>			Exchange	1	-30	1000	0	1									SBO:0000627
EX_pdx5p(e)	EX_pdx5p(e)	pdx5p[e] <=>			Exchange	1	0	1000	0	1									SBO:0000627
EX_PHB	Exchange PHB	bhb[e] <=>			Exchange	1	0	1000	0	1									SBO:0000627
EX_PHO	Exchange PHO	R_3hocta[e] <=>			Exchange	1	0	1000	0	1									SBO:0000627
EX_pi(e)	Exchange pi	pi[e] <=>			Exchange	1	-30	1000	0	1									SBO:0000627
EX_ptrc(e)	EX_ptrc(e)	ptrc[e] <=>			Exchange	1	0	1000	0	1									SBO:0000627
EX_ptth(e)	EX_ptth(e)	ptth[e] <=>			Exchange	1	0	1000	0	1									SBO:0000627
EX_pyr(e)	EX_pyr(e)	pyr[e] <=>			Exchange	1	0	1000	0	1									SBO:0000627
EX_ser_L(e)	Exchange ser_L	ser_L[e] <=>			Exchange	1	0	1000	0	1									SBO:0000627
EX_so4(e)	Exchange so4	so4[e] <=>			Exchange	1	-30	1000	0	1									SBO:0000627
EX_succ(e)	EX_succ(e)	succ[e] <=>			Exchange	1	0	1000	0	1									SBO:0000627
EX_thf(e)	EX_thf(e)	thf[e] <=>			Exchange	1	0	1000	0	1									SBO:0000627
EX_thr_L(e)	Exchange thr_L	thr_L[e] <=>			Exchange	1	0	1000	0	1									SBO:0000627
EX_tyr_L(e)	Exchange gtyr_L	tyr_L[e] <=>			Exchange	1	0	1000	0	1									SBO:0000627
EX_urea(e)	Exchange urea	urea[e] <=>			Exchange	1	0	1000	0	1									SBO:0000627
EX_val_L(e)	Exchange val_L	val_L[e] <=>			Exchange	1	0	1000	0	1									SBO:0000627
FACOAL100	fatty acid CoA ligase decanoate	coa[c] + atp[c] + dca[c] <=> dcacoa[c] + amp[c] + ppi[c]	Bd1803	Bd1803	Fatty Acid Metabolism	1	-1000	1000	0	4									SBO:0000176
FACOAL120	fatty acid CoA ligase dodecanoate	coa[c] + atp[c] + ddca[c] <=> ddcacoa[c] + amp[c] + ppi[c]	Bd1803	Bd1803	Fatty Acid Metabolism	1	-1000	1000	0	4									SBO:0000176
FACOAL140	fatty acid CoA ligase tetradecanoate	coa[c] + atp[c] + ttdca[c] <=> tdcoa[c] + amp[c] + ppi[c]	Bd1803	Bd1803	Fatty Acid Metabolism	1	-1000	1000	0	4					MNXR99145;MNXR126663	MNXR126663	rxn05736	FACOAL140	SBO:0000176
FACOAL141	fatty acid CoA ligase tetradecenoate	coa[c] + atp[c] + ttdcea[c] <=> amp[c] + ppi[c] + tdecoa[c]	Bd1803	Bd1803	Fatty Acid Metabolism	1	-1000	1000	0	4					MNXR99148		rxn13270	FACOAL141	SBO:0000176
FACOAL160	C160 fatty acid activation	coa[c] + atp[c] + hdca[c] <=> pmtcoa[c] + amp[c] + ppi[c]	Bd1803	Bd1803	Fatty Acid Metabolism	1	-1000	1000	0	4					MNXR99153	MNXR99153	rxn00947	FACOAL160	SBO:0000176
FACOAL161	fatty acid CoA ligase hexadecenoate	coa[c] + atp[c] + hdcea[c] <=> amp[c] + ppi[c] + hdcoa[c]	Bd1803	Bd1803	Fatty Acid Metabolism	1	-1000	1000	0	4					MNXR99156;MNXR136034	MNXR136034	rxn09450	FACOAL161	SBO:0000176
FACOAL180	C180 fatty acid activation	coa[c] + atp[c] + ocdca[c] <=> amp[c] + ppi[c] + stcoa[c]	Bd1803	Bd1803	Fatty Acid Metabolism	1	-1000	1000	0	4					MNXR99164		rxn05253	FACOAL180	SBO:0000176
FACOAL181	C181 fatty acid activation	coa[c] + atp[c] + ocdcea[c] <=> amp[c] + ppi[c] + odecoa[c]	Bd1803	Bd1803	Fatty Acid Metabolism	1	-1000	1000	0	4					MNXR99168;MNXR136033	MNXR136033	rxn09448	FACOAL181	SBO:0000176
FACOAL60	fatty acid CoA ligase hexanoate	coa[c] + atp[c] + hxa[c] <=> hxcoa[c] + amp[c] + ppi[c]	Bd1803	Bd1803	Fatty Acid Metabolism	1	-1000	1000	0	4									SBO:0000176
FACOAL80	fatty acid CoA ligase octanoate	coa[c] + atp[c] + octa[c] <=> occoa[c] + amp[c] + ppi[c]	Bd1803	Bd1803	Fatty Acid Metabolism	1	-1000	1000	0	4					MNXR99205			FACOAL80	SBO:0000176
FBA	fructose bisphosphate aldolase	fdp[c] <=> g3p[c] + dhap[c]	Bd2339	Bd2339	Glycolysis/Gluconeogenesis	1	-1000	1000	0	4					MNXR99459	MNXR99459	rxn00786	FBA	SBO:0000176
FBP	fructose bisphosphatase	h2o[c] + fdp[c] -> pi[c] + f6p[c]	Bd1919	Bd1919	Glycolysis/Gluconeogenesis	0	0	1000	0	2					MNXR99465;MNXR106670	MNXR106670	rxn00549	FBP	SBO:0000176
FCLT	Ferrochelatase	fe2[c] + ppp9[c] -> 2 h[c] + pheme[c]	Bd3456	Bd3456	Cofactor and Prosthetic Group Biosynthesis	0	0	1000	0	2					MNXR99471;MNXR134211	MNXR134211	rxn00224	FCLT	SBO:0000176
FE2t1	iron II transport	fe2[e] <=> fe2[p]			Transport	1	-1000	1000	0	1									SBO:0000185
FE2tpp	iron II transport	fe2[p] <=> fe2[c]			Transport	1	-1000	1000	0	1					MNXR99505	MNXR99505	rxn08476	FE2tpp	SBO:0000185
FGLU	formimidoylglutamase	h[c] + h2o[c] + forglu[c] <=> glu_L[c] + frmd[c]	Bd1812	Bd1812	Histidine Metabolism	1	0	1000	0	2					MNXR99593	MNXR99593	rxn01639	FGLU	SBO:0000176
FMETTRS	Methionyl tRNA formyltransferase	10fthf[c] + mettrna[c] -> h[c] + thf[c] + fmettrna[c]	Bd2757	Bd2757	Folate Metabolism	0	0	1000	0	2					MNXR99604;MNXR144588	MNXR144588	rxn06538	FMETTRS	SBO:0000176
FMNAT	FMN adenylyltransferase	atp[c] + fmn[c] + h[c] -> fad[c] + ppi[c]	Bd1507	Bd1507	Cofactor and Prosthetic Group Biosynthesis	0	0	1000	0	2	2.7.7.2				MNXR95501	MNXR95501	rxn00122	FMNAT	SBO:0000176
FOMETR	aminomethyltransferase	h[c] + 5fthf[c] <=> h2o[c] + methf[c]	Bd0684	Bd0684	Folate Metabolism	1	-1000	1000	0	2									SBO:0000176
FRTT	farnesyltranstransferase	ipdp[c] + frdp[c] -> ppi[c] + ggdp[c]	Bd0199	Bd0199	Terpenoid Backbone Biosynthesis	0	0	1000	0	2					MNXR99650	MNXR99650	rxn01486	FRTT	SBO:0000176
FTHFCL	5 formethyltetrahydrofolate cyclo ligase	atp[c] + 5fthf[c] -> adp[c] + pi[c] + methf[c]	Bd1186	Bd1186	Folate Metabolism	0	0	1000	0	2					MNXR99668	MNXR99668	rxn01653	FTHFCL	SBO:0000176
FUM	fumarase	h2o[c] + fum[c] <=> mal_L[c]	(Bd1318 or Bd2151)	Bd1318;Bd2151	TCA Cycle	1	-1000	1000	0	4					MNXR99705	MNXR99705	rxn00799	FUM	SBO:0000176
G1PACT	glucosamine 1 phosphate N acetyltransferase	accoa[c] + gam1p[c] -> h[c] + coa[c] + acgam1p[c]	Bd3425	Bd3425	Cell Envelope Biosynthesis	0	0	1000	0	2					MNXR99841	MNXR99841	rxn03638	G1PACT	SBO:0000176
G1SAT	glutamate 1 semialdehyde aminotransferase	glu1sa[c] <=> 5aop[c]	Bd3449	Bd3449	Cofactor and Prosthetic Group Biosynthesis	1	-1000	1000	0	2					MNXR99850	MNXR99850	rxn01629	G1SAT	SBO:0000176
G3PAT120	glycerol 3 phosphate acyltransferase C120	ddcaACP[c] + glyc3p[c] -> 1ddecg3p[c] + ACP[c]	Bd0438 or Bd1667	Bd0438;or;Bd1667	Membrane Lipid Metabolism	0	0	1000	0	2	2.3.1.15				MNXR99854;MNXR135825	MNXR135825	rxn08546	G3PAT120	SBO:0000176
G3PAT140	glycerol 3 phosphate acyltransferase C140	glyc3p[c] + myrsACP[c] -> 1tdecg3p[c] + ACP[c]	Bd0438 or Bd1667	Bd0438;or;Bd1667	Membrane Lipid Metabolism	0	0	1000	0	2	2.3.1.15				MNXR99855;MNXR120583	MNXR120583	rxn08547	G3PAT140	SBO:0000176
G3PAT141	glycerol 3 phosphate acyltransferase C141	glyc3p[c] + tdeACP[c] -> 1tdec7eg3p[c] + ACP[c]	Bd0438 or Bd1667	Bd0438;or;Bd1667	Membrane Lipid Metabolism	0	0	1000	0	2	2.3.1.15				MNXR99856;MNXR135826	MNXR135826	rxn08548	G3PAT141	SBO:0000176
G3PAT160	glycerol 3 phosphate acyltransferase C160	glyc3p[c] + palmACP[c] -> 1hdecg3p[c] + ACP[c]	Bd0438 or Bd1667	Bd0438;or;Bd1667	Membrane Lipid Metabolism	0	0	1000	0	2	2.3.1.15				MNXR99857;MNXR135827	MNXR135827	rxn08549	G3PAT160	SBO:0000176
G3PAT161	glycerol 3 phosphate acyltransferase C161	glyc3p[c] + hdeACP[c] -> 1hdec9eg3p[c] + ACP[c]	Bd0438 or Bd1667	Bd0438;or;Bd1667	Membrane Lipid Metabolism	0	0	1000	0	2	2.3.1.15				MNXR99859;MNXR135828	MNXR135828	rxn08550	G3PAT161	SBO:0000176
G3PAT180	glycerol 3 phosphate acyltransferase C180	glyc3p[c] + ocdcaACP[c] -> 1odecg3p[c] + ACP[c]	Bd0438 or Bd1667	Bd0438;or;Bd1667	Membrane Lipid Metabolism	0	0	1000	0	2	2.3.1.15				MNXR99860;MNXR135829	MNXR135829	rxn08551	G3PAT180	SBO:0000176
G3PAT181	glycerol 3 phosphate acyltransferase C181	glyc3p[c] + octeACP[c] -> 1odec11eg3p[c] + ACP[c]	Bd0438 or Bd1667	Bd0438;or;Bd1667	Membrane Lipid Metabolism	0	0	1000	0	2	2.3.1.15				MNXR99862;MNXR135830	MNXR135830	rxn08552	G3PAT181	SBO:0000176
G3PD1	glycerol 3 phosphate dehydrogenase NAD	glyc3p[c] + mqn8[c] <=> dhap[c] + mql8[c]	Bd0208	Bd0208	Membrane Lipid Metabolism	1	-1000	1000	0	2	1.1.5.3				MNXR99876			G3PD1	SBO:0000176
G5SADr	L-glutamate 5-semialdehyde dehydratase (spontaneous)	glu5sa[c] <=> 1pyr5c[c] + h[c] + h2o[c]	s0001	s0001		0	0	1000	0	2						MNXR99897	rxn02374		SBO:0000176
GALUi	UTP glucose 1 phosphate uridylyltransferase irreversible	h[c] + utp[c] + g1p[c] -> ppi[c] + udpg[c]	Bd3773	Bd3773	Cell Envelope Biosynthesis	0	0	1000	0	2					MNXR143121			GALUi	SBO:0000176
GAPD	glyceraldehyde 3 phosphate dehydrogenase	pi[c] + nad[c] + g3p[c] <=> h[c] + nadh[c] + 13dpg[c]	Bd1049	Bd1049	Glycolysis/Gluconeogenesis	1	-1000	1000	0	4					MNXR100040	MNXR100040	rxn00781	GAPD	SBO:0000176
GARFT	phosphoribosylglycinamide formyltransferase	10fthf[c] + gar[c] <=> h[c] + thf[c] + fgam[c]	Bd3005	Bd3005	Purine and Pyrimidine Biosynthesis	1	-1000	1000	0	2					MNXR99623;MNXR144527	MNXR144527	rxn03004	GARFT	SBO:0000176
GDPMNH	GDP-mannose mannosyl hydrolase	h2o[c] + gdpmann[c] -> h[c] + gdp[c] + man[c]	(Bd0712 and Bd1868)	Bd0712;Bd1868	Fructose and Mannose metabolism	0	0	1000	0	2					MNXR100091	MNXR100091	rxn08599	GDPMNH	SBO:0000176
GDPTPDP	guanosine 3-diphosphate 5-triphosphate 3-diphosphatase	gdptp[c] + h2o[c] -> gtp[c] + ppi[c]	Bd1570	Bd1570	Cofactor and Prosthetic Group Biosynthesis	0	0	1000	0	2	3.1.7.2				MNXR100094			GDPTPDP	SBO:0000176
GF6PTA	glutamine fructose 6 phosphate transaminase	gln_L[c] + f6p[c] -> glu_L[c] + gam6p[c]	Bd3424	Bd3424	Cell Envelope Biosynthesis	0	0	1000	0	2					MNXR100107;MNXR106675	MNXR106675	rxn00555	GF6PTA	SBO:0000176
GHMT2r	glycine hydroxymethyltransferase, reversible	thf[c] + ser_L[c] <=> h2o[c] + gly[c] + mlthf[c]	Bd2007	Bd2007	Glycine and Serine Metabolism	1	-1000	1000	0	2					MNXR100142			GHMT2r	SBO:0000176
GK1	guanylate kinase GMPATP	atp[c] + gmp[c] <=> adp[c] + gdp[c]	Bd1568	Bd1568	Nucleotide Salvage Pathway	1	-1000	1000	0	2					MNXR100144	MNXR100144	rxn00239	GK1	SBO:0000176
GLCOASYNT	Glutaryl CoAdihydrolipoamide S succinyltransferase	coa[c] + S_gtrdhdlp[c] -> dhlam[c] + glutcoa[c]	Bd2729	Bd2729	Lysine Metabolism	0	0	1000	0	2					MNXR100213			GLCOASYNT	SBO:0000176
GLCPACT	2,3-diamino-2,3-dideoxy-D-glucose N acetyltransferase	2 accoa[c] + GlcpN3Np[c] -> 2 h[c] + 2 coa[c] + 23dacGlcpN3NP[c]	Bd3425	Bd3425	Cell Envelope Biosynthesis	0	0	1000	0	2			Sckwudke et al., 2003; Gronow and Brade, 2001						SBO:0000176
GLNabcpp	L-glutamine transport via ABC system (periplasm)	atp[c] + h2o[c] + gln_L[p] -> adp[c] + gln_L[c] + h[c] + pi[c]	Bd0823 and Bd0824 and Bd0825	Bd0823;and;Bd0824;and;Bd0825	Transport, ABC system Branched-chain amino acid	0	0	1000	0	2					MNXR100258	MNXR100258	rxn08624	GLNabcpp	SBO:0000185
GLNS	glutamine synthetase	atp[c] + nh4[c] + glu_L[c] -> h[c] + adp[c] + pi[c] + gln_L[c]	Bd0267	Bd0267	Glutamate Metabolism	0	0	1000	0	2					MNXR100024	MNXR100024	rxn00187	GLNS	SBO:0000176
GLNtex	gln transport via diffusion extracellular to periplasm	gln_L[e] <=> gln_L[p]			Transport	1	-1000	1000	0	1					MNXR100259	MNXR100259	rxn08625	GLNtex	SBO:0000185
GLNTRS	Glutaminyl-tRNA synthetase	atp[c] + gln_L[c] + trnagln[c] -> amp[c] + glntrna[c] + ppi[c]	Bd1371	Bd1371	tRNA Charging	0	0	1000	0	2	6.1.1.18				MNXR100257	MNXR100257	rxn06437	GLNTRS	SBO:0000176
GLUDy	glutamate dehydrogenase NADP	h2o[c] + nadp[c] + glu_L[c] <=> akg[c] + h[c] + nadph[c] + nh4[c]	Bd0717	Bd0717	Citosol	1	-1000	1000	0	4					MNXR100086	MNXR100086	rxn00184	GLUDy	SBO:0000176
GLUK	Glucokinase	atp[c] + glc_D[c] -> h[c] + adp[c] + g6p[c]	Bd1223	Bd1223	Glycolysis/Gluconeogenesis	0	0	1000	0	4					MNXR100283	MNXR100283	rxn09502	GLUK	SBO:0000176
GLUPRT	glutamine phosphoribosyldiphosphate amidotransferase	h2o[c] + prpp[c] + gln_L[c] -> ppi[c] + glu_L[c] + pram[c]	Bd3009	Bd3009	Purine and Pyrimidine Biosynthesis	0	0	1000	0	2					MNXR100287	MNXR100287	rxn00790	GLUPRT	SBO:0000176
GLUR	glutamate racemase	glu_D[c] <=> glu_L[c]	Bd1778	Bd1778	Cell Envelope Biosynthesis	1	-1000	1000	0	2	5.1.1.3				MNXR100288	MNXR100288	rxn00193	GLUR	SBO:0000176
GLUT4pp	Na+/glutamate symport (periplasm)	glu_L[p] + na1[p] <=> glu_L[c] + na1[c]	Bd2623	Bd2623	Secondary Transporter	1	0	1000	0	2	2.A.27								SBO:0000185
GLUTRR	glutamyl tRNA reductase	h[c] + nadph[c] + glutrna[c] -> nadp[c] + glu1sa[c] + trnaglu[c]	Bd3446	Bd3446	Cofactor and Prosthetic Group Biosynthesis Porphyrin and Chlorophyll Metabolism	0	0	1000	0	2					MNXR100294	MNXR100294	rxn06591	GLUTRR	SBO:0000176
GLUTRS	Glutamyl tRNA synthetase	atp[c] + glu_L[c] + trnaglu[c] -> amp[c] + ppi[c] + glutrna[c]	Bd2319	Bd2319	Cofactor and Prosthetic Group Biosynthesis	0	0	1000	0	2					MNXR100295	MNXR100295	rxn06937	GLUTRS	SBO:0000176
GLUTtex	glu transport via diffusion extracellular to periplasm	glu_L[e] <=> glu_L[p]			Transport	1	-1000	1000	0	1									SBO:0000185
GLYCL	Glycine Cleavage System	gly[c] + nad[c] + thf[c] -> co2[c] + mlthf[c] + nadh[c] + nh4[c]	(Bd0683 and Bd0692 and Bd0684 and Bd0778)	Bd0683;Bd0684;Bd0692;Bd0778	Folate Metabolism	0	0	1000	0	2	1.4.4.2/2.1.2.10/1.8.1.4				MNXR100330;MNXR144508	MNXR144508	rxn00908	GLYCL	SBO:0000176
GLYCtpp	glyc transport via diffusion extracellular to periplasm	glyc[p] <=> glyc[c]			Transport	1	-1000	1000	0	1					MNXR100343	MNXR100343	rxn08658	GLYCtpp	SBO:0000185
GLYK	glycerol kinase	atp[c] + glyc[c] -> h[c] + adp[c] + glyc3p[c]	Bd2718	Bd2718	Alternate Carbon Metabolism	0	0	1000	0	3					MNXR100348	MNXR100348	rxn00615	GLYK	SBO:0000176
GLYOX	hydroxyacylglutathione hydrolase	h2o[c] + lgt_S[c] -> h[c] + gthrd[c] + lac_D[c]	Bd2204	Bd2204	Methylglyoxal Metabolism	0	0	1000	0	2					MNXR100353	MNXR100353	rxn01274	GLYOX	SBO:0000176
GMHEPAT	D-glycero-D-manno-hepose 1-phosphate adenyltransferase	atp[c] + gmhep1p[c] + h[c] -> adphep_DD[c] + ppi[c]	Bd3274 or Bd0720	Bd3274;or;Bd0720	Lipopolysaccharide Biosynthesis / Recycling	0	0	1000	0	2	2.7.7.70		Gronow and Brade, 2001		MNXR100378	MNXR100378	rxn03916	GMHEPAT	SBO:0000176
GMHEPK	D-glycero-D-manno-heptose 7-phosphate kinase	atp[c] + gmhep7p[c] -> adp[c] + gmhep17bp[c] + h[c]	Bd3274 or Bd0720	Bd3274;or;Bd0720	Lipopolysaccharide Biosynthesis / Recycling	0	0	1000	0	2	2.7.1.167		Gronow and Brade, 2001		MNXR143147;MNXR139388	MNXR139388	rxn03918	GMHEPK	SBO:0000176
GMHEPPA	D-glycero-D-manno-heptose 1,7-bisphosphate phosphatase	gmhep17bp[c] + h2o[c] -> gmhep1p[c] + pi[c]	s0001	s0001	Lipopolysaccharide Biosynthesis / Recycling	0	0	1000	0	1	3.1.3.82		Gronow and Brade, 2001		MNXR100380;MNXR109733	MNXR109733	rxn03919	GMHEPPA	SBO:0000176
GMPS2	GMP synthase	h2o[c] + atp[c] + gln_L[c] + xmp[c] -> 2 h[c] + amp[c] + ppi[c] + glu_L[c] + gmp[c]	Bd2080	Bd2080	Purine and Pyrimidine Biosynthesis	0	0	1000	0	2					MNXR100384	MNXR100384	rxn00917	GMPS2	SBO:0000176
GPDDA2	Glycerophosphodiester phosphodiesterase Glycerophosphoethanolamine	h2o[c] + g3pe[c] -> h[c] + glyc3p[c] + etha[c]	(Bd1385 or Bd2198 or Bd2817)	Bd1385;Bd2198;Bd2817	Lysophospholipid metabolism	0	0	1000	0	2					MNXR100411	MNXR100411	rxn01073	GPDDA2	SBO:0000176
GPDDA4	Glycerophosphodiester phosphodiesterase Glycerophosphoglycerol	h2o[c] + g3pg[c] -> h[c] + glyc[c] + glyc3p[c]	(Bd1385 or Bd2198 or Bd2817)	Bd1385;Bd2198;Bd2817	Lysophospholipid metabolism	0	0	1000	0	2					MNXR100413	MNXR100413	rxn08669	GPDDA4	SBO:0000176
GRTT	geranyltranstransferase	grdp[c] + ipdp[c] -> frdp[c] + ppi[c]	Bd0199	Bd0199	Cofactor and Prosthetic Group Biosynthesis	0	0	1000	0	2	2.5.1.10				MNXR99634	MNXR99634	rxn01466	GRTT	SBO:0000176
GRXR	glutaredoxin reductase	grxox[c] + 2 gthrd[c] -> grxrd[c] + gthox[c]	Bd1310 or Bd2887	Bd1310;or;Bd2887	Unassigned	0	0	1000	0	2	1.8.4.2				MNXR100431	MNXR100431	rxn08670	GRXR	SBO:0000176
GTHPi	glutathione peridoxase	2 gthrd[c] + h2o2[c] -> gthox[c] + 2 h2o[c]	Bd0522 and Bd0326	Bd0522;and;Bd0326	Unassigned	0	0	1000	0	2	1.11.1.9				MNXR100446			GTHPi	SBO:0000176
GTHRDHpp	glutathione hydralase (periplasmic)	gthrd[p] + h2o[p] -> cgly[p] + glu_L[p]	Bd3478	Bd3478	Cofactor and Prosthetic Group Biosynthesis	0	0	1000	0	2	3.4.19.13				MNXR100136	MNXR100136	rxn00350	GTHRDHpp	SBO:0000176
GTMLT	gamma glutamyltransferase	ala_L[c] + gthrd[c] -> cgly[c] + alaglu[c]	Bd3478	Bd3478	Glutathione Metabolism	0	0	1000	0	2	2.3.2.2				MNXR100451	MNXR100451	rxn09521	GTMLT	SBO:0000176
GTPCI	GTP cyclohydrolase I	h2o[c] + gtp[c] -> h[c] + ahdt[c] + for[c]	(Bd2446 or Bd2522)	Bd2446;Bd2522	Folate Metabolism	0	0	1000	0	2					MNXR100453	MNXR100453	rxn00299	GTPCI	SBO:0000176
GTPCII2	GTP cyclohydrolase II (25drapp)	gtp[c] + 3 h2o[c] -> 25drapp[c] + for[c] + 2 h[c] + ppi[c]	Bd3038	Bd3038	Cofactor and Prosthetic Group Biosynthesis	0	0	1000	0	2					MNXR100455			GTPCII2	SBO:0000176
H2CO3D2	carboxylic acid dissociation	h[c] + hco3[c] <=> h2co3[c]			Unassigned	1	-1000	1000	0	1					MNXR138494			H2CO3D2	SBO:0000176
H2Otex	H2O transport via diffusion extracellular to periplasm	h2o[e] <=> h2o[p]			Transport	1	-1000	1000	0	1					MNXR98641	MNXR98641	rxn08686	H2Otex	SBO:0000185
H2Otpp	H2O transport via diffusion periplasm	h2o[p] <=> h2o[c]			Transport	1	-1000	1000	0	1					MNXR98641	MNXR98641	rxn08687	H2Otpp	SBO:0000185
HACD1	3-hydroxyacyl-CoA dehydrogenase (acetoacetyl-CoA)	h[c] + aacoa[c] + nadh[c] <=> nad[c] + 3hbcoa[c]	Bd1836	Bd1836	Glycolysis/Gluconeogenesis	1	-1000	1000	0	2					MNXR100541	MNXR100541	rxn01451	HACD1	SBO:0000176
HACD1i	3 hydroxyacyl CoA dehydrogenase acetoacetyl CoA	nad[c] + 3hbcoa[c] -> h[c] + aacoa[c] + nadh[c]	(Bd1836 or Bd1850 or Bd2691)	Bd1836;Bd1850;Bd2691	Fatty Acid Metabolism	0	0	1000	0	3					MNXR100541			HACD1i	SBO:0000176
HACD2i	3 hydroxyacyl CoA dehydrogenase 3 oxohexanoyl CoA	nad[c] + 3hhcoa[c] -> h[c] + nadh[c] + 3ohcoa[c]	Bd1836	Bd1836	Fatty Acid Metabolism	0	0	1000	0	3					MNXR100543			HACD2i	SBO:0000176
HACD3i	3 hydroxyacyl CoA dehydrogenase 3 oxooctanoyl CoA	nad[c] + 3hocoa[c] -> h[c] + nadh[c] + 3oocoa[c]	Bd1836	Bd1836	Fatty Acid Metabolism	0	0	1000	0	3					MNXR100544			HACD3i	SBO:0000176
HACD4i	3 hydroxyacyl CoA dehydrogenase 3 oxodecanoyl CoA	nad[c] + 3hdcoa[c] -> h[c] + nadh[c] + 3odcoa[c]	Bd1836	Bd1836	Fatty Acid Metabolism	0	0	1000	0	3					MNXR100545			HACD4i	SBO:0000176
HACD5i	3 hydroxyacyl CoA dehydrogenase 3 oxododecanoyl CoA	nad[c] + 3hddcoa[c] -> h[c] + nadh[c] + 3oddcoa[c]	Bd1836	Bd1836	Fatty Acid Metabolism	0	0	1000	0	3					MNXR100546			HACD5i	SBO:0000176
HACD6i	3 hydroxyacyl CoA dehydrogenase 3 oxotetradecanoyl CoA	nad[c] + 3htdcoa[c] -> h[c] + nadh[c] + 3otdcoa[c]	Bd1836	Bd1836	Fatty Acid Metabolism	0	0	1000	0	3					MNXR100547			HACD6i	SBO:0000176
HACD7i	3 hydroxyacyl CoA dehydrogenase 3 oxohexadecanoyl CoA	nad[c] + 3hhdcoa[c] -> h[c] + nadh[c] + 3ohdcoa[c]	Bd1836	Bd1836	Fatty Acid Metabolism	0	0	1000	0	3					MNXR100548			HACD7i	SBO:0000176
HACD9	3 hydroxyacyl CoA dehydrogenase 2 Methylacetoacetyl CoA	nad[c] + 3hmbcoa[c] <=> h[c] + nadh[c] + 2maacoa[c]	Bd1836	Bd1836	Valine, Leucine, and Isoleucine Metabolism	1	-1000	1000	0	2					MNXR100550			HACD9	SBO:0000176
HADPCOADH3	3 hydroxyadipyl CoA dehydrogenase NAD	nad[c] + 3hadpcoa[c] <=> h[c] + nadh[c] + oxadpcoa[c]	Bd1850	Bd1850		1	-1000	1000	0	2					MNXR100555			HADPCOADH3	SBO:0000176
HCO3E	HCO3 equilibration reaction	co2[c] + h2o[c] <=> h[c] + hco3[c]			Unassigned	1	-1000	1000	0	1					MNXR100482			HCO3E	SBO:0000176
HEMEAS	Heme A synthase	h2o[c] + hemeO[c] -> 4 h[c] + hemeA[c]	Bd2217	Bd2217	Cofactor and Prosthetic Group Biosynthesis	0	0	1000	0	2					MNXR100591	MNXR100591	rxn12825	HEMEAS	SBO:0000176
HEMEOS	Heme O synthase	h2o[c] + pheme[c] + frdp[c] -> ppi[c] + hemeO[c]	Bd0290	Bd0290	Cofactor and Prosthetic Group Biosynthesis	0	0	1000	0	2					MNXR100596;MNXR135837	MNXR135837	rxn08707	HEMEOS	SBO:0000176
HEPT1_BD	heptosyltransferase I (LPS core synthesis)	adphep_LD[c] + lipa_BD[c] -> adp[c] + h[c] + hlipa_BD[c]	Bd2366	Bd2366	Lipopolysaccharide Biosynthesis / Recycling	0	0	1000	0	2	2.4.-.-		Sckwudke et al., 2003; Gronow and Brade, 2001						SBO:0000176
HEPT2_BD	heptosyltransferase II (LPS core synthesis)	adphep_LD[c] + hlipa_BD[c] -> adp[c] + h[c] + hhlipa_BD[c]	Bd1504 or Bd0691	Bd1504;or;Bd0691	Lipopolysaccharide Biosynthesis / Recycling	0	0	1000	0	2	2.4.-.-		Sckwudke et al., 2003; Gronow and Brade, 2001						SBO:0000176
HEXt2rpp	hexanoate transport via proton symport, reversible (periplasm)	h[p] + hxa[p] <=> h[c] + hxa[c]	Bd0245	Bd0245	Transport, Inner Membrane	1	-1000	1000	0	2					MNXR100622	MNXR100622	rxn08714	HEXt2rpp	SBO:0000185
HGNTOR	Homogentisateoxygen 1 2 oxidoreductase decyclizing	o2[c] + hgentis[c] -> h[c] + 4mlacac[c]	Bd3185	Bd3185	Aromatic Compounds Degradation Homogentisate pathway	0	0	1000	0	2					MNXR100628	MNXR100628	rxn01825	HGNTOR	SBO:0000176
HISD	histidase	his_L[c] -> nh4[c] + urcan[c]	Bd2753	Bd2753	Histidine Metabolism	0	0	1000	0	2									SBO:0000176
HISTP	histidinol phosphatase	h2o[c] + hisp[c] -> pi[c] + histd[c]	Bd2943	Bd2943	Histidine Metabolism	0	0	1000	0	2					MNXR100642	MNXR100642	rxn02160	HISTP	SBO:0000176
HISTRS	Histidyl-tRNA synthetase	atp[c] + his_L[c] + trnahis[c] -> amp[c] + histrna[c] + ppi[c]	Bd1107	Bd1107	tRNA Charging	0	0	1000	0	2	6.1.1.21				MNXR100643	MNXR100643	rxn06439	HISTRS	SBO:0000176
HMBS	hydroxymethylbilane synthase	h2o[c] + 4 ppbng[c] -> 4 nh4[c] + hmbil[c]	Bd3447	Bd3447	Cofactor and Prosthetic Group Biosynthesis	0	0	1000	0	2					MNXR100658	MNXR100658	rxn00060	HMBS	SBO:0000176
HMGCOARix	Hydroxymethylglutaryl CoA reductase	2 h[c] + hmgcoa[c] + 2 nadh[c] <=> coa[c] + mev_R[c] + 2 nad[c]	Bd1627	Bd1627	Terpenoid Backbone Biosynthesis	1	0	1000	0	2	1.1.1.88		Gophna et al. 2005						SBO:0000176
HMGCOASi	Hydroxymethylglutaryl CoA synthase	aacoa[c] + accoa[c] + h2o[c] -> coa[c] + h[c] + hmgcoa[c]			Terpenoid Backbone Biosynthesis	0	0	1000	0	1	2.3.3.10				MNXR100660			HMGCOASi	SBO:0000176
HMGL	hydroxymethylglutaryl CoA lyase	hmgcoa[c] -> acac[c] + accoa[c]	Bd3576	Bd3576	Butanoate Metabolism	0	0	1000	0	2					MNXR100662			HMGL	SBO:0000176
HOMt2pp	L-homoserineserine efflux via proton symport	hom_L[c] + h[p] -> h[c] + hom_L[p]	Bd0433	Bd0433	Transport, Inner Membrane	0	0	1000	0	2					MNXR100676	MNXR100676	rxn08722	HOMt2pp	SBO:0000185
HSTPTr	histidinol phosphate transaminase	glu_L[c] + imacp[c] <=> akg[c] + hisp[c]	Bd1061	Bd1061	Histidine Metabolism	1	-1000	1000	0	2					MNXR95852			HSTPTr	SBO:0000176
Htex	proton transport via diffusion extracellular to periplasm	h[e] <=> h[p]			Transport	1	-1000	1000	0	1					MNXR100765	MNXR100765	rxn08730	Htex	SBO:0000185
HXAND	hypoxanthine dehydrogenase	h2o[c] + hxan[c] + nad[c] -> h[c] + nadh[c] + xan[c]	(Bd2633 and Bd2634)	Bd2633;Bd2634	Purine and Pyrimidine Biosynthesis	0	0	1000	0	2					MNXR100747	MNXR100747	rxn01297	HXAND	SBO:0000176
HXPRT	hypoxanthine phosphoribosyltransferase Hypoxanthine	hxan[c] + prpp[c] -> ppi[c] + imp[c]	(Bd0122 or Bd3219)	Bd0122;Bd3219	Nucleotide Salvage Pathway	0	0	1000	0	2					MNXR100752	MNXR100752	rxn00836	HXPRT	SBO:0000176
ICDHyr	isocitrate dehydrogenase NADP	nadp[c] + icit[c] <=> akg[c] + co2[c] + nadph[c]	Bd3723	Bd3723	TCA Cycle	1	-1000	1000	0	4					MNXR100781			ICDHyr	SBO:0000176
ICHORS	isochorismate synthase	chor[c] <=> ichor[c]	Bd3485	Bd3485	Terpenoid-Quinone biosynthesis	1	-1000	1000	0	2					MNXR100784	MNXR100784	rxn01258	ICHORS	SBO:0000176
ICYSDS	ISC Cysteine desulfuration	cys_L[c] + iscs[c] -> ala_L[c] + iscssh[c]	Bd1194	Bd1194	Cofactor and Prosthetic Group Biosynthesis	0	0	1000	0	1	2.8.1.7				MNXR100790			ICYSDS	SBO:0000176
IG3PS	Imidazole-glycerol-3-phosphate synthase	gln_L[c] + prlp[c] <=> aicar[c] + eig3p[c] + glu_L[c] + h[c]	(Bd1691 and Bd1692)	Bd1691;Bd1692	Histidine Metabolism	0	0	1000	0	2					MNXR100811	MNXR100811	rxn03135	IG3PS	SBO:0000176
ILEabcpp	L isoleucine transport via ABC system periplasm	atp[c] + h2o[c] + ile_L[p] -> adp[c] + h[c] + ile_L[c] + pi[c]	Bd3873 and Bd3385 and Bd3386 and Bd3387 and Bd3388 and Bd3389	Bd3873;and;Bd3385;and;Bd3386;and;Bd3387;and;Bd3388;and;Bd3389	Transport, ABC system Branched-chain amino acid	0	0	1000	0	2					MNXR100821	MNXR100821	rxn08745	ILEabcpp	SBO:0000185
ILEDHr	Valine dehydrogenase	h2o[c] + nad[c] + ile_L[c] <=> h[c] + nh4[c] + nadh[c] + 3mop[c]	Bd2028	Bd2028	Valine leucine and isoleucine degradation	1	-1000	1000	0	2					MNXR100816			ILEDHr	SBO:0000176
ILETA	isoleucine transaminase	akg[c] + ile_L[c] <=> glu_L[c] + 3mop[c]	(Bd1131 or Bd1736)	Bd1131;Bd1736	Threonine and Lysine Metabolism	1	-1000	1000	0	2					MNXR96228	MNXR96228	rxn01575	ILETA	SBO:0000176
ILEtex	ile transport via diffusion extracellular to periplasm	ile_L[e] <=> ile_L[p]			Transport	1	-1000	1000	0	1					MNXR100824	MNXR100824	rxn08747	ILEtex	SBO:0000185
IMPC	IMP cyclohydrolase	h2o[c] + imp[c] <=> fprica[c]	Bd3002	Bd3002	Purine and Pyrimidine Biosynthesis	1	-1000	1000	0	2					MNXR100783	MNXR100783	rxn00832	IMPC	SBO:0000176
IMPD	IMP dehydrogenase	h2o[c] + imp[c] + nad[c] -> h[c] + nadh[c] + xmp[c]	(Bd1779 or Bd2081)	Bd1779;Bd2081	Purine and Pyrimidine Biosynthesis	0	0	1000	0	2					MNXR100830	MNXR100830	rxn00834	IMPD	SBO:0000176
IPDDI	isopentenyl diphosphate D isomerase	ipdp[c] <=> dmpp[c]	Bd1626	Bd1626	Terpenoid Backbone Biosynthesis	1	-1000	1000	0	2					MNXR100796	MNXR100796	rxn00830	IPDDI	SBO:0000176
IPPS	2 isopropylmalate synthase	h2o[c] + accoa[c] + 3mob[c] -> h[c] + coa[c] + 3c3hmp[c]	Bd2784	Bd2784	Valine, Leucine, and Isoleucine Metabolism	0	0	1000	0	2					MNXR100879	MNXR100879	rxn00902	IPPS	SBO:0000176
IZPN	imidazolonepropionase	h2o[c] + 4izp[c] -> h[c] + forglu[c]	Bd2721	Bd2721	Histidine Metabolism	0	0	1000	0	2					MNXR100896	MNXR100896	rxn01642	IZPN	SBO:0000176
Kabcpp	Potassium ABC transporter (periplasm)	atp[c] + h2o[c] + k[p] <=> adp[c] + h[c] + k[c] + pi[c]	Bd1755 or Bd1757	Bd1755;or;Bd1757	Transport	1	0	1000	0	2					MNXR100657	MNXR100657	rxn08762	Kabcpp	SBO:0000185
KAS14	beta-ketoacyl-ACP synthase	acACP[c] + h[c] + malACP[c] -> ACP[c] + actACP[c] + co2[c]	Bd2010	Bd2010	Membrane Lipid Metabolism	0	0	1000	0	2	2.3.1.41				MNXR100912	MNXR100912	rxn05347	KAS14	SBO:0000176
KAS15	beta-ketoacyl-ACP synthase (2)	accoa[c] + h[c] + malACP[c] -> actACP[c] + co2[c] + coa[c]	Bd2014	Bd2014	Membrane Lipid Metabolism	0	0	1000	0	2					MNXR100913	MNXR100913	rxn08766	KAS15	SBO:0000176
KAS16	beta-ketoacyl-ACP synthase	ppACP[c] + h[c] + malACP[c] <=> pentACP[c] + co2[c] + ACP[c]	Bd2010	Bd2010	Fatty Acid Metabolism	1	-1000	1000	0	2					MNXR100914	MNXR136182	rxn10100	KAS16	SBO:0000176
KAT1	3 ketoacyl CoA thiolase	aacoa[c] + coa[c] -> 2 accoa[c]	Bd2095 or Bd0404	Bd2095;or;Bd0404	Membrane Lipid Metabolism	0	0	1000	0	2					MNXR95194			KAT1	SBO:0000176
KAT2	3 ketoacyl CoA thiolase	coa[c] + 3ohcoa[c] -> accoa[c] + btcoa[c]	(Bd1835 or Bd2095)	Bd2095;Bd1835	Membrane Lipid Metabolism	0	0	1000	0	3					MNXR95196			KAT2	SBO:0000176
KAT3	3 ketoacyl CoA thiolase	coa[c] + 3oocoa[c] -> accoa[c] + hxcoa[c]	(Bd1835 or Bd2095)	Bd2095;Bd1835	Membrane Lipid Metabolism	0	0	1000	0	3					MNXR95197			KAT3	SBO:0000176
KAT4	3 ketoacyl CoA thiolase	coa[c] + 3odcoa[c] -> accoa[c] + occoa[c]	(Bd1835 or Bd2095)	Bd2095;Bd1835	Membrane Lipid Metabolism	0	0	1000	0	3					MNXR95198			KAT4	SBO:0000176
KAT5	3 ketoacyl CoA thiolase	coa[c] + 3oddcoa[c] -> accoa[c] + dcacoa[c]	(Bd1835 or Bd2095)	Bd2095;Bd1835	Membrane Lipid Metabolism	0	0	1000	0	3					MNXR95199			KAT5	SBO:0000176
KAT6	3 ketoacyl CoA thiolase	coa[c] + 3otdcoa[c] -> accoa[c] + ddcacoa[c]	(Bd1835 or Bd2095)	Bd2095;Bd1835	Membrane Lipid Metabolism	0	0	1000	0	3					MNXR95201			KAT6	SBO:0000176
KAT7	3 ketoacyl CoA thiolase	coa[c] + 3ohdcoa[c] -> accoa[c] + tdcoa[c]	(Bd1835 or Bd2095)	Bd2095;Bd1835	Membrane Lipid Metabolism	0	0	1000	0	3					MNXR95203			KAT7	SBO:0000176
KAT8	3 ketoacyl CoA thiolase	coa[c] + 3oodcoa[c] -> accoa[c] + pmtcoa[c]	(Bd1835 or Bd2095)	Bd2095;Bd1835	Membrane Lipid Metabolism	0	0	1000	0	3									SBO:0000176
KDOCT2	3 deoxy manno octulosonate cytidylyltransferase	ctp[c] + kdo[c] -> ppi[c] + ckdo[c]	Bd0807	Bd0807	Lipopolysaccharide Biosynthesis / Recycling	0	0	1000	0	2			Gronow and Brade, 2001		MNXR100932			KDOCT2	SBO:0000176
KDOPP	3 deoxy manno octulosonate 8 phosphatase	h2o[c] + kdo8p[c] -> pi[c] + kdo[c]	Bd0827	Bd0827	Lipopolysaccharide Biosynthesis / Recycling	0	0	1000	0	2			Gronow and Brade, 2001		MNXR141191;MNXR143509	MNXR143509	rxn02404	KDOPP	SBO:0000176
KDOPS	3 deoxy D manno octulosonic acid 8 phosphate synthase	h2o[c] + pep[c] + ara5p[c] -> pi[c] + kdo8p[c]	Bd2255	Bd2255	Lipopolysaccharide Biosynthesis / Recycling	0	0	1000	0	2			Gronow and Brade, 2001		MNXR141202	MNXR141202	rxn02331	KDOPS	SBO:0000176
Kt2pp	potassium transport in via proton symport (periplasm)	h[p] + k[p] <=> h[c] + k[c]	Bd1998	Bd1998	Secondary Transporter	1	0	1000	0	2	2.A.72				MNXR100951	MNXR100951	rxn08769	Kt2pp	SBO:0000185
LALAALAabcpp	L-Alaninyl dipeptide (alaala) transport via ABC system (periplasm)	alaala[p] + atp[c] + h2o[c] -> alaala[c] + adp[c] + h[c] + pi[c]	(Bd1972 and Bd2190 and Bd2709 and Bd2710)	(Bd1972;and;Bd2190;and;Bd2709;and;Bd2710)	Transport, ABC system	0	0	1000	0	2									SBO:0000185
LCTSt3ipp	Lactose transport via proton aniport (periplasm)	lcts[c] + h[p] -> h[c] + lcts[p]	Bd1364	Bd1364	Transport, Inner Membrane	0	0	1000	0	2					MNXR101026	MNXR101026	rxn08779	LCTSt3ipp	SBO:0000185
LDH_D	D lactate dehydrogenase	nad[c] + lac_D[c] <=> h[c] + pyr[c] + nadh[c]			Murein Recycling	1	-1000	1000	0	3					MNXR101037	MNXR101037	rxn00500	LDH_D	SBO:0000176
LEUabcpp	L leucine transport via ABC system periplasm	atp[c] + h2o[c] + leu_L[p] -> adp[c] + h[c] + leu_L[c] + pi[c]	Bd3873 and Bd3385 and Bd3386 and Bd3387 and Bd3388 and Bd3389	Bd3873;and;Bd3385;and;Bd3386;and;Bd3387;and;Bd3388;and;Bd3389	Transport, ABC system Branched-chain amino acid	0	0	1000	0	2					MNXR101054	MNXR101054	rxn08784	LEUabcpp	SBO:0000185
LEUDHr	leucine dehydrogenase	h2o[c] + nad[c] + leu_L[c] <=> h[c] + nh4[c] + nadh[c] + 4mop[c]	Bd2028	Bd2028	Valine leucine and isoleucine degradation	1	-1000	1000	0	2									SBO:0000176
LEUTAi	leucine transaminase (irreversible)	glu_L[c] + 4mop[c] -> akg[c] + leu_L[c]	(Bd1131 or Bd1736)	Bd1131;Bd1736	Valine, Leucine, and Isoleucine Metabolism	0	0	1000	0	2					MNXR96229			LEUTAi	SBO:0000176
LEUtex	leu transport via diffusion extracellular to periplasm	leu_L[e] <=> leu_L[p]			Transport	1	-1000	1000	0	1					MNXR101057	MNXR101057	rxn08786	LEUtex	SBO:0000185
LEUTRS	Leucyl-tRNA synthetase	atp[c] + leu_L[c] + trnaleu[c] -> amp[c] + leutrna[c] + ppi[c]	Bd0365	Bd0365	tRNA Charging	0	0	1000	0	2	6.1.1.4				MNXR101053	MNXR101053	rxn06441	LEUTRS	SBO:0000176
LGTHL	lactoylglutathione lyase	gthrd[c] + mthgxl[c] -> lgt_S[c]	Bd2848	Bd2848	Methylglyoxal Metabolism	0	0	1000	0	2					MNXR100355	MNXR100355	rxn01834	LGTHL	SBO:0000176
LIPAMPL	Lipoyl-adenylate protein ligase	lipoamp[c] -> amp[c] + lipopb[c]	Bd2507	Bd2507	Cofactor and Prosthetic Group Biosynthesis	0	0	1000	0	2	2.7.7.63				MNXR101080			LIPAMPL	SBO:0000176
LIPATPT	Lipoate-ATP adenylate transferase	atp[c] + lipoate[c] -> lipoamp[c] + ppi[c]	Bd2507	Bd2507	Cofactor and Prosthetic Group Biosynthesis	0	0	1000	0	2	2.7.7.63				MNXR101081			LIPATPT	SBO:0000176
LIPOCT	Lipoyl octanoyl transferase	h[c] + ocACP[c] -> ACP[c] + octapb[c]	Bd0766	Bd0766	Cofactor and Prosthetic Group Biosynthesis, Biotin Biosynthesis	0	0	1000	0	2	2.3.1.181				MNXR101089			LIPOCT	SBO:0000176
LIPOt2pp	Lipoate transport via proton symport (periplasm)	lipoate[p] <=> lipoate[c]			Transport	1	-1000	1000	0	1					MNXR101091			LIPOt2pp	SBO:0000185
LIPOtex	lipoate transport via diffusion (extracellular to periplasm)	lipoate[e] <=> lipoate[p]			Transport	1	-1000	1000	0	1					MNXR101092			LIPOtex	SBO:0000185
LPADSS_BD	Lipid A disaccaride synthase	pmanp[c] + u23dacGlcpN3N[c] -> h[c] + pmanp23dacGlcpN3N[c] + udp[c]	Bd1498	Bd1498	Lipopolysaccharide Biosynthesis / Recycling	0	0	1000	0	2			Sckwudke et al., 2003; Gronow and Brade, 2001						SBO:0000176
LPATSS_BD	Lipid A trisaccaride synthase	uGlcpN131N130[c] + pmanpGlcpN140N150[c] -> h[c] + pmanpGlcpIGlcpII[c] + udp[c]	Bd1498	Bd1498	Lipopolysaccharide Biosynthesis / Recycling	0	0	1000	0	2			Sckwudke et al., 2003; Gronow and Brade, 2001						SBO:0000176
LPATTSS_BD	Lipid A tetrasaccaride synthase	pmanpGlcpIGlcpII[c] + umanp[c] -> h[c] + pmanpGlcpIGlcpIImanp[c] + udp[c]	Bd1498	Bd1498	Lipopolysaccharide Biosynthesis / Recycling	0	0	1000	0	2			Sckwudke et al., 2003; Gronow and Brade, 2001						SBO:0000176
LPLIPAL1A120pp	Lysophospholipase L1 (2-acylglycerophosphotidate, n-C12:0) (periplasm)	h2o[p] + 1ddecg3p[p] -> h[p] + ddca[p] + glyc3p[p]	Bd0340	Bd0340	Glycerophospholipid Metabolism	0	0	1000	0	2					MNXR101141;MNXR135842	MNXR135842	rxn08796	LPLIPAL1A120pp	SBO:0000176
LPLIPAL1A140pp	Lysophospholipase L1 (2-acylglycerophosphotidate, n-C14:0) (periplasm)	h2o[p] + 1tdecg3p[p] -> h[p] + glyc3p[p] + ttdca[p]	Bd0340	Bd0340	Glycerophospholipid Metabolism	0	0	1000	0	2					MNXR101142;MNXR135843	MNXR135843	rxn08797	LPLIPAL1A140pp	SBO:0000176
LPLIPAL1A141pp	Lysophospholipase L1 (2-acylglycerophosphotidate, n-C14:1) (periplasm)	h2o[p] + 1tdec7eg3p[p] -> h[p] + glyc3p[p] + ttdcea[p]	Bd0340	Bd0340	Glycerophospholipid Metabolism	0	0	1000	0	2					MNXR101143;MNXR135844	MNXR135844	rxn08798	LPLIPAL1A141pp	SBO:0000176
LPLIPAL1A160pp	Lysophospholipase L1 (2-acylglycerophosphotidate, n-C16:0) (periplasm)	h2o[p] + 1hdecg3p[p] -> h[p] + glyc3p[p] + hdca[p]	Bd0340	Bd0340	Glycerophospholipid Metabolism	0	0	1000	0	2					MNXR101144	MNXR101144	rxn08799	LPLIPAL1A160pp	SBO:0000176
LPLIPAL1A161pp	Lysophospholipase L1 (2-acylglycerophosphotidate, n-C16:1) (periplasm)	h2o[p] + 1hdec9eg3p[p] -> h[p] + glyc3p[p] + hdcea[p]	Bd0340	Bd0340	Glycerophospholipid Metabolism	0	0	1000	0	2					MNXR101145;MNXR135845	MNXR135845	rxn08800	LPLIPAL1A161pp	SBO:0000176
LPLIPAL1A180pp	Lysophospholipase L1 (2-acylglycerophosphotidate, n-C18:0) (periplasm)	h2o[p] + 1odecg3p[p] -> h[p] + glyc3p[p] + ocdca[p]	Bd0340	Bd0340	Glycerophospholipid Metabolism	0	0	1000	0	2					MNXR101146	MNXR101146	rxn08801	LPLIPAL1A180pp	SBO:0000176
LPLIPAL1A181pp	Lysophospholipase L1 (2-acylglycerophosphotidate, n-C18:1) (periplasm)	h2o[p] + 1odec11eg3p[p] -> h[p] + glyc3p[p] + ocdcea[p]	Bd0340	Bd0340	Glycerophospholipid Metabolism	0	0	1000	0	2					MNXR101147;MNXR135846	MNXR135846	rxn08802	LPLIPAL1A181pp	SBO:0000176
LPLIPAL1E120pp	Lysophospholipase L1 (2-acylglycerophosphoethanolamine, n-C12:0) (periplasm)	h2o[p] + 1agpe120[p] -> h[p] + ddca[p] + g3pe[p]	Bd0340	Bd0340	Glycerophospholipid Metabolism	0	0	1000	0	2					MNXR101148;MNXR135847	MNXR135847	rxn08803	LPLIPAL1E120pp	SBO:0000176
LPLIPAL1E140pp	Lysophospholipase L1 (2-acylglycerophosphoethanolamine, n-C14:0) (periplasm)	h2o[p] + 1agpe140[p] -> h[p] + ttdca[p] + g3pe[p]	Bd0340	Bd0340	Glycerophospholipid Metabolism	0	0	1000	0	2					MNXR101149;MNXR135848	MNXR135848	rxn08804	LPLIPAL1E140pp	SBO:0000176
LPLIPAL1E141pp	Lysophospholipase L1 (2-acylglycerophosphoethanolamine, n-C14:1) (periplasm)	h2o[p] + 1agpe141[p] -> h[p] + ttdcea[p] + g3pe[p]	Bd0340	Bd0340	Glycerophospholipid Metabolism	0	0	1000	0	2					MNXR101150;MNXR135849	MNXR135849	rxn08805	LPLIPAL1E141pp	SBO:0000176
LPLIPAL1E160pp	Lysophospholipase L1 2 acylglycerophosphoethanolamine n C160 periplasm	h2o[p] + 1agpe160[p] -> h[p] + hdca[p] + g3pe[p]	Bd0340	Bd0340	Glycerophospholipid Metabolism	0	0	1000	0	2					MNXR101151;MNXR135850	MNXR135850	rxn08806	LPLIPAL1E160pp	SBO:0000176
LPLIPAL1E161pp	Lysophospholipase L1 2 acylglycerophosphoethanolamine n C161 periplasm	h2o[p] + 1agpe161[p] -> h[p] + hdcea[p] + g3pe[p]	Bd0340	Bd0340	Glycerophospholipid Metabolism	0	0	1000	0	2					MNXR101152;MNXR135851	MNXR135851	rxn08807	LPLIPAL1E161pp	SBO:0000176
LPLIPAL1E180pp	Lysophospholipase L1 2 acylglycerophosphoethanolamine n C180 periplasm	h2o[p] + 1agpe180[p] -> h[p] + ocdca[p] + g3pe[p]	Bd0340	Bd0340	Glycerophospholipid Metabolism	0	0	1000	0	2					MNXR143196;MNXR135852	MNXR135852	rxn08808	LPLIPAL1E180pp	SBO:0000176
LPLIPAL1E181pp	Lysophospholipase L1 (2-acylglycerophosphoethanolamine, n-C18:1) (periplasm)	h2o[p] + 1agpe181[p] -> h[p] + ocdcea[p] + g3pe[p]	Bd0340	Bd0340	Glycerophospholipid Metabolism	0	0	1000	0	2					MNXR101154;MNXR135853	MNXR135853	rxn08809	LPLIPAL1E181pp	SBO:0000176
LPLIPAL1G120pp	Lysophospholipase L1 (2-acylglycerophosphoglycerol, n-C12:0) (periplasm)	h2o[p] + 1agpg120[p] -> h[p] + ddca[p] + g3pg[p]	Bd0340	Bd0340	Glycerophospholipid Metabolism	0	0	1000	0	2					MNXR101155;MNXR135854	MNXR135854	rxn08810	LPLIPAL1G120pp	SBO:0000176
LPLIPAL1G140pp	Lysophospholipase L1 (2-acylglycerophosphoglycerol, n-C14:0) (periplasm)	h2o[p] + 1agpg140[p] -> h[p] + ttdca[p] + g3pg[p]	Bd0340	Bd0340	Glycerophospholipid Metabolism	0	0	1000	0	2					MNXR101156;MNXR135855	MNXR135855	rxn08811	LPLIPAL1G140pp	SBO:0000176
LPLIPAL1G141pp	Lysophospholipase L1 (2-acylglycerophosphoglycerol, n-C14:1) (periplasm)	h2o[p] + 1agpg141[p] -> h[p] + ttdcea[p] + g3pg[p]	Bd0340	Bd0340	Glycerophospholipid Metabolism	0	0	1000	0	2					MNXR101157;MNXR135856	MNXR135856	rxn08812	LPLIPAL1G141pp	SBO:0000176
LPLIPAL1G160pp	Lysophospholipase L1 2 acylglycerophosphoglycerol n C160 periplasm	h2o[p] + 1agpg160[p] -> h[p] + hdca[p] + g3pg[p]	Bd0340	Bd0340	Glycerophospholipid Metabolism	0	0	1000	0	2					MNXR101158;MNXR135857	MNXR135857	rxn08813	LPLIPAL1G160pp	SBO:0000176
LPLIPAL1G161pp	Lysophospholipase L1 2 acylglycerophosphoglycerol n C161 periplasm	h2o[p] + 1agpg161[p] -> h[p] + hdcea[p] + g3pg[p]	Bd0340	Bd0340	Glycerophospholipid Metabolism	0	0	1000	0	2					MNXR101159;MNXR135858	MNXR135858	rxn08814	LPLIPAL1G161pp	SBO:0000176
LPLIPAL1G180pp	Lysophospholipase L1 2 acylglycerophosphoglycerol n C180 periplasm	h2o[p] + 1agpg180[p] -> h[p] + ocdca[p] + g3pg[p]	Bd0340	Bd0340	Glycerophospholipid Metabolism	0	0	1000	0	2					MNXR101160;MNXR135859	MNXR135859	rxn08815	LPLIPAL1G180pp	SBO:0000176
LPLIPAL1G181pp	Lysophospholipase L1 (2-acylglycerophosphoglycerol, n-C18:1) (periplasm)	h2o[p] + 1agpg181[p] -> h[p] + ocdcea[p] + g3pg[p]	Bd0340	Bd0340	Glycerophospholipid Metabolism	0	0	1000	0	2					MNXR101161;MNXR135860	MNXR135860	rxn08816	LPLIPAL1G181pp	SBO:0000176
LPLIPAL2A120	Lysophospholipase L2 (2-acylglycerophosphotidate, n-C12:0)	h2o[c] + 2ddecg3p[c] -> 2 h[c] + ddca[c] + glyc3p[c]	Bd3128	Bd3128	Glycerophospholipid Metabolism	0	0	1000	0	2					MNXR101162;MNXR135861	MNXR135861	rxn08817	LPLIPAL2A120	SBO:0000176
LPLIPAL2A140	Lysophospholipase L2 (2-acylglycerophosphotidate, n-C14:0)	h2o[c] + 2tdecg3p[c] -> 2 h[c] + ttdca[c] + glyc3p[c]	Bd3128	Bd3128	Glycerophospholipid Metabolism	0	0	1000	0	2					MNXR101163;MNXR135862	MNXR135862	rxn08818	LPLIPAL2A140	SBO:0000176
LPLIPAL2A141	Lysophospholipase L2 (2-acylglycerophosphotidate, n-C14:1)	h2o[c] + 2tdec7eg3p[c] -> 2 h[c] + ttdcea[c] + glyc3p[c]	Bd3128	Bd3128	Glycerophospholipid Metabolism	0	0	1000	0	2					MNXR101164;MNXR135863	MNXR135863	rxn08819	LPLIPAL2A141	SBO:0000176
LPLIPAL2A160	Lysophospholipase L2 (2-acylglycerophosphotidate, n-C16:0)	h2o[c] + 2hdecg3p[c] -> 2 h[c] + hdca[c] + glyc3p[c]	Bd3128	Bd3128	Glycerophospholipid Metabolism	0	0	1000	0	2					MNXR101165	MNXR101165	rxn08820	LPLIPAL2A160	SBO:0000176
LPLIPAL2A161	Lysophospholipase L2 (2-acylglycerophosphotidate, n-C16:1)	h2o[c] + 2hdec9eg3p[c] -> 2 h[c] + hdcea[c] + glyc3p[c]	Bd3128	Bd3128	Glycerophospholipid Metabolism	0	0	1000	0	2					MNXR101166;MNXR135864	MNXR135864	rxn08821	LPLIPAL2A161	SBO:0000176
LPLIPAL2A180	Lysophospholipase L2 (2-acylglycerophosphotidate, n-C18:0)	h2o[c] + 2odecg3p[c] -> 2 h[c] + ocdca[c] + glyc3p[c]	Bd3128	Bd3128	Glycerophospholipid Metabolism	0	0	1000	0	2					MNXR101167	MNXR101167	rxn08822	LPLIPAL2A180	SBO:0000176
LPLIPAL2A181	Lysophospholipase L2 (2-acylglycerophosphotidate, n-C18:1)	h2o[c] + 2odec11eg3p[c] -> 2 h[c] + ocdcea[c] + glyc3p[c]	Bd3128	Bd3128	Glycerophospholipid Metabolism	0	0	1000	0	2					MNXR101168;MNXR135865	MNXR135865	rxn08823	LPLIPAL2A181	SBO:0000176
LPLIPAL2E120	Lysophospholipase L2 (2-acylglycerophosphoethanolamine, n-C12:0)	h2o[c] + 2agpe120[c] -> h[c] + ddca[c] + g3pe[c]	Bd3128	Bd3128	Lysophospholipid metabolism	0	0	1000	0	2					MNXR101183;MNXR135880	MNXR135880	rxn08838	LPLIPAL2E120	SBO:0000176
LPLIPAL2E140	Lysophospholipase L2 (2-acylglycerophosphoethanolamine, n-C14:0)	h2o[c] + 2agpe140[c] -> h[c] + ttdca[c] + g3pe[c]	Bd3128	Bd3128	Lysophospholipid metabolism	0	0	1000	0	2					MNXR101184;MNXR135881	MNXR135881	rxn08839	LPLIPAL2E140	SBO:0000176
LPLIPAL2E141	Lysophospholipase L2 (2-acylglycerophosphoethanolamine, n-C14:1)	h2o[c] + 2agpe141[c] -> h[c] + ttdcea[c] + g3pe[c]	Bd3128	Bd3128	Lysophospholipid metabolism	0	0	1000	0	2					MNXR101185;MNXR135882	MNXR135882	rxn08840	LPLIPAL2E141	SBO:0000176
LPLIPAL2E160	Lysophospholipase L2 (2-acylglycerophosphoethanolamine, n-C16:0)	h2o[c] + 2agpe160[c] -> h[c] + hdca[c] + g3pe[c]	Bd3128	Bd3128	Lysophospholipid metabolism	0	0	1000	0	2					MNXR101186	MNXR101186	rxn08841	LPLIPAL2E160	SBO:0000176
LPLIPAL2E161	Lysophospholipase L2 (2-acylglycerophosphoethanolamine, n-C16:1)	h2o[c] + 2agpe161[c] -> h[c] + hdcea[c] + g3pe[c]	Bd3128	Bd3128	Lysophospholipid metabolism	0	0	1000	0	2					MNXR101187;MNXR135883	MNXR135883	rxn08842	LPLIPAL2E161	SBO:0000176
LPLIPAL2E180	Lysophospholipase L2 (2-acylglycerophosphoethanolamine, n-C18:0)	h2o[c] + 2agpe180[c] -> h[c] + ocdca[c] + g3pe[c]	Bd3128	Bd3128	Lysophospholipid metabolism	0	0	1000	0	2					MNXR101188	MNXR101188	rxn08843	LPLIPAL2E180	SBO:0000176
LPLIPAL2E181	Lysophospholipase L2 (2-acylglycerophosphoethanolamine, n-C18:1)	h2o[c] + 2agpe181[c] -> h[c] + ocdcea[c] + g3pe[c]	Bd3128	Bd3128	Lysophospholipid metabolism	0	0	1000	0	2					MNXR101189;MNXR135884	MNXR135884	rxn08844	LPLIPAL2E181	SBO:0000176
LPLIPAL2G120	Lysophospholipase L2 (2-acylglycerophosphoglycerol, n-C12:0)	h2o[c] + 2agpg120[c] -> h[c] + ddca[c] + g3pg[c]	Bd3128	Bd3128	Lysophospholipid metabolism	0	0	1000	0	2					MNXR101190;MNXR135885	MNXR135885	rxn08845	LPLIPAL2G120	SBO:0000176
LPLIPAL2G140	Lysophospholipase L2 (2-acylglycerophosphoglycerol, n-C14:0)	h2o[c] + 2agpg140[c] -> h[c] + ttdca[c] + g3pg[c]	Bd3128	Bd3128	Lysophospholipid metabolism	0	0	1000	0	2					MNXR101191;MNXR135886	MNXR135886	rxn08846	LPLIPAL2G140	SBO:0000176
LPLIPAL2G141	Lysophospholipase L2 (2-acylglycerophosphoglycerol, n-C14:1)	h2o[c] + 2agpg141[c] -> h[c] + ttdcea[c] + g3pg[c]	Bd3128	Bd3128	Lysophospholipid metabolism	0	0	1000	0	2					MNXR101192;MNXR135887	MNXR135887	rxn08847	LPLIPAL2G141	SBO:0000176
LPLIPAL2G160	Lysophospholipase L2 (2-acylglycerophosphoglycerol, n-C16:0)	h2o[c] + 2agpg160[c] -> h[c] + hdca[c] + g3pg[c]	Bd3128	Bd3128	Lysophospholipid metabolism	0	0	1000	0	2					MNXR101193;MNXR135888	MNXR135888	rxn08848	LPLIPAL2G160	SBO:0000176
LPLIPAL2G161	Lysophospholipase L2 (2-acylglycerophosphoglycerol, n-C16:1)	h2o[c] + 2agpg161[c] -> h[c] + hdcea[c] + g3pg[c]	Bd3128	Bd3128	Lysophospholipid metabolism	0	0	1000	0	2					MNXR101194;MNXR135889	MNXR135889	rxn08849	LPLIPAL2G161	SBO:0000176
LPLIPAL2G180	Lysophospholipase L2 (2-acylglycerophosphoglycerol, n-C18:0)	h2o[c] + 2agpg180[c] -> h[c] + ocdca[c] + g3pg[c]	Bd3128	Bd3128	Lysophospholipid metabolism	0	0	1000	0	2					MNXR101195;MNXR135890	MNXR135890	rxn08850	LPLIPAL2G180	SBO:0000176
LPLIPAL2G181	Lysophospholipase L2 (2-acylglycerophosphoglycerol, n-C18:1)	h2o[c] + 2agpg181[c] -> h[c] + ocdcea[c] + g3pg[c]	Bd3128	Bd3128	Lysophospholipid metabolism	0	0	1000	0	2					MNXR101196;MNXR135891	MNXR135891	rxn08851	LPLIPAL2G181	SBO:0000176
LYSMOX	Lysine N6 monooxigenase	lys_L[c] + nadph[c] + o2[c] <=> n6hlys[c] + nadp[c] + h2o[c]	Bd1573	Bd1573	Lysine Biosynthesis	1	-1000	1000	0	2	1.14.13.59								SBO:0000176
LYSTRS	Lysyl-tRNA synthetase	atp[c] + lys_L[c] + trnalys[c] -> amp[c] + lystrna[c] + ppi[c]	Bd2338	Bd2338	tRNA Charging	0	0	1000	0	2	6.1.1.6				MNXR101264	MNXR101264	rxn08857	LYSTRS	SBO:0000176
MACACI	maleylacetoacetate isomerase	4mlacac[c] -> 4fumacac[c]	Bd0291	Bd0291	Aromatic Compounds Degradation Homogentisate pathway	0	0	1000	0	2					MNXR101325	MNXR101325	rxn02276	MACACI	SBO:0000176
MACCOAT	2 Methylacetyl CoA thiolase	coa[c] + 2maacoa[c] -> accoa[c] + ppcoa[c]	Bd1835	Bd1835	Valine, Leucine, and Isoleucine Metabolism	0	0	1000	0	2					MNXR95195			MACCOAT	SBO:0000176
MALT	alpha-glucosidase	h2o[c] + malt[c] -> 2 glc_D[c]	Bd2279	Bd2279	Starch and sucrose metabolism	0	0	1000	0	2					MNXR101350	MNXR101350	rxn00022	MALT	SBO:0000176
MBCOAi	3 Methylbutanoyl CoA acceptor 2 3 oxidoreductase	fad[c] + ivcoa[c] -> fadh2[c] + 3mb2coa[c]	Bd1201	Bd1201	Valine leucine and isoleucine degradation	0	0	1000	0	2					MNXR95318			MBCOAi	SBO:0000176
MCCC	methylcrotonoyl CoA carboxylase	atp[c] + hco3[c] + 3mb2coa[c] -> h[c] + adp[c] + pi[c] + 3mgcoa[c]	Bd3580	Bd3580	Valine, Leucine, and Isoleucine Metabolism	0	0	1000	0	2					MNXR101411			MCCC	SBO:0000176
MCITD	2 methylcitrate dehydratase	2mcit[c] -> h2o[c] + 2mcacn[c]	Bd2500	Bd2500	Alternate Carbon Metabolism	0	0	1000	0	2					MNXR101413	MNXR101413	rxn03060	MCITD	SBO:0000176
MCITL2	methylisocitrate lyase	micit[c] <=> pyr[c] + succ[c]	Bd2502	Bd2502	Alternate Carbon Metabolism	1	-1000	1000	0	2					MNXR101415	MNXR101415	rxn00289	MCITL2	SBO:0000176
MCITS	2 methylcitrate synthase	h2o[c] + ppcoa[c] + oaa[c] -> h[c] + coa[c] + 2mcit[c]	Bd2511	Bd2511	Alternate Carbon Metabolism	0	0	1000	0	2					MNXR101417	MNXR101417	rxn00679	MCITS	SBO:0000176
MCOATA	Malonyl CoA ACP transacylase	ACP[c] + malcoa[c] <=> malACP[c] + coa[c]	(Bd2013 or Bd3096)	Bd2013;Bd3096	Cell Envelope Biosynthesis	1	-1000	1000	0	2					MNXR101421	MNXR101421	rxn05465	MCOATA	SBO:0000176
MCTP1App	murein crosslinking transpeptidase 1A A2pm D ala periplasm	murein5p5p[p] -> ala_D[p] + murein5px4p[p]	(Bd0160 and Bd3351)	Bd0160;Bd3351	Murein Biosynthesis	0	0	1000	0	2					MNXR101426	MNXR101426	rxn08887	MCTP1App	SBO:0000176
MCTP1Bpp	murein crosslinking transpeptidase 1B A2pm A2pm periplasm	murein5p5p[p] -> alaala[p] + murein5px3p[p]	(Bd0160 and Bd3351)	Bd0160;Bd3351	Murein Biosynthesis	0	0	1000	0	2					MNXR143204	MNXR143204	rxn08888	MCTP1Bpp	SBO:0000176
MCTP2App	murein crosslinking transpeptidase 1A A2pm D ala periplasm	murein5p5p5p[p] -> 2 ala_D[p] + murein5px4px4p[p]	(Bd0160 and Bd3351)	Bd0160;Bd3351	Murein Biosynthesis	0	0	1000	0	2					MNXR143205	MNXR143205	rxn08889	MCTP2App	SBO:0000176
MDDCP1pp	murein D D carboxypeptidase murein5px4p periplasm	h2o[p] + murein5px4p[p] -> ala_D[p] + murein4px4p[p]	(Bd2044 or Bd3244)	Bd2044;Bd3244	Murein Biosynthesis	0	0	1000	0	2					MNXR143206	MNXR143206	rxn08890	MDDCP1pp	SBO:0000176
MDDCP2pp	murein D D carboxypeptidase murein5px4px4p periplasm	h2o[p] + murein5px4px4p[p] -> ala_D[p] + murein4px4px4p[p]	(Bd2044 or Bd3244)	Bd2044;Bd3244	Murein Biosynthesis	0	0	1000	0	2					MNXR143207	MNXR143207	rxn08891	MDDCP2pp	SBO:0000176
MDDCP3pp	murein D D carboxypeptidase murein5p5p periplasm	h2o[p] + murein5p5p[p] -> ala_D[p] + murein5p4p[p]	(Bd2044 or Bd3244)	Bd2044;Bd3244	Murein Biosynthesis	0	0	1000	0	2					MNXR101431	MNXR101431	rxn08892	MDDCP3pp	SBO:0000176
MDDCP4pp	murein D D carboxypeptidase murein5p4p periplasm	h2o[p] + murein5p4p[p] -> ala_D[p] + murein4p4p[p]	(Bd2044 or Bd3244)	Bd2044;Bd3244	Murein Biosynthesis	0	0	1000	0	2					MNXR143208	MNXR143208	rxn08893	MDDCP4pp	SBO:0000176
MDDCP5pp	murein D D carboxypeptidase murein5p3p periplasm	h2o[p] + murein5p3p[p] -> ala_D[p] + murein4p3p[p]	(Bd2044 or Bd3244)	Bd2044;Bd3244	Murein Biosynthesis	0	0	1000	0	2					MNXR143209	MNXR143209	rxn08894	MDDCP5pp	SBO:0000176
MDDEP1pp	murein D D endopeptidase murein4px4p periplasm	h2o[p] + murein4px4p[p] -> murein4p4p[p]			Murein Biosynthesis	0	0	1000	0	1					MNXR143210	MNXR143210	rxn08895	MDDEP1pp	SBO:0000176
MDDEP2pp	murein D D endopeptidase murein3px4p periplasm	h2o[p] + murein3px4p[p] -> murein4p3p[p]			Murein Biosynthesis	0	0	1000	0	1					MNXR101435	MNXR101435	rxn08896	MDDEP2pp	SBO:0000176
MDDEP3pp	murein D D endopeptidase murein5px4p periplasm	h2o[p] + murein5px4p[p] -> murein5p4p[p]			Murein Biosynthesis	0	0	1000	0	1					MNXR101436	MNXR101436	rxn08897	MDDEP3pp	SBO:0000176
MDDEP4pp	murein D D endopeptidase murein4px4px4p periplasm	h2o[p] + murein4px4px4p[p] -> murein4px4p4p[p]			Murein Biosynthesis	0	0	1000	0	1					MNXR143211	MNXR143211	rxn08898	MDDEP4pp	SBO:0000176
MDH	malate dehydrogenase	nad[c] + mal_L[c] <=> h[c] + nadh[c] + oaa[c]	Bd0928	Bd0928	TCA Cycle	1	-1000	1000	0	4					MNXR101439	MNXR101439	rxn00248	MDH	SBO:0000176
ME1	malic enzyme (NAD)	nad[c] + mal_L[c] -> co2[c] + pyr[c] + nadh[c]	Bd2834	Bd2834	TCA Cycle	0	0	1000	0	2					MNXR101446	MNXR101446	rxn00159	ME1	SBO:0000176
ME2	malic enzyme NADP	nadp[c] + mal_L[c] -> co2[c] + pyr[c] + nadph[c]	(Bd1833 or Bd1834)	Bd1833;Bd1834	TCA Cycle	0	0	1000	0	2					MNXR101443	MNXR101443	rxn00161	ME2	SBO:0000176
MELIBt3ipp	melibiose transport in via antiport periplasm	h[p] + melib[c] -> h[c] + melib[p]	Bd1364	Bd1364	Transport solvent extrusion	0	0	1000	0	2	2.A.1				MNXR138588	MNXR101461	rxn08907	MELIBt3ipp	SBO:0000185
METAT	methionine adenosyltransferase	h2o[c] + atp[c] + met_L[c] -> ppi[c] + pi[c] + amet[c]	Bd0850	Bd0850	Methionine Metabolism	0	0	1000	0	2					MNXR101407	MNXR101407	rxn00126	METAT	SBO:0000176
METTRS	Methionyl-tRNA synthetase	atp[c] + met_L[c] + trnamet[c] -> amp[c] + mettrna[c] + ppi[c]	Bd1733	Bd1733	tRNA Charging	0	0	1000	0	2	6.1.1.10				MNXR101488	MNXR101488	rxn06443	METTRS	SBO:0000176
MEVK1	mevalonate kinase (atp)	atp[c] + mev_R[c] -> 5pmev[c] + adp[c] + h[c]	Bd1630	Bd1630	Terpenoid Backbone Biosynthesis	0	0	1000	0	2	2.7.1.36				MNXR101495	MNXR101495	rxn01607	MEVK1	SBO:0000176
MG2tex	magnesium (Mg+2) transport via diffusion (extracellular to periplasm)	mg2[e] <=> mg2[p]			Transport, Outer Membrane	1	-1000	1000	0	2					MNXR101507	MNXR101507	rxn08922	MG2tex	SBO:0000185
MG2tpp	magnesium (+2) transport in via diffusion	mg2[p] <=> mg2[c]	Bd2544	Bd2544	The Mg2+ Transporter-E (MgtE) Family	1	0	1000	0	2	9.A.19				MNXR101507	MNXR101507	rxn08923	MG2tpp	SBO:0000185
MGCH	methylglutaconyl CoA hydratase	h2o[c] + 3mgcoa[c] -> hmgcoa[c]	(Bd1852 or Bd1836 or Bd3579)	Bd1836;Bd1852;Bd3579	Valine leucine and isoleucine degradation	0	0	1000	0	2					MNXR101513			MGCH	SBO:0000176
MGSA	methylglyoxal synthase	dhap[c] -> pi[c] + mthgxl[c]	Bd3047	Bd3047	Methylglyoxal Metabolism	0	0	1000	0	2					MNXR101551	MNXR101551	rxn00748	MGSA	SBO:0000176
MICITDr	2 methylisocitrate dehydratase	h2o[c] + 2mcacn[c] <=> micit[c]	Bd3178	Bd3178	Alternate Carbon Metabolism	1	-1000	1000	0	2					MNXR101580			MICITDr	SBO:0000176
MLDCP1App	murein L D carboxypeptidase murein5px4p periplasm	h2o[p] + murein5px4p[p] -> alaala[p] + murein3px4p[p]			Murein Biosynthesis	0	0	1000	0	1					MNXR143237	MNXR143237	rxn08926	MLDCP1App	SBO:0000176
MLDCP1Bpp	murein L D carboxypeptidase murein4p4p periplasm	h2o[p] + murein4p4p[p] -> ala_D[p] + murein4p3p[p]			Murein Biosynthesis	0	0	1000	0	1					MNXR143238	MNXR143238	rxn08927	MLDCP1Bpp	SBO:0000176
MLDCP2App	murein L D carboxypeptidase murein5p5p periplasm	h2o[p] + murein5p5p[p] -> alaala[p] + murein5p3p[p]			Murein Biosynthesis	0	0	1000	0	1					MNXR143239	MNXR143239	rxn08928	MLDCP2App	SBO:0000176
MLDCP2Bpp	murein L D carboxypeptidase murein4p3p periplasm	h2o[p] + murein4p3p[p] -> ala_D[p] + murein3p3p[p]			Murein Biosynthesis	0	0	1000	0	1					MNXR143240	MNXR143240	rxn08929	MLDCP2Bpp	SBO:0000176
MLDCP3App	murein L D carboxypeptidase murein5px3p periplasm	h2o[p] + murein5px3p[p] -> alaala[p] + murein3px3p[p]			Murein Biosynthesis	0	0	1000	0	1					MNXR143241	MNXR143241	rxn08930	MLDCP3App	SBO:0000176
MLDEP2pp	murein L D endopeptidase murein5px3p periplasm	h2o[p] + murein5px3p[p] -> murein5p3p[p]			Murein Biosynthesis	0	0	1000	0	1					MNXR143243	MNXR143243	rxn08932	MLDEP2pp	SBO:0000176
MLTGY1pp	murein lytic transglycosylase murein4p4p periplasm	murein4p4p[p] -> 2 anhgm4p[p]			Murein Biosynthesis	0	0	1000	0	1					MNXR143245	MNXR143245	rxn08937	MLTGY1pp	SBO:0000176
MLTGY2pp	murein lytic transglycosylase murein4p3p periplasm	murein4p3p[p] -> anhgm3p[p] + anhgm4p[p]			Murein Biosynthesis	0	0	1000	0	1					MNXR143246	MNXR143246	rxn08938	MLTGY2pp	SBO:0000176
MLTGY3pp	murein lytic transglycosylase murein3p3p periplasm	murein3p3p[p] -> 2 anhgm3p[p]			Murein Biosynthesis	0	0	1000	0	1					MNXR143247	MNXR143247	rxn08939	MLTGY3pp	SBO:0000176
MLTGY4pp	murein lytic transglycosylase murein4px4p4p periplasm	murein4px4p4p[p] -> anhgm4p[p] + murein4px4p[p]			Murein Biosynthesis	0	0	1000	0	1					MNXR143248	MNXR143248	rxn08940	MLTGY4pp	SBO:0000176
MMCD	Methylmalonyl-CoA decarboxylase	h[c] + mmcoa_S[c] -> co2[c] + ppcoa[c]	Bd1852	Bd1852	Propanoate metabolism	0	0	1000	0	2	4.1.1.41				MNXR101656	MNXR101656	rxn00672	MMCD	SBO:0000176
MMM	Methylmalonyl-CoA mutase	succoa[c] -> mmcoa_S[c]	Bd1853	Bd1853	Alternate Carbon Metabolism	0	0	1000	0	2					MNXR101660			MMM	SBO:0000176
MMSDHir	methylmalonate semialdehyde dehydrogenase acylating	coa[c] + nad[c] + mmalsa_S[c] -> co2[c] + ppcoa[c] + nadh[c]	Bd1534	Bd1534	Valine, Leucine, and Isoleucine Metabolism	0	0	1000	0	2					MNXR101667			MMSDHir	SBO:0000176
MOAT_BD	3-deoxy-D-manno-octulosonic acid transferase	ckdo[c] + lipidA_BD[c] -> h[c] + cmp[c] + kdolipidA_BD[c]	Bd2367	Bd2367	Lipopolysaccharide Biosynthesis / Recycling	0	0	1000	0	2			Sckwudke et al., 2003; Gronow and Brade, 2001						SBO:0000176
MOAT2_BD	3-deoxy-D-manno-octulosonic acid transferase	ckdo[c] + kdolipidA_BD[c] -> h[c] + cmp[c] + kdo2lipidA_BD[c]	Bd2367	Bd2367	Lipopolysaccharide Biosynthesis / Recycling	0	0	1000	0	2			Sckwudke et al., 2003; Gronow and Brade, 2001						SBO:0000176
MPTG	murein polymerizing transglycosylase	2 uaagmda[c] -> 2 h[c] + murein5p5p[p] + 2 udcpdp[c]	Bd0160 and Bd0297 and Bd3351	Bd0160;and;Bd0297;and;Bd3351	Cell Envelope Biosynthesis, Peptidoglycan Biosynthesis	0	0	1000	0	2					MNXR143249;MNXR144870	MNXR144870	rxn13645	MPTG	SBO:0000185
MPTG2	murein polymerizing transglycosylase 2 (three linked units)	murein5p5p[p] + uaagmda[c] -> h[c] + murein5p5p5p[p] + udcpdp[c]	Bd0160 and Bd0297 and Bd3351	Bd0160;and;Bd0297;and;Bd3351	Cell Envelope Biosynthesis, Peptidoglycan Biosynthesis	0	0	1000	0	2					MNXR143250;MNXR144623	MNXR144623	rxn08958	MPTG2	SBO:0000185
MTHFC	methenyltetrahydrofolate cyclohydrolase	h2o[c] + methf[c] <=> h[c] + 10fthf[c]	Bd3295	Bd3295	Folate Metabolism	1	-1000	1000	0	2					MNXR101748	MNXR101748	rxn01211	MTHFC	SBO:0000176
MTHFD	methylenetetrahydrofolate dehydrogenase NADP	nadp[c] + mlthf[c] <=> nadph[c] + methf[c]	Bd3295	Bd3295	Folate Metabolism	1	-1000	1000	0	2					MNXR101749;MNXR141865	MNXR141865	rxn00907	MTHFD	SBO:0000176
N6HLYSACT	acetyl CoA:N6-hydroxylysine acetyl transferase	accoa[c] + n6hlys[c] <=> coa[c] + n6acn6hlys[c]	Bd1575	Bd1575	Lysine Biosynthesis	1	-1000	1000	0	2	2.3.1.102								SBO:0000176
NADH10	NADH dehydrogenase (menaquinone-8 & 0 protons)	h[c] + nadh[c] + mqn8[c] -> nad[c] + mql8[c]	Bd0332	Bd0332	Oxidative Phosphorylation	0	0	1000	0	4					MNXR101863	MNXR101863	rxn08971	NADH10	SBO:0000176
NADH17pp	NADH dehydrogenase (menaquinone-8 & 3 protons) (periplasm)	4 h[c] + nadh[c] + mqn8[c] -> 3 h[p] + nad[c] + mql8[c]	(Bd3892 and Bd3086 and Bd3085 and Bd3084 and Bd3083 and Bd3081 and Bd3080 and Bd3891 and Bd3890 and Bd3889 and Bd3886 and Bd3887 and Bd3888)	Bd3892;Bd3086;Bd3085;Bd3084;Bd3083;Bd3081;Bd3080;Bd3891;Bd3890;Bd3889;Bd3886;Bd3887;Bd3888	Oxidative Phosphorylation	0	0	1000	0	4					MNXR101865	MNXR101865	rxn08973	NADH17pp	SBO:0000185
NADK	NAD kinase	atp[c] + nad[c] -> adp[c] + h[c] + nadp[c]	Bd3172	Bd3172	Cofactor and Prosthetic Group Biosynthesis, Nicotinamide Biosynthesis	0	0	1000	0	2	2.7.1.23				MNXR101882	MNXR101882	rxn00077	NADK	SBO:0000176
NADS1	NAD synthase (nh3)	atp[c] + dnad[c] + nh4[c] -> amp[c] + h[c] + nad[c] + ppi[c]	Bd3836	Bd3836	Cofactor and Prosthetic Group Biosynthesis	0	0	1000	0	2	6.3.1.5				MNXR101897	MNXR101897	rxn00138	NADS1	SBO:0000176
NAt3_1pp	sodium proton antiporter (H:NA is 1:1) (periplasm)	h[p] + na1[c] <=> h[c] + na1[p]	Bd2280 and Bd2283 and Bd2284 and Bd2285 and Bd2286	Bd2280;and;Bd2283;and;Bd2284;and;Bd2285;and;Bd2286	Secondary Transporter	1	-1000	1000	0	2	2.A.63								SBO:0000185
NDPK1	nucleoside diphosphate kinase ATPGDP	atp[c] + gdp[c] <=> adp[c] + gtp[c]	Bd3827	Bd3827	Pyrimidine Metabolism	1	-1000	1000	0	3					MNXR96119	MNXR96119	rxn00237	NDPK1	SBO:0000176
NDPK2	nucleoside diphosphate kinase ATPUDP	atp[c] + udp[c] <=> adp[c] + utp[c]	Bd3827	Bd3827	Nucleotide Salvage Pathway	1	-1000	1000	0	3					MNXR101935	MNXR101935	rxn00117	NDPK2	SBO:0000176
NDPK3	nucleoside diphosphate kinase ATPCDP	atp[c] + cdp[c] <=> adp[c] + ctp[c]	Bd3827	Bd3827	Nucleotide Salvage Pathway	1	-1000	1000	0	3					MNXR101936	MNXR101936	rxn00409	NDPK3	SBO:0000176
NDPK4	nucleoside diphosphate kinase ATPdTDP	atp[c] + dtdp[c] <=> adp[c] + dttp[c]	Bd3827	Bd3827	Purine and Pyrimidine Biosynthesis	1	-1000	1000	0	3					MNXR101937	MNXR101937	rxn01512	NDPK4	SBO:0000176
NDPK5	nucleoside diphosphate kinase ATPdGDP	atp[c] + dgdp[c] <=> adp[c] + dgtp[c]	Bd3827	Bd3827	Nucleotide Salvage Pathway	1	-1000	1000	0	3					MNXR96118	MNXR96118	rxn01353	NDPK5	SBO:0000176
NDPK7	nucleoside diphosphate kinase ATPdCDP	atp[c] + dcdp[c] <=> adp[c] + dctp[c]	Bd3827	Bd3827	Purine and Pyrimidine Biosynthesis	1	-1000	1000	0	3					MNXR101939	MNXR101939	rxn01673	NDPK7	SBO:0000176
NDPK8	nucleoside diphosphate kinase ATPdADP	atp[c] + dadp[c] <=> adp[c] + datp[c]	Bd3827	Bd3827	Nucleotide Salvage Pathway	1	-1000	1000	0	3					MNXR101940	MNXR101940	rxn00839	NDPK8	SBO:0000176
NDPK9	nucleoside-diphosphate kinase (ATP:IDP)	atp[c] + idp[c] <=> adp[c] + itp[c]	Bd3827	Bd3827	Nucleotide Salvage Pathway	1	-1000	1000	0	3					MNXR101941	MNXR101941	rxn00515	NDPK9	SBO:0000176
NH4tex	ammonia transport via diffusion extracellular to periplasm	nh4[e] <=> nh4[p]			Transport	1	-1000	1000	0	1					MNXR101950	MNXR101950	rxn08986	NH4tex	SBO:0000185
NH4tpp	ammonia transport via diffusion periplasm	nh4[p] <=> nh4[c]			Transport	1	-1000	1000	0	1					MNXR101950	MNXR101950	rxn08987	NH4tpp	SBO:0000185
NNATr	nicotinate nucleotide adenylyltransferase	atp[c] + h[c] + nicrnt[c] <=> dnad[c] + ppi[c]	Bd3846	Bd3846	Cofactor and Prosthetic Group Biosynthesis	1	-1000	1000	0	2	2.7.7.18				MNXR101978			NNATr	SBO:0000176
NNDPR	nicotinate-nucleotide diphosphorylase (carboxylating)	2 h[c] + prpp[c] + quln[c] -> co2[c] + nicrnt[c] + ppi[c]	Bd2762	Bd2762	Cofactor and Prosthetic Group Biosynthesis	0	0	1000	0	2	2.4.2.19				MNXR101980	MNXR101980	rxn02402	NNDPR	SBO:0000176
NOR	nitric oxide reductase (cytochrome c)	2 no[c] + 2 focytc[c] + 2 h[c] <=> n2o[c] + 2 ficytc[c] + h2o[c]	Bd2599 and Bd2601	Bd2599;and;Bd2601	Nitrogen Metabolism	0	0	1000	0	2	1.7.2.5				MNXR102000			NOR	SBO:0000176
NTPP1	Nucleoside triphosphate pyrophosphorylase dgtp	h2o[c] + dgtp[c] -> h[c] + ppi[c] + dgmp[c]	Bd2701	Bd2701	Nucleotide Salvage Pathway	0	0	1000	0	2					MNXR102049	MNXR102049	rxn01351	NTPP1	SBO:0000176
NTPP11	Nucleoside triphosphate pyrophosphorylase xtp	h2o[c] + xtp[c] -> h[c] + ppi[c] + xmp[c]	Bd2701	Bd2701	Nucleotide Salvage Pathway	0	0	1000	0	2					MNXR102051	MNXR102051	rxn01962	NTPP11	SBO:0000176
NTPP9	Nucleoside triphosphate pyrophosphorylase itp	h2o[c] + itp[c] -> h[c] + ppi[c] + imp[c]	Bd2701	Bd2701	Nucleotide Salvage Pathway	0	0	1000	0	2					MNXR102056	MNXR102056	rxn00514	NTPP9	SBO:0000176
NTRIR2x	nitrite Reductase NADH	5 h[c] + 3 nadh[c] + no2[c] -> 2 h2o[c] + 3 nad[c] + nh4[c]	Bd2824 and Bd2825	Bd2824;and;Bd2825	Nitrogen Metabolism	0	0	1000	0	2	1.7.2.2				MNXR102062	MNXR102062	rxn00568	NTRIR2x	SBO:0000176
NTRIRNO	nitrite reductase (NO-forming)	ficytc[c] + h2o[c] + no[c] <=> focytc[c] + 2 h[c] + no2[c]	Bd2608	Bd2608	Nitrogen Metabolism	0	0	1000	0	2	1.7.2.1								SBO:0000176
O2tex	oxygen transport via diffusion extracellular to periplasm	o2[e] <=> o2[p]			Transport	1	-1000	1000	0	1					MNXR102090	MNXR102090	rxn09031	O2tex	SBO:0000185
O2tpp	o2 transport via diffusion periplasm	o2[p] <=> o2[c]			Transport	1	-1000	1000	0	1					MNXR102090	MNXR102090	rxn09032	O2tpp	SBO:0000185
OCOAT1	3 oxoacid CoA transferase Succinyl CoA acetoacetate	acac[c] + succoa[c] -> aacoa[c] + succ[c]	(Bd2096 and Bd2097)	Bd2096;Bd2097	Butanoate Metabolism	0	0	1000	0	2					MNXR102148	MNXR102148	rxn00290	OCOAT1	SBO:0000176
OCTDPS	Octaprenyl pyrophosphate synthase	5 ipdp[c] + frdp[c] -> 5 ppi[c] + octdp[c]	Bd0557	Bd0557	Terpenoid Backbone Biosynthesis	0	0	1000	0	2					MNXR102153	MNXR102153	rxn09037	OCTDPS	SBO:0000176
OGMEACPR	3-Oxo-glutaryl-[ACP] methyl ester reductase	h[c] + nadph[c] + ogmeACP[c] -> hgmeACP[c] + nadp[c]	Bd2012	Bd2012	Cofactor and Prosthetic Group Biosynthesis	0	0	1000	0	2	1.1.1.100				MNXR102160			OGMEACPR	SBO:0000176
OGMEACPS	3-Oxo-glutaryl-[ACP] methyl ester synthase	h[c] + malACP[c] + malcoame[c] -> co2[c] + coa[c] + ogmeACP[c]	Bd2014	Bd2014	Cofactor and Prosthetic Group Biosynthesis	0	0	1000	0	2	2.3.1.41				MNXR102161			OGMEACPS	SBO:0000176
OIVD1r	2 oxoisovalerate dehydrogenase acylating 4 methyl 2 oxopentaoate	coa[c] + nad[c] + 4mop[c] <=> co2[c] + nadh[c] + ivcoa[c]	(Bd0972 and Bd0974)	Bd0972;Bd0974	Valine, Leucine, and Isoleucine Metabolism	1	-1000	1000	0	2					MNXR102172			OIVD1r	SBO:0000176
OIVD2	2 oxoisovalerate dehydrogenase acylating 3 methyl 2 oxobutanoate	coa[c] + nad[c] + 3mob[c] -> co2[c] + ibcoa[c] + nadh[c]	(Bd0972 and Bd0974)	Bd0972;Bd0974	Valine, Leucine, and Isoleucine Metabolism	0	0	1000	0	2					MNXR102173	MNXR102173	rxn00899	OIVD2	SBO:0000176
OIVD3	2 oxoisovalerate dehydrogenase acylating 3 methyl 2 oxopentanoate	coa[c] + nad[c] + 3mop[c] -> co2[c] + 2mbcoa[c] + nadh[c]	(Bd0972 and Bd0974)	Bd0972;Bd0974	Valine, Leucine, and Isoleucine Metabolism	0	0	1000	0	2					MNXR102174	MNXR102174	rxn02269	OIVD3	SBO:0000176
OMCDC	2-Oxo-4-methyl-3-carboxypentanoate decarboxylation	3c4mop[c] + h[c] -> 4mop[c] + co2[c]	s0001	s0001		0	0	1000	0	2					MNXR102180	MNXR102180	rxn01208	OMCDC	SBO:0000176
OMPDC	orotidine 5 phosphate decarboxylase	h[c] + orot5p[c] -> co2[c] + ump[c]	Bd2996	Bd2996	Pyrimidine Metabolism	0	0	1000	0	2					MNXR102190	MNXR102190	rxn00710	OMPDC	SBO:0000176
OPMEACPR	3-Oxo-pimeloyl-[ACP] methyl ester reductase	h[c] + nadph[c] + opmeACP[c] -> hpmeACP[c] + nadp[c]	Bd2012	Bd2012	Cofactor and Prosthetic Group Biosynthesis	0	0	1000	0	2	1.1.1.100				MNXR102207			OPMEACPR	SBO:0000176
ORPT	orotate phosphoribosyltransferase	ppi[c] + orot5p[c] <=> prpp[c] + orot[c]	Bd0979	Bd0979	Pyrimidine Metabolism	1	-1000	1000	0	2					MNXR102231	MNXR102231	rxn01362	ORPT	SBO:0000176
OXOADLR	2 Oxoadipatelipoamde 2 oxidoreductase decarboxylating and acceptor succinylating	h[c] + lpam[c] + 2oxoadp[c] -> co2[c] + S_gtrdhdlp[c]	Bd2728	Bd2728	Lysine Metabolism	0	0	1000	0	2					MNXR102246			OXOADLR	SBO:0000176
P5CD	1 pyrroline 5 carboxylate dehydrogenase	2 h2o[c] + nad[c] + 1pyr5c[c] -> h[c] + nadh[c] + glu_L[c]	Bd1251	Bd1251	Aminoacide biosynthesis	0	0	1000	0	2					MNXR102301	MNXR102301	rxn00503	P5CD	SBO:0000176
PA120abcpp	phosphatidate transport via ABC system (n-C12:0, periplasm)	atp[c] + h2o[c] + pa120[c] -> adp[c] + h[c] + pa120[p] + pi[c]	Bd0158 or Bd1529 or Bd3098	Bd0158;or;Bd1529;or;Bd3098	Transport, ABC system	0	0	1000	0	2					MNXR102304	MNXR102304	rxn09053	PA120abcpp	SBO:0000185
PA160abcpp	phosphatidate transport via ABC system (n-C16:0, periplasm)	atp[c] + h2o[c] + pa160[c] -> adp[c] + h[c] + pa160[p] + pi[c]	Bd0158 or Bd1529 or Bd3098	Bd0158;or;Bd1529;or;Bd3098	Transport, ABC system	0	0	1000	0	2					MNXR102307	MNXR102307	rxn09056	PA160abcpp	SBO:0000185
PA161abcpp	phosphatidate transport via ABC system (n-C16:1, periplasm)	atp[c] + h2o[c] + pa161[c] -> adp[c] + h[c] + pa161[p] + pi[c]	Bd0158 or Bd1529 or Bd3098	Bd0158;or;Bd1529;or;Bd3098	Transport, ABC system	0	0	1000	0	2					MNXR102308	MNXR102308	rxn09057	PA161abcpp	SBO:0000185
PA180abcpp	phosphatidate transport via ABC system (n-C18:0, periplasm)	atp[c] + h2o[c] + pa180[c] -> adp[c] + h[c] + pa180[p] + pi[c]	Bd0158 or Bd1529 or Bd3098	Bd0158;or;Bd1529;or;Bd3098	Transport, ABC system	0	0	1000	0	2					MNXR102309	MNXR102309	rxn09058	PA180abcpp	SBO:0000185
PA181abcpp	phosphatidate transport via ABC system (n-C18:1, periplasm)	atp[c] + h2o[c] + pa181[c] -> adp[c] + h[c] + pa181[p] + pi[c]	Bd0158 or Bd1529 or Bd3098	Bd0158;or;Bd1529;or;Bd3098	Transport, ABC system	0	0	1000	0	2					MNXR102310	MNXR102310	rxn09059	PA181abcpp	SBO:0000185
PAN4PP	phosphatase (pan4p)	h2o[c] + pan4p[c] <=> pi[c] + ptth[c]	Bd3564	Bd3564	Cofactor and Prosthetic Group Biosynthesis	1	-1000	1000	0	2	2.7.1.33				MNXR102343			PAN4PP	SBO:0000176
PANTS	pantothenate synthase	atp[c] + ala_B[c] + pant_R[c] -> h[c] + amp[c] + ppi[c] + pnto_R[c]	Bd3561	Bd3561	Cofactor and Prosthetic Group Biosynthesis	0	0	1000	0	2					MNXR102345	MNXR102345	rxn01791	PANTS	SBO:0000176
PAPPT3	phospho N acetylmuramoyl pentapeptide transferase meso 2 6 diaminopimelate	udcpp[c] + ugmda[c] -> ump[c] + uagmda[c]	Bd3201	Bd3201	Cell Envelope Biosynthesis	0	0	1000	0	2					MNXR102373	MNXR102373	rxn03904	PAPPT3	SBO:0000176
PDH	pyruvate dehydrogenase	pyr[c] + coa[c] + nad[c] -> co2[c] + accoa[c] + nadh[c]	Bd0394	Bd0394	Valine, Leucine, and Isoleucine Metabolism	0	0	1000	0	2					MNXR102425	MNXR102425	rxn00154	PDH	SBO:0000176
PDHcr	Pyruvate dehydrogenase dihydrolipoamide dehydrogenase reversible	dhlam[c] + nad[c] <=> h[c] + lpam[c] + nadh[c]	Bd2731	Bd2731	TCA Cycle	1	-1000	1000	0	4					MNXR100066			PDHcr	SBO:0000176
PDX5POi	pyridoxine 5-phosphate oxidase	o2[c] + pdx5p[c] <=> h2o2[c] + pydx5p[c]	Bd2568	Bd2568	Cofactor and Prosthetic Group Biosynthesis	0	0	1000	0	2	1.4.3.5				MNXR102438			PDX5POi	SBO:0000176
PDX5PS	Pyridoxine 5-phosphate synthase	dxyl5p[c] + nad[c] + phthr[c] -> co2[c] + h[c] + 2 h2o[c] + nadh[c] + pdx5p[c] + pi[c]	Bd1932	Bd1932	Cofactor and Prosthetic Group Biosynthesis	0	0	1000	0	2	2.6.99.2				MNXR102439	MNXR102439	rxn09072	PDX5PS	SBO:0000176
PDX5Ptex	pdx5p transport via diffusion extracellular to periplasm	pdx5p[e] <=> pdx5p[p]			Transport	1	-1000	1000	0	1									SBO:0000185
PDX5Ptpp	pdx5p transport via diffusion extracellular to periplasm	pdx5p[p] <=> pdx5p[c]			Transport	1	-1000	1000	0	1									SBO:0000185
PE120abcpp	phosphatidylethanolamine transport via ABC system (n-C12:0, periplasm)	atp[c] + h2o[c] + pe120[c] -> adp[c] + h[c] + pe120[p] + pi[c]	Bd0158 or Bd1529 or Bd3098	Bd0158;or;Bd1529;or;Bd3098	Transport, ABC system	0	0	1000	0	2					MNXR102441;MNXR135918	MNXR135918	rxn09073	PE120abcpp	SBO:0000185
PE140abcpp	phosphatidylethanolamine transport via ABC system (n-C14:0, periplasm)	atp[c] + h2o[c] + pe140[c] -> adp[c] + h[c] + pe140[p] + pi[c]	Bd0158 or Bd1529 or Bd3098	Bd0158;or;Bd1529;or;Bd3098	Transport, ABC system	0	0	1000	0	2					MNXR102442;MNXR135919	MNXR135919	rxn09074	PE140abcpp	SBO:0000185
PE141abcpp	phosphatidylethanolamine transport via ABC system (n-C14:1, periplasm)	atp[c] + h2o[c] + pe141[c] -> adp[c] + h[c] + pe141[p] + pi[c]	Bd0158 or Bd1529 or Bd3098	Bd0158;or;Bd1529;or;Bd3098	Transport, ABC system	0	0	1000	0	2					MNXR102443;MNXR135920	MNXR135920	rxn09075	PE141abcpp	SBO:0000185
PE160abcpp	phosphatidylethanolamine transport via ABC system (n-C16:0, periplasm)	atp[c] + h2o[c] + pe160[c] -> adp[c] + h[c] + pe160[p] + pi[c]	Bd0158 or Bd1529 or Bd3098	Bd0158;or;Bd1529;or;Bd3098	Transport, ABC system	0	0	1000	0	2					MNXR102444	MNXR102444	rxn09076	PE160abcpp	SBO:0000185
PE161abcpp	phosphatidylethanolamine transport via ABC system (n-C16:1, periplasm)	atp[c] + h2o[c] + pe161[c] -> adp[c] + h[c] + pe161[p] + pi[c]	Bd0158 or Bd1529 or Bd3098	Bd0158;or;Bd1529;or;Bd3098	Transport, ABC system	0	0	1000	0	2					MNXR102445;MNXR135921	MNXR135921	rxn09077	PE161abcpp	SBO:0000185
PE180abcpp	phosphatidylethanolamine transport via ABC system (n-C18:0, periplasm)	atp[c] + h2o[c] + pe180[c] -> adp[c] + h[c] + pe180[p] + pi[c]	Bd0158 or Bd1529 or Bd3098	Bd0158;or;Bd1529;or;Bd3098	Transport, ABC system	0	0	1000	0	2					MNXR102450	MNXR102450	rxn09078	PE180abcpp	SBO:0000185
PE181abcpp	phosphatidylethanolamine transport via ABC system (n-C18:1, periplasm)	atp[c] + h2o[c] + pe181[c] -> adp[c] + h[c] + pe181[p] + pi[c]	Bd0158 or Bd1529 or Bd3098	Bd0158;or;Bd1529;or;Bd3098	Transport, ABC system	0	0	1000	0	2					MNXR102459;MNXR135922	MNXR135922	rxn09079	PE181abcpp	SBO:0000185
PEPCK_re	phosphoenolpyruvate carboxykinase GTP	gtp[c] + oaa[c] <=> co2[c] + gdp[c] + pep[c]	Bd0608	Bd0608	Glycolysis/Gluconeogenesis	1	-1000	1000	0	2					MNXR102487			PEPCK_re	SBO:0000176
PFK	phosphofructokinase	atp[c] + f6p[c] -> h[c] + adp[c] + fdp[c]	Bd3384	Bd3384	Glycolysis/Gluconeogenesis	0	0	1000	0	4					MNXR102507;MNXR106666	MNXR106666	rxn00545	PFK	SBO:0000176
PG120abcpp	phosphatidylglycerol transport via ABC system (n-C12:0, periplasm)	atp[c] + h2o[c] + pg120[c] -> adp[c] + h[c] + pg120[p] + pi[c]	Bd0158 or Bd1529 or Bd3098	Bd0158;or;Bd1529;or;Bd3098	Transport, ABC system	0	0	1000	0	2					MNXR102516;MNXR135925	MNXR135925	rxn09085	PG120abcpp	SBO:0000185
PG140abcpp	phosphatidylglycerol transport via ABC system (n-C14:0, periplasm)	atp[c] + h2o[c] + pg140[c] -> adp[c] + h[c] + pg140[p] + pi[c]	Bd0158 or Bd1529 or Bd3098	Bd0158;or;Bd1529;or;Bd3098	Transport, ABC system	0	0	1000	0	2					MNXR102517;MNXR135926	MNXR135926	rxn09086	PG140abcpp	SBO:0000185
PG141abcpp	phosphatidylglycerol transport via ABC system (n-C14:1, periplasm)	atp[c] + h2o[c] + pg141[c] -> adp[c] + h[c] + pg141[p] + pi[c]	Bd0158 or Bd1529 or Bd3098	Bd0158;or;Bd1529;or;Bd3098	Transport, ABC system	0	0	1000	0	2					MNXR102518;MNXR135927	MNXR135927	rxn09087	PG141abcpp	SBO:0000185
PG160abcpp	phosphatidylglycerol transport via ABC system (n-C16:0, periplasm)	atp[c] + h2o[c] + pg160[c] -> adp[c] + h[c] + pg160[p] + pi[c]	Bd0158 or Bd1529 or Bd3098	Bd0158;or;Bd1529;or;Bd3098	Transport, ABC system	0	0	1000	0	2					MNXR102519	MNXR102519	rxn09088	PG160abcpp	SBO:0000185
PG161abcpp	phosphatidylglycerol transport via ABC system (n-C16:1, periplasm)	atp[c] + h2o[c] + pg161[c] -> adp[c] + h[c] + pg161[p] + pi[c]	Bd0158 or Bd1529 or Bd3098	Bd0158;or;Bd1529;or;Bd3098	Transport, ABC system	0	0	1000	0	2					MNXR102520	MNXR102520	rxn09089	PG161abcpp	SBO:0000185
PG180abcpp	phosphatidylglycerol transport via ABC system (n-C18:0, periplasm)	atp[c] + h2o[c] + pg180[c] -> adp[c] + h[c] + pg180[p] + pi[c]	Bd0158 or Bd1529 or Bd3098	Bd0158;or;Bd1529;or;Bd3098	Transport, ABC system	0	0	1000	0	2					MNXR102521	MNXR102521	rxn09090	PG180abcpp	SBO:0000185
PG181abcpp	phosphatidylglycerol transport via ABC system (n-C18:1, periplasm)	atp[c] + h2o[c] + pg181[c] -> adp[c] + h[c] + pg181[p] + pi[c]	Bd0158 or Bd1529 or Bd3098	Bd0158;or;Bd1529;or;Bd3098	Transport, ABC system	0	0	1000	0	2					MNXR102524;MNXR135928	MNXR135928	rxn09091	PG181abcpp	SBO:0000185
PGAMT	phosphoglucosamine mutase	gam1p[c] <=> gam6p[c]	Bd1931	Bd1931	Cell Envelope Biosynthesis	1	-1000	1000	0	2					MNXR102526	MNXR102526	rxn01485	PGAMT	SBO:0000176
PGCD	phosphoglycerate dehydrogenase	3pg[c] + nad[c] -> 3php[c] + h[c] + nadh[c]	Bd2892	Bd2892	Glycine and Serine Metabolism	0	0	1000	0	2	1.1.1.95				MNXR102527	MNXR102527	rxn01101	PGCD	SBO:0000176
PGI2	Glucose-6-phosphate isomerase (2)	g6p[c] <=> f6p[c]	Bd0741	Bd0741	Glycolysis/Gluconeogenesis	1	-1000	1000	0	4									SBO:0000176
PGK	phosphoglycerate kinase	atp[c] + 3pg[c] <=> adp[c] + 13dpg[c]	Bd1050	Bd1050	Glycolysis/Gluconeogenesis	1	-1000	1000	0	2					MNXR102538	MNXR102538	rxn01100	PGK	SBO:0000176
PGM	phosphoglycerate mutase	2pg[c] <=> 3pg[c]	Bd2727	Bd2727	Glycolysis/Gluconeogenesis	1	-1000	1000	0	2					MNXR102547	MNXR102547	rxn01106	PGM	SBO:0000176
PGMT	phosphoglucomutase	g1p[c] <=> g6p[c]	Bd0014	Bd0014	Starch and sucrose metabolism	1	-1000	1000	0	2					MNXR102548	MNXR102548	rxn00704	PGMT	SBO:0000176
PGP120abcpp	phosphatidylglycerophosphate transport via ABC system (n-C12:0, periplasm)	atp[c] + h2o[c] + pgp120[c] -> adp[c] + h[c] + pgp120[p] + pi[c]	Bd0158 or Bd1529 or Bd3098	Bd0158;or;Bd1529;or;Bd3098	Transport, ABC system	0	0	1000	0	2					MNXR102550;MNXR135929	MNXR135929	rxn09094	PGP120abcpp	SBO:0000185
PGP140abcpp	phosphatidylglycerophosphate transport via ABC system (n-C14:0, periplasm)	atp[c] + h2o[c] + pgp140[c] -> adp[c] + h[c] + pgp140[p] + pi[c]	Bd0158 or Bd1529 or Bd3098	Bd0158;or;Bd1529;or;Bd3098	Transport, ABC system	0	0	1000	0	2					MNXR102551;MNXR135930	MNXR135930	rxn09095	PGP140abcpp	SBO:0000185
PGP141abcpp	phosphatidylglycerophosphate transport via ABC system (n-C14:1, periplasm)	atp[c] + h2o[c] + pgp141[c] -> adp[c] + h[c] + pgp141[p] + pi[c]	Bd0158 or Bd1529 or Bd3098	Bd0158;or;Bd1529;or;Bd3098	Transport, ABC system	0	0	1000	0	2					MNXR102552;MNXR135931	MNXR135931	rxn09096	PGP141abcpp	SBO:0000185
PGP160abcpp	phosphatidylglycerophosphate transport via ABC system (n-C16:0, periplasm)	atp[c] + h2o[c] + pgp160[c] -> adp[c] + h[c] + pgp160[p] + pi[c]	Bd0158 or Bd1529 or Bd3098	Bd0158;or;Bd1529;or;Bd3098	Transport, ABC system	0	0	1000	0	2					MNXR102553	MNXR102553	rxn09097	PGP160abcpp	SBO:0000185
PGP161abcpp	phosphatidylglycerophosphate transport via ABC system (n-C16:1, periplasm)	atp[c] + h2o[c] + pgp161[c] -> adp[c] + h[c] + pgp161[p] + pi[c]	Bd0158 or Bd1529 or Bd3098	Bd0158;or;Bd1529;or;Bd3098	Transport, ABC system	0	0	1000	0	2					MNXR102554	MNXR102554	rxn09098	PGP161abcpp	SBO:0000185
PGP180abcpp	phosphatidylglycerophosphate transport via ABC system (n-C18:0, periplasm)	atp[c] + h2o[c] + pgp180[c] -> adp[c] + h[c] + pgp180[p] + pi[c]	Bd0158 or Bd1529 or Bd3098	Bd0158;or;Bd1529;or;Bd3098	Transport, ABC system	0	0	1000	0	2					MNXR102555	MNXR102555	rxn09099	PGP180abcpp	SBO:0000185
PGP181abcpp	phosphatidylglycerophosphate transport via ABC system (n-C18:1, periplasm)	atp[c] + h2o[c] + pgp181[c] -> adp[c] + h[c] + pgp181[p] + pi[c]	Bd0158 or Bd1529 or Bd3098	Bd0158;or;Bd1529;or;Bd3098	Transport, ABC system	0	0	1000	0	2					MNXR102558;MNXR135932	MNXR135932	rxn09100	PGP181abcpp	SBO:0000185
PGPP120	phosphatidylglycerol phosphate phosphatase n C140	h2o[c] + pgp120[c] -> pi[c] + pg120[c]	Bd0509	Bd0509	Glycerophospholipid Metabolism	0	0	1000	0	3					MNXR102560;MNXR135933	MNXR135933	rxn09101	PGPP120	SBO:0000176
PGPP120pp	phosphatidylglycerol phosphate phosphatase periplasm n C140	h2o[p] + pgp120[p] -> pg120[p] + pi[p]	Bd0509	Bd0509	Glycerophospholipid Metabolism	0	0	1000	0	3					MNXR102560			PGPP120pp	SBO:0000176
PGPP140	phosphatidylglycerol phosphate phosphatase n C140	h2o[c] + pgp140[c] -> pi[c] + pg140[c]	Bd0509	Bd0509	Glycerophospholipid Metabolism	0	0	1000	0	3					MNXR102561;MNXR135934	MNXR135934	rxn09102	PGPP140	SBO:0000176
PGPP140pp	phosphatidylglycerol phosphate phosphatase periplasm n C140	h2o[p] + pgp140[p] -> pg140[p] + pi[p]	Bd0509	Bd0509	Glycerophospholipid Metabolism	0	0	1000	0	3					MNXR102561			PGPP140pp	SBO:0000176
PGPP141	phosphatidylglycerol phosphate phosphatase n C141	h2o[c] + pgp141[c] -> pi[c] + pg141[c]	Bd0509	Bd0509	Glycerophospholipid Metabolism	0	0	1000	0	3					MNXR102562;MNXR135935	MNXR135935	rxn09103	PGPP141	SBO:0000176
PGPP141pp	phosphatidylglycerol phosphate phosphatase periplasm n C141	h2o[p] + pgp141[p] -> pg141[p] + pi[p]	Bd0509	Bd0509	Glycerophospholipid Metabolism	0	0	1000	0	3					MNXR102562			PGPP141pp	SBO:0000176
PGPP160	phosphatidylglycerol phosphate phosphatase n C160	h2o[c] + pgp160[c] -> pi[c] + pg160[c]	Bd0509	Bd0509	Glycerophospholipid Metabolism	0	0	1000	0	3					MNXR102563	MNXR102563	rxn09104	PGPP160	SBO:0000176
PGPP160pp	phosphatidylglycerol phosphate phosphatase periplasm n C160	h2o[p] + pgp160[p] -> pg160[p] + pi[p]	Bd0509	Bd0509	Glycerophospholipid Metabolism	0	0	1000	0	3					MNXR102563			PGPP160pp	SBO:0000176
PGPP161	phosphatidylglycerol phosphate phosphatase n C161	h2o[c] + pgp161[c] -> pi[c] + pg161[c]	Bd0509	Bd0509	Glycerophospholipid Metabolism	0	0	1000	0	3					MNXR102565	MNXR102565	rxn09105	PGPP161	SBO:0000176
PGPP161pp	phosphatidylglycerol phosphate phosphatase periplasm n C161	h2o[p] + pgp161[p] -> pg161[p] + pi[p]	Bd0509	Bd0509	Glycerophospholipid Metabolism	0	0	1000	0	3					MNXR102565			PGPP161pp	SBO:0000176
PGPP180	phosphatidylglycerol phosphate phosphatase n C180	h2o[c] + pgp180[c] -> pi[c] + pg180[c]	Bd0509	Bd0509	Glycerophospholipid Metabolism	0	0	1000	0	3					MNXR102566	MNXR102566	rxn09106	PGPP180	SBO:0000176
PGPP180pp	phosphatidylglycerol phosphate phosphatase periplasm n C180	h2o[p] + pgp180[p] -> pg180[p] + pi[p]	Bd0509	Bd0509	Glycerophospholipid Metabolism	0	0	1000	0	3					MNXR102566			PGPP180pp	SBO:0000176
PGPP181	phosphatidylglycerol phosphate phosphatase n C181	h2o[c] + pgp181[c] -> pi[c] + pg181[c]	Bd0509	Bd0509	Glycerophospholipid Metabolism	0	0	1000	0	3					MNXR102567;MNXR135936	MNXR135936	rxn09107	PGPP181	SBO:0000176
PGPP181pp	phosphatidylglycerol phosphate phosphatase periplasm n C181	h2o[p] + pgp181[p] -> pg181[p] + pi[p]	Bd0509	Bd0509	Glycerophospholipid Metabolism	0	0	1000	0	2					MNXR102567			PGPP181pp	SBO:0000176
PGSA120	Phosphatidylglycerol synthase n C120	cdpdddecg[c] + glyc3p[c] -> h[c] + cmp[c] + pgp120[c]	Bd1917	Bd1917	Glycerophospholipid Metabolism	0	0	1000	0	3					MNXR102589;MNXR135937	MNXR135937	rxn09108	PGSA120	SBO:0000176
PGSA140	Phosphatidylglycerol synthase n C140	cdpdtdecg[c] + glyc3p[c] -> h[c] + cmp[c] + pgp140[c]	Bd1917	Bd1917	Glycerophospholipid Metabolism	0	0	1000	0	3					MNXR102590;MNXR135938	MNXR135938	rxn09109	PGSA140	SBO:0000176
PGSA141	Phosphatidylglycerol synthase n C141	cdpdtdec7eg[c] + glyc3p[c] -> h[c] + cmp[c] + pgp141[c]	Bd1917	Bd1917	Glycerophospholipid Metabolism	0	0	1000	0	3					MNXR102591;MNXR135939	MNXR135939	rxn09110	PGSA141	SBO:0000176
PGSA160	Phosphatidylglycerol synthase n C160	cdpdhdecg[c] + glyc3p[c] -> h[c] + cmp[c] + pgp160[c]	Bd1917	Bd1917	Glycerophospholipid Metabolism	0	0	1000	0	3					MNXR102592	MNXR102592	rxn09111	PGSA160	SBO:0000176
PGSA161	Phosphatidylglycerol synthase n C161	cdpdhdec9eg[c] + glyc3p[c] -> h[c] + cmp[c] + pgp161[c]	Bd1917	Bd1917	Glycerophospholipid Metabolism	0	0	1000	0	3					MNXR102594	MNXR102594	rxn09112	PGSA161	SBO:0000176
PGSA180	Phosphatidylglycerol synthase n C180	cdpdodecg[c] + glyc3p[c] -> h[c] + cmp[c] + pgp180[c]	Bd1917	Bd1917	Glycerophospholipid Metabolism	0	0	1000	0	3					MNXR102595	MNXR102595	rxn09113	PGSA180	SBO:0000176
PGSA181	Phosphatidylglycerol synthase n C181	cdpdodec11eg[c] + glyc3p[c] -> h[c] + cmp[c] + pgp181[c]	Bd1917	Bd1917	Glycerophospholipid Metabolism	0	0	1000	0	3					MNXR102596;MNXR135940	MNXR135940	rxn09114	PGSA181	SBO:0000176
PHETA1	phenylalanine transaminase	akg[c] + phe_L[c] <=> glu_L[c] + phpyr[c]	Bd0624	Bd0624	Tyrosine Metabolism	1	-1000	1000	0	2					MNXR126234	MNXR126234	rxn00493	PHETA1	SBO:0000176
PHETHPTOX3	L Phenylalanine tetrahydrobiopterinoxygen oxidoreductase Tetrahydromonapterin	o2[c] + phe_L[c] + thmnp[c] -> h2o[c] + dhmpt[c] + tyr_L[c]	Bd3537	Bd3537	Tyrosine Metabolism	0	0	1000	0	2									SBO:0000176
PHETRS	Phenylalanyl-tRNA synthetase	atp[c] + phe_L[c] + trnaphe[c] -> amp[c] + phetrna[c] + ppi[c]	Bd1638 and Bd1637	Bd1638;and;Bd1637	Warning: Reaction EX_arg_L(e) not in model	0	0	1000	0	2	6.1.1.20				MNXR102634	MNXR102634	rxn06444	PHETRS	SBO:0000176
PIt2rpp	phosphate reversible transport via symport periplasm	h[p] + pi[p] <=> h[c] + pi[c]			Transport	1	-1000	1000	0	1					MNXR102872	MNXR102872	rxn09120	PIt2rpp	SBO:0000185
PIt7pp	phosphate transport in/out via three Na+ symporter (periplasm)	na1[p] + pi[p] <=> na1[c] + pi[c]	Bd2221	Bd2221	Transport, Inner Membrane	1	-1000	1000	0	2	2.A.58.2.1								SBO:0000185
PItex	phosphate transport via diffusion extracellular to periplasm	pi[e] <=> pi[p]			Transport	1	-1000	1000	0	1					MNXR102871	MNXR102871	rxn09121	PItex	SBO:0000185
PLIPA1A120pp	Phospholipase A1 (phosphatidate, n-C12:0) (periplasm)	h2o[p] + pa120[p] -> ddca[p] + 2ddecg3p[p]	Bd0340	Bd0340	Lysophospholipid metabolism	0	0	1000	0	2					MNXR102967;MNXR135943	MNXR135943	rxn09123	PLIPA1A120pp	SBO:0000176
PLIPA1A140pp	Phospholipase A1 (phosphatidate, n-C14:0) (periplasm)	h2o[p] + pa140[p] -> ttdca[p] + 2tdecg3p[p]	Bd0340	Bd0340	Lysophospholipid metabolism	0	0	1000	0	2					MNXR102968;MNXR135944	MNXR135944	rxn09124	PLIPA1A140pp	SBO:0000176
PLIPA1A141pp	Phospholipase A1 (phosphatidate, n-C14:1) (periplasm)	h2o[p] + pa141[p] -> ttdcea[p] + 2tdec7eg3p[p]	Bd0340	Bd0340	Lysophospholipid metabolism	0	0	1000	0	2					MNXR102969;MNXR135945	MNXR135945	rxn09125	PLIPA1A141pp	SBO:0000176
PLIPA1A160pp	Phospholipase A1 (phosphatidate, n-C16:0) (periplasm)	h2o[p] + pa160[p] -> hdca[p] + 2hdecg3p[p]	Bd0340	Bd0340	Lysophospholipid metabolism	0	0	1000	0	2					MNXR102970	MNXR102970	rxn09126	PLIPA1A160pp	SBO:0000176
PLIPA1A161pp	Phospholipase A1 (phosphatidate, n-C16:1) (periplasm)	h2o[p] + pa161[p] -> hdcea[p] + 2hdec9eg3p[p]	Bd0340	Bd0340	Lysophospholipid metabolism	0	0	1000	0	2					MNXR102971;MNXR135946	MNXR135946	rxn09127	PLIPA1A161pp	SBO:0000176
PLIPA1A180pp	Phospholipase A1 (phosphatidate, n-C18:0) (periplasm)	h2o[p] + pa180[p] -> ocdca[p] + 2odecg3p[p]	Bd0340	Bd0340	Lysophospholipid metabolism	0	0	1000	0	2					MNXR102972	MNXR102972	rxn09128	PLIPA1A180pp	SBO:0000176
PLIPA1A181pp	Phospholipase A1 (phosphatidate, n-C18:1) (periplasm)	h2o[p] + pa181[p] -> ocdcea[p] + 2odec11eg3p[p]	Bd0340	Bd0340	Lysophospholipid metabolism	0	0	1000	0	2					MNXR102973;MNXR135947	MNXR135947	rxn09129	PLIPA1A181pp	SBO:0000176
PLIPA1G180pp	Phospholipase A1 phosphatidylglycerol n C180 periplasm	h2o[p] + pg180[p] -> h[p] + ocdca[p] + 2agpg180[p]	Bd0340	Bd0340	Lysophospholipid metabolism	0	0	1000	0	2					MNXR102986;MNXR135958	MNXR135958	rxn09142	PLIPA1G180pp	SBO:0000176
PLIPA1G181pp	Phospholipase A1 (phosphatidylglycerol, n-C18:1) (periplasm)	h2o[p] + pg181[p] -> h[p] + ocdcea[p] + 2agpg181[p]	Bd0340	Bd0340	Lysophospholipid metabolism	0	0	1000	0	2					MNXR102987;MNXR135959	MNXR135959	rxn09143	PLIPA1G181pp	SBO:0000176
PLIPA2A120pp	Phospholipase A2 (phosphatidate, n-C12:0) (periplasm)	h2o[p] + pa120[p] -> h[p] + 1ddecg3p[p] + ddca[p]	Bd3128	Bd3128	Lysophospholipid metabolism	0	0	1000	0	2					MNXR102989;MNXR135960	MNXR135960	rxn09144	PLIPA2A120pp	SBO:0000176
PLIPA2A140pp	Phospholipase A2 (phosphatidate, n-C14:0) (periplasm)	h2o[p] + pa140[p] -> h[p] + 1tdecg3p[p] + ttdca[p]	Bd3128	Bd3128	Lysophospholipid metabolism	0	0	1000	0	2					MNXR102990;MNXR135961	MNXR135961	rxn09145	PLIPA2A140pp	SBO:0000176
PLIPA2A141pp	Phospholipase A2 (phosphatidate, n-C14:1) (periplasm)	h2o[p] + pa141[p] -> h[p] + 1tdec7eg3p[p] + ttdcea[p]	Bd3128	Bd3128	Lysophospholipid metabolism	0	0	1000	0	2					MNXR102991;MNXR135962	MNXR135962	rxn09146	PLIPA2A141pp	SBO:0000176
PLIPA2A160pp	Phospholipase A2 (phosphatidate, n-C16:0) (periplasm)	h2o[p] + pa160[p] -> h[p] + 1hdecg3p[p] + hdca[p]	Bd3128	Bd3128	Lysophospholipid metabolism	0	0	1000	0	2					MNXR102992	MNXR102992	rxn09147	PLIPA2A160pp	SBO:0000176
PLIPA2A161pp	Phospholipase A2 (phosphatidate, n-C16:1) (periplasm)	h2o[p] + pa161[p] -> h[p] + 1hdec9eg3p[p] + hdcea[p]	Bd3128	Bd3128	Lysophospholipid metabolism	0	0	1000	0	2					MNXR102993;MNXR135963	MNXR135963	rxn09148	PLIPA2A161pp	SBO:0000176
PLIPA2A180pp	Phospholipase A2 (phosphatidate, n-C18:0) (periplasm)	h2o[p] + pa180[p] -> h[p] + 1odecg3p[p] + ocdca[p]	Bd3128	Bd3128	Lysophospholipid metabolism	0	0	1000	0	2					MNXR102994	MNXR102994	rxn09149	PLIPA2A180pp	SBO:0000176
PLIPA2A181pp	Phospholipase A2 (phosphatidate, n-C18:1) (periplasm)	h2o[p] + pa181[p] -> h[p] + 1odec11eg3p[p] + ocdcea[p]	Bd3128	Bd3128	Lysophospholipid metabolism	0	0	1000	0	2					MNXR102995;MNXR135964	MNXR135964	rxn09150	PLIPA2A181pp	SBO:0000176
PLIPA2E120pp	Phospholipase A2 (phosphatidylethanolamine, n-C12:0) (periplasm)	h2o[p] + pe120[p] -> h[p] + ddca[p] + 1agpe120[p]	Bd3128	Bd3128	Lysophospholipid metabolism	0	0	1000	0	2					MNXR102996;MNXR135965	MNXR135965	rxn09151	PLIPA2E120pp	SBO:0000176
PLIPA2E140pp	Phospholipase A2 (phosphatidylethanolamine, n-C14:0) (periplasm)	h2o[p] + pe140[p] -> h[p] + ttdca[p] + 1agpe140[p]	Bd3128	Bd3128	Lysophospholipid metabolism	0	0	1000	0	2					MNXR102997;MNXR135966	MNXR135966	rxn09152	PLIPA2E140pp	SBO:0000176
PLIPA2E141pp	Phospholipase A2 (phosphatidylethanolamine, n-C14:1) (periplasm)	h2o[p] + pe141[p] -> h[p] + ttdcea[p] + 1agpe141[p]	Bd3128	Bd3128	Lysophospholipid metabolism	0	0	1000	0	2					MNXR102998;MNXR135967	MNXR135967	rxn09153	PLIPA2E141pp	SBO:0000176
PLIPA2E160pp	Phospholipase A2 phosphatidylethanolamine n C160 periplasm	h2o[p] + pe160[p] -> h[p] + hdca[p] + 1agpe160[p]	Bd3128	Bd3128	Lysophospholipid metabolism	0	0	1000	0	2					MNXR102999;MNXR135968	MNXR135968	rxn09154	PLIPA2E160pp	SBO:0000176
PLIPA2E161pp	Phospholipase A2 phosphatidylethanolamine n C161 periplasm	h2o[p] + pe161[p] -> h[p] + hdcea[p] + 1agpe161[p]	Bd3128	Bd3128	Lysophospholipid metabolism	0	0	1000	0	2					MNXR103000;MNXR135969	MNXR135969	rxn09155	PLIPA2E161pp	SBO:0000176
PLIPA2E180pp	Phospholipase A2 phosphatidylethanolamine n C180 periplasm	h2o[p] + pe180[p] -> h[p] + ocdca[p] + 1agpe180[p]	Bd3128	Bd3128	Lysophospholipid metabolism	0	0	1000	0	2					MNXR143296;MNXR135970	MNXR135970	rxn09156	PLIPA2E180pp	SBO:0000176
PLIPA2E181pp	Phospholipase A2 (phosphatidylethanolamine, n-C18:1) (periplasm)	h2o[p] + pe181[p] -> h[p] + ocdcea[p] + 1agpe181[p]	Bd3128	Bd3128	Lysophospholipid metabolism	0	0	1000	0	2					MNXR103002;MNXR135971	MNXR135971	rxn09157	PLIPA2E181pp	SBO:0000176
PLIPA2G120pp	Phospholipase A2 (phosphatidylglycerol, n-C12:0) (periplasm)	h2o[p] + pg120[p] -> h[p] + ddca[p] + 1agpg120[p]	Bd3128	Bd3128	Lysophospholipid metabolism	0	0	1000	0	2					MNXR103003;MNXR135972	MNXR135972	rxn09158	PLIPA2G120pp	SBO:0000176
PLIPA2G140pp	Phospholipase A2 (phosphatidylglycerol, n-C14:0) (periplasm)	h2o[p] + pg140[p] -> h[p] + ttdca[p] + 1agpg140[p]	Bd3128	Bd3128	Lysophospholipid metabolism	0	0	1000	0	2					MNXR103004;MNXR135973	MNXR135973	rxn09159	PLIPA2G140pp	SBO:0000176
PLIPA2G141pp	Phospholipase A2 (phosphatidylglycerol, n-C14:1) (periplasm)	h2o[p] + pg141[p] -> h[p] + ttdcea[p] + 1agpg141[p]	Bd3128	Bd3128	Lysophospholipid metabolism	0	0	1000	0	2					MNXR103005;MNXR135974	MNXR135974	rxn09160	PLIPA2G141pp	SBO:0000176
PLIPA2G160pp	Phospholipase A2 phosphatidylglycerol n C160 periplasm	h2o[p] + pg160[p] -> h[p] + hdca[p] + 1agpg160[p]	Bd3128	Bd3128	Lysophospholipid metabolism	0	0	1000	0	2					MNXR103006;MNXR135975	MNXR135975	rxn09161	PLIPA2G160pp	SBO:0000176
PLIPA2G161pp	Phospholipase A2 phosphatidylglycerol n C161 periplasm	h2o[p] + pg161[p] -> h[p] + hdcea[p] + 1agpg161[p]	Bd3128	Bd3128	Lysophospholipid metabolism	0	0	1000	0	2					MNXR103007;MNXR135976	MNXR135976	rxn09162	PLIPA2G161pp	SBO:0000176
PLIPA2G180pp	Phospholipase A2 phosphatidylglycerol n C180 periplasm	h2o[p] + pg180[p] -> h[p] + ocdca[p] + 1agpg180[p]	Bd3128	Bd3128	Lysophospholipid metabolism	0	0	1000	0	2					MNXR103008;MNXR135977	MNXR135977	rxn09163	PLIPA2G180pp	SBO:0000176
PLIPA2G181pp	Phospholipase A2 (phosphatidylglycerol, n-C18:1) (periplasm)	h2o[p] + pg181[p] -> h[p] + ocdcea[p] + 1agpg181[p]	Bd3128	Bd3128	Lysophospholipid metabolism	0	0	1000	0	2					MNXR103009;MNXR135978	MNXR135978	rxn09164	PLIPA2G181pp	SBO:0000176
PMDPHT	pyrimidine phosphatase	5aprbu[c] + h2o[c] -> 4r5au[c] + pi[c]			Cofactor and Prosthetic Group Biosynthesis	0	0	1000	0	1	2.7.4.7				MNXR96145	MNXR96145	rxn05039	PMDPHT	SBO:0000176
PMEVK	phosphomevalonate kinase	5pmev[c] + atp[c] -> 5dpmev[c] + adp[c]			Terpenoid Backbone Biosynthesis	0	0	1000	0	1	2.7.4.2				MNXR103043	MNXR103043	rxn02322	PMEVK	SBO:0000176
PNTK	pantothenate kinase	atp[c] + pnto_R[c] -> h[c] + adp[c] + 4ppan[c]	Bd3564	Bd3564	Cofactor and Prosthetic Group Biosynthesis	0	0	1000	0	2					MNXR103050	MNXR103050	rxn12510	PNTK	SBO:0000176
PPA	inorganic diphosphatase	h2o[c] + ppi[c] -> h[c] + 2 pi[c]	Bd1715 and Bd0571	Bd1715;and;Bd0571	Oxidative Phosphorylation	0	0	1000	0	3	3.6.1.1				MNXR100808	MNXR100808	rxn00001	PPA	SBO:0000176
PPA2	inorganic triphosphatase	h2o[c] + pppi[c] <=> h[c] + pi[c] + ppi[c]	Bd1715	Bd1715	Inorganic polyphosphates metabolism	1	0	1000	0	2	3.6.1.1				MNXR103069	MNXR103069	rxn00106	PPA2	SBO:0000176
PPBNGS	porphobilinogen synthase	2 5aop[c] -> h[c] + 2 h2o[c] + ppbng[c]	Bd3444	Bd3444	Cofactor and Prosthetic Group Biosynthesis	0	0	1000	0	2					MNXR103095	MNXR103095	rxn00029	PPBNGS	SBO:0000176
PPCOAC	Propionyl CoA carboxylase	atp[c] + ppcoa[c] + hco3[c] -> h[c] + adp[c] + pi[c] + mmcoa_S[c]	Bd3858	Bd3858	Alternate Carbon Metabolism	0	0	1000	0	2					MNXR103100			PPCOAC	SBO:0000176
PPDK	Pyruvate phosphate dikinase	pyr[c] + atp[c] + pi[c] -> h[c] + amp[c] + ppi[c] + pep[c]	Bd1150	Bd1150	Glycolysis/Gluconeogenesis	0	0	1000	0	3					MNXR103107	MNXR103107	rxn00151	PPDK	SBO:0000176
PPIuabcpp	phosphate transport via ABC system (uptake, periplasm)	atp[c] + h2o[c] + ppi[p] <=> adp[c] + h[c] + pi[c] + ppi[c]	Bd1658 and Bd1659 and Bd1660 and Bd1661	Bd1658;and;Bd1659;and;Bd1660;and;Bd1661	Transport, ABC system	1	0	1000	0	2	3.6.3.27								SBO:0000185
PPM	phosphopentomutase	r1p[c] <=> r5p[c]	Bd0014	Bd0014	Alternate Carbon Metabolism	1	-1000	1000	0	3					MNXR103115;MNXR141225	MNXR141225	rxn00778	PPM	SBO:0000176
PPNCL2	phosphopantothenate cysteine ligase	ctp[c] + cys_L[c] + 4ppan[c] -> h[c] + ppi[c] + cmp[c] + 4ppcys[c]	Bd3564	Bd3564	Cofactor and Prosthetic Group Biosynthesis	0	0	1000	0	2					MNXR103119	MNXR103119	rxn09177	PPNCL2	SBO:0000176
PPPGDH	protoporphyrinogen IX dehydrogenase (menaquinone)	3 mqn8[c] + pppg9[c] -> ppp9[c] + 3 mql8[c]	Bd2899	Bd2899	Cofactor and Prosthetic Group Biosynthesis	0	0	1000	0	3									SBO:0000176
PPPGO	protoporphyrinogen oxidase aerobic	1.5 o2[c] + pppg9[c] -> 3 h2o[c] + ppp9[c]	Bd3455	Bd3455	Cofactor and Prosthetic Group Biosynthesis	0	0	1000	0	2					MNXR103128	MNXR103128	rxn09179	PPPGO	SBO:0000176
PPS	phosphoenolpyruvate synthase	pyr[c] + h2o[c] + atp[c] -> 2 h[c] + amp[c] + pi[c] + pep[c]	Bd3153	Bd3153	Glycolysis/Gluconeogenesis	0	0	1000	0	2					MNXR103140	MNXR103140	rxn00147	PPS	SBO:0000176
PPTabcpp	phosphonate-transporting ATPase	atp[c] + h2o[c] + ppt[p] <=> adp[c] + h[c] + pi[c] + ppt[c]	Bd3104 and Bd3105 and Bd3103	Bd3104;and;Bd3105;and;Bd3103;	The ATP-binding Cassette (ABC) Superfamily	1	0	1000	0	2	EC 3.6.3.28								SBO:0000185
PPTtex	Phosphonate transport via diffusion (extracellular to periplasm)	ppt[e] <=> ppt[p]			Transport	1	-1000	1000	0	2					MNXR103151	MNXR103151	rxn09185	PPTtex	SBO:0000185
PRAGSr	phosphoribosylglycinamide synthase	atp[c] + gly[c] + pram[c] <=> h[c] + adp[c] + pi[c] + gar[c]	Bd3006	Bd3006	Purine and Pyrimidine Biosynthesis	1	-1000	1000	0	2					MNXR103139			PRAGSr	SBO:0000176
PRAIS	phosphoribosylaminoimidazole synthase	atp[c] + fpram[c] -> 2 h[c] + adp[c] + pi[c] + air[c]	Bd3001	Bd3001	Purine and Pyrimidine Biosynthesis	0	0	1000	0	2					MNXR138720;MNXR108734	MNXR108734	rxn02937	PRAIS	SBO:0000176
PRASCS	phosphoribosylaminoimidazolesuccinocarboxamide synthase	atp[c] + asp_L[c] + 5aizc[c] <=> h[c] + adp[c] + 25aics[c] + pi[c]	Bd3007	Bd3007	Purine and Pyrimidine Biosynthesis	1	-1000	1000	0	2						MNXR144533	rxn03147		SBO:0000176
PRFGS	phosphoribosylformylglycinamidine synthase	atp[c] + fgam[c] + gln_L[c] + h2o[c] -> adp[c] + fpram[c] + glu_L[c] + h[c] + pi[c]	Bd3003 and Bd3004	Bd3003;and;Bd3004	Purine and Pyrimidine Biosynthesis	0	0	1000	0	2	6.3.5.3				MNXR138721;MNXR108904	MNXR108904	rxn03084	PRFGS	SBO:0000176
PRPPS	phosphoribosylpyrophosphate synthetase	atp[c] + r5p[c] <=> h[c] + amp[c] + prpp[c]	Bd2704	Bd2704	Histidine Metabolism	1	-1000	1000	0	2					MNXR103215;MNXR141212	MNXR141212	rxn00770	PRPPS	SBO:0000176
PSCVTi	3-phosphoshikimate 1-carboxyvinyltransferase, irreversible	pep[c] + skm5p[c] -> pi[c] + 3psme[c]	Bd3394	Bd3394	Tyrosine, Tryptophan, and Phenylalanine Metabolism	0	0	1000	0	2									SBO:0000176
PSD120	Phosphatidylserine decarboxylase n C120	h[c] + ps120[c] -> co2[c] + pe120[c]	Bd1861	Bd1861	Glycerophospholipid Metabolism	0	0	1000	0	3					MNXR103229;MNXR135980	MNXR135980	rxn09197	PSD120	SBO:0000176
PSD140	Phosphatidylserine decarboxylase n C140	h[c] + ps140[c] -> co2[c] + pe140[c]	Bd1861	Bd1861	Glycerophospholipid Metabolism	0	0	1000	0	3					MNXR103230;MNXR135981	MNXR135981	rxn09198	PSD140	SBO:0000176
PSD141	Phosphatidylserine decarboxylase n C141	h[c] + ps141[c] -> co2[c] + pe141[c]	Bd1861	Bd1861	Glycerophospholipid Metabolism	0	0	1000	0	3					MNXR103231;MNXR135982	MNXR135982	rxn09199	PSD141	SBO:0000176
PSD160	Phosphatidylserine decarboxylase n C160	h[c] + ps160[c] -> co2[c] + pe160[c]	Bd1861	Bd1861	Glycerophospholipid Metabolism	0	0	1000	0	3					MNXR103232	MNXR103232	rxn09200	PSD160	SBO:0000176
PSD161	Phosphatidylserine decarboxylase n C161	h[c] + ps161[c] -> co2[c] + pe161[c]	Bd1861	Bd1861	Glycerophospholipid Metabolism	0	0	1000	0	3					MNXR103233;MNXR135983	MNXR135983	rxn09201	PSD161	SBO:0000176
PSD180	Phosphatidylserine decarboxylase n C180	h[c] + ps180[c] -> co2[c] + pe180[c]	Bd1861	Bd1861	Glycerophospholipid Metabolism	0	0	1000	0	3					MNXR103234	MNXR103234	rxn09202	PSD180	SBO:0000176
PSD181	Phosphatidylserine decarboxylase n C181	h[c] + ps181[c] -> co2[c] + pe181[c]	Bd1861	Bd1861	Glycerophospholipid Metabolism	0	0	1000	0	3					MNXR103235;MNXR135984	MNXR135984	rxn09203	PSD181	SBO:0000176
PSSA120	Phosphatidylserine syntase n C120	cdpdddecg[c] + ser_L[c] -> h[c] + cmp[c] + ps120[c]	Bd0483	Bd0483	Glycerophospholipid Metabolism	0	0	1000	0	3					MNXR103266;MNXR135985	MNXR135985	rxn09205	PSSA120	SBO:0000176
PSSA140	Phosphatidylserine syntase n C140	cdpdtdecg[c] + ser_L[c] -> h[c] + cmp[c] + ps140[c]	Bd0483	Bd0483	Glycerophospholipid Metabolism	0	0	1000	0	3					MNXR103267;MNXR135986	MNXR135986	rxn09206	PSSA140	SBO:0000176
PSSA141	Phosphatidylserine syntase n C141	cdpdtdec7eg[c] + ser_L[c] -> h[c] + cmp[c] + ps141[c]	Bd0483	Bd0483	Glycerophospholipid Metabolism	0	0	1000	0	3					MNXR103268;MNXR135987	MNXR135987	rxn09207	PSSA141	SBO:0000176
PSSA160	Phosphatidylserine syntase n C160	cdpdhdecg[c] + ser_L[c] -> h[c] + cmp[c] + ps160[c]	Bd0483	Bd0483	Glycerophospholipid Metabolism	0	0	1000	0	3					MNXR103269	MNXR103269	rxn09208	PSSA160	SBO:0000176
PSSA161	Phosphatidylserine syntase n C161	cdpdhdec9eg[c] + ser_L[c] -> h[c] + cmp[c] + ps161[c]			Glycerophospholipid Metabolism	0	0	1000	0	1					MNXR103270;MNXR135988	MNXR135988	rxn09209	PSSA161	SBO:0000176
PSSA180	Phosphatidylserine syntase n C180	cdpdodecg[c] + ser_L[c] -> h[c] + cmp[c] + ps180[c]	Bd0483	Bd0483	Glycerophospholipid Metabolism	0	0	1000	0	3					MNXR103271	MNXR103271	rxn09210	PSSA180	SBO:0000176
PSSA181	Phosphatidylserine syntase n C181	cdpdodec11eg[c] + ser_L[c] -> h[c] + cmp[c] + ps181[c]	Bd0483	Bd0483	Glycerophospholipid Metabolism	0	0	1000	0	3					MNXR103272;MNXR135989	MNXR135989	rxn09211	PSSA181	SBO:0000176
PTHK	pantetheine kinase	atp[c] + ptth[c] -> adp[c] + h[c] + pan4p[c]	Bd3564	Bd3564	CoA Biosynthesis	0	0	1000	0	1									SBO:0000176
PTHPS	6-pyruvoyltetrahydropterin synthase	ahdt[c] -> pppi[c] + 6pthp[c]	Bd1968	Bd1968	Folate Metabolism	0	0	1000	0	2					MNXR141260	MNXR141260	rxn02986	PTHPS	SBO:0000176
PTPATi	pantetheine phosphate adenylyltransferase	h[c] + atp[c] + pan4p[c] -> ppi[c] + dpcoa[c]	Bd0623	Bd0623	Cofactor and Prosthetic Group Biosynthesis	0	0	1000	0	2					MNXR95892	MNXR95892	rxn02175	PTPATi	SBO:0000176
PTRCabcpp	putrescine transport via ABC system (periplasm)	atp[c] + h2o[c] + ptrc[p] <=> adp[c] + h[c] + pi[c] + ptrc[c]	Bd1418 and Bd1419 and Bd1420 and Bd1421	Bd1418;and;Bd1419;and;Bd1420;and;Bd1421	Transport, ABC system	1	0	1000	0	2	3.6.3.31				MNXR103338	MNXR103338	rxn09213	PTRCabcpp	SBO:0000185
PTRCtex	putrescine transport via diffusion extracellular	ptrc[e] <=> ptrc[p]			Transport	1	-1000	1000	0	1					MNXR103339	MNXR103339	rxn09216	PTRCtex	SBO:0000185
PTTHtex	ptth transport via diffusion extracellular to periplasm	ptth[e] <=> ptth[p]			Transport	1	-1000	1000	0	1									SBO:0000185
PTTHtpp	ptth transport via diffusion extracellular to periplasm	ptth[p] <=> ptth[c]			Transport	1	-1000	1000	0	1									SBO:0000185
PUNP1	purine-nucleoside phosphorylase (Adenosine)	adn[c] + pi[c] <=> ade[c] + r1p[c]	Bd3856	Bd3856	Purine and Pyrimidine Biosynthesis	1	-1000	1000	0	3					MNXR103343	MNXR103343	rxn01138	PUNP1	SBO:0000176
PUNP3	purine-nucleoside phosphorylase (Guanosine)	pi[c] + gsn[c] <=> r1p[c] + gua[c]	Bd3856	Bd3856	Nucleotide Salvage Pathway	1	-1000	1000	0	3					MNXR103345	MNXR103345	rxn01548	PUNP3	SBO:0000176
PUNP5	purine-nucleoside phosphorylase (Inosine)	ins[c] + pi[c] <=> hxan[c] + r1p[c]	Bd3856	Bd3856	Nucleotide Salvage Pathway	1	-1000	1000	0	3					MNXR103347	MNXR103347	rxn01358	PUNP5	SBO:0000176
PUNP6	purine-nucleoside phosphorylase (Deoxyinosine)	pi[c] + din[c] <=> hxan[c] + 2dr1p[c]	Bd3856	Bd3856	Nucleotide Salvage Pathway	1	-1000	1000	0	4					MNXR103348	MNXR103348	rxn01985	PUNP6	SBO:0000176
PUNP7	purine-nucleoside phosphorylase (Xanthosine)	pi[c] + xtsn[c] <=> xan[c] + r1p[c]	Bd3856	Bd3856	Nucleotide Salvage Pathway	1	-1000	1000	0	3					MNXR103349	MNXR103349	rxn01649	PUNP7	SBO:0000176
PYAM5PO	pyridoxamine 5-phosphate oxidase	h2o[c] + o2[c] + pyam5p[c] -> h2o2[c] + nh4[c] + pydx5p[c]	Bd2568	Bd2568	Cofactor and Prosthetic Group Biosynthesis	0	0	1000	0	2	1.4.3.5				MNXR103355	MNXR103355	rxn00208	PYAM5PO	SBO:0000176
PYDXNO	pyridoxine oxidase	o2[c] + pydxn[c] <=> h2o2[c] + pydx[c]	Bd2568	Bd2568	Cofactor and Prosthetic Group Biosynthesis	0	0	1000	0	2	1.4.3.5				MNXR103363	MNXR103363	rxn01252	PYDXNO	SBO:0000176
PYDXO	pyridoxal oxidase	0.5 o2[c] + 2 h2o[c] + nh4[c] + pydx[c] <=> 2 h2o2[c] + pydam[c]	Bd2568	Bd2568	Cofactor and Prosthetic Group Biosynthesis	0	0	1000	0	2	1.4.3.5				MNXR103365	MNXR103365	rxn09566	PYDXO	SBO:0000176
PYK	pyruvate kinase	h[c] + adp[c] + pep[c] -> pyr[c] + atp[c]	Bd2099	Bd2099	Glycolysis/Gluconeogenesis	0	0	1000	0	4					MNXR103371	MNXR103371	rxn00148	PYK	SBO:0000176
PYRtex	pyr transport via diffusion extracellular to periplasm	pyr[e] <=> pyr[p]			Transport	1	-1000	1000	0	1					MNXR103384	MNXR103384	rxn09218	PYRtex	SBO:0000185
PYRtpp	pyr transport via diffusion extracellular to periplasm	pyr[p] <=> pyr[c]			Transport	1	-1000	1000	0	1									SBO:0000185
QULNS	quinolinate synthase	dhap[c] + iasp[c] -> 2 h2o[c] + pi[c] + quln[c]	Bd3735	Bd3735	Cofactor and Prosthetic Group Biosynthesis	0	0	1000	0	2					MNXR103400	MNXR103400	rxn02988	QULNS	SBO:0000176
RBFK	riboflavin kinase	atp[c] + ribflv[c] -> adp[c] + fmn[c] + h[c]	Bd1507	Bd1507	Cofactor and Prosthetic Group Biosynthesis	0	0	1000	0	2	2.7.1.26				MNXR103429	MNXR103429	rxn00392	RBFK	SBO:0000176
RBFSa	riboflavin synthase a	4r5au[c] + db4p[c] -> dmlz[c] + 2 h2o[c] + pi[c]	Bd3037	Bd3037	Cofactor and Prosthetic Group Biosynthesis	0	0	1000	0	2	2.5.1.78				MNXR97501	MNXR97501	rxn03080	RBFSa	SBO:0000176
RBFSb	riboflavin synthase b	2 dmlz[c] -> 4r5au[c] + ribflv[c]	Bd3039	Bd3039	Cofactor and Prosthetic Group Biosynthesis	0	0	1000	0	2	2.5.1.9				MNXR103430	MNXR103430	rxn00048	RBFSb	SBO:0000176
RECOAH10	3 hydroxyacyl Coa dehydratase 3R 3 hydroxynonanoyl CoA	R_3hnonacoa[c] <=> h2o[c] + nona2coa[c]	Bd0762	Bd0762	PHAs Metabolism	1	-1000	1000	0	3									SBO:0000176
RECOAH2	3 hydroxyacyl Coa dehydratase 3R 3 hydroxyhexanoyl CoA	R_3hhcoa[c] <=> h2o[c] + hx2coa[c]	Bd0762	Bd0762	PHAs Metabolism	1	-1000	1000	0	3									SBO:0000176
RECOAH3	3 hydroxyacyl Coa dehydratase 3R 3 hydroxyoctanoyl CoA	R_3hocoa[c] <=> h2o[c] + oc2coa[c]	Bd0762	Bd0762	PHAs Metabolism	1	-1000	1000	0	3									SBO:0000176
RHA100tex	R-3-Hydroxy acid transport diffusion C10:0 (extracellular to periplasm)	R_3hdcaa[p] <=> R_3hdcaa[e]			Transport, Outer Membrane	1	-1000	1000	0	2									SBO:0000185
RHA100tpp	R-3-Hydroxy acid transport diffusion C10:0 ( periplasm)	R_3hdcaa[p] <=> R_3hdcaa[c]			Transport, Inner Membrane	1	-1000	1000	0	2									SBO:0000185
RHA101tex	R-3-Hydroxy acid transport diffusion C10:1 (extracellular to periplasm)	R3hdec4e[p] <=> R3hdec4e[e]			Transport, Outer Membrane	1	-1000	1000	0	2									SBO:0000185
RHA101tpp	R-3-Hydroxy acid transport diffusion C10:1 ( periplasm)	R3hdec4e[p] <=> R3hdec4e[c]			Transport, Inner Membrane	1	-1000	1000	0	2									SBO:0000185
RHA120tex	R-3-Hydroxy acid transport diffusion C12:0 (extracellular to periplasm)	R_3hdda[p] <=> R_3hdda[e]			Transport, Outer Membrane	1	-1000	1000	0	2									SBO:0000185
RHA120tpp	R-3-Hydroxy acid transport diffusion C12:0 ( periplasm)	R_3hdda[p] <=> R_3hdda[c]			Transport, Inner Membrane	1	-1000	1000	0	2									SBO:0000185
RHA121tex	R-3-Hydroxy acid transport diffusion C12:1 (extracellular/periplasm)	R_3hdd5ea[p] <=> R_3hdd5ea[e]			Transport, Outer Membrane	1	-1000	1000	0	2									SBO:0000185
RHA121tpp	R-3-Hydroxy acid transport diffusion C12:1 ( periplasm)	R_3hdd5ea[p] <=> R_3hdd5ea[c]			Transport, Inner Membrane	1	-1000	1000	0	2									SBO:0000185
RHA140tex	R-3-Hydroxy acid transport diffusion C14:0 (extracellular/periplasm)	R_3httdca[p] <=> R_3httdca[e]			Transport, Outer Membrane	1	-1000	1000	0	2									SBO:0000185
RHA140tpp	R-3-Hydroxy acid transport diffusion C14:0 ( periplasm)	R_3httdca[p] <=> R_3httdca[c]			Transport, Inner Membrane	1	-1000	1000	0	2									SBO:0000185
RHA141d5tpp	R-3-Hydroxy acid transport diffusion C14:1 ( periplasm)	R_3htd5e[p] <=> R_3htd5e[c]			Transport, Inner Membrane	1	-1000	1000	0	2									SBO:0000185
RHA141tex	R-3-Hydroxy acid transport diffusion C14:1 (extracellular/periplasm)	R_3hcmrs7e[p] <=> R_3hcmrs7e[e]			Transport, Outer Membrane	1	-1000	1000	0	2									SBO:0000185
RHA141tpp	R-3-Hydroxy acid transport diffusion C14:1 ( periplasm)	R_3hcmrs7e[p] <=> R_3hcmrs7e[c]			Transport, Inner Membrane	1	-1000	1000	0	2									SBO:0000185
RHA160tex	R-3-Hydroxy acid transport diffusion C16:0 (extracellular/periplasm)	R_3hhdca[p] <=> R_3hhdca[e]			Transport, Outer Membrane	1	-1000	1000	0	2									SBO:0000185
RHA160tpp	R-3-Hydroxy acid transport diffusion C16:0 ( periplasm)	R_3hhdca[p] <=> R_3hhdca[c]			Transport, Inner Membrane	1	-1000	1000	0	2									SBO:0000185
RHA40tex	R-3-Hydroxy acid transport diffusion C4:0 (extracellular to periplasm)	bhb[p] <=> bhb[e]			Transport, Outer Membrane	1	-1000	1000	0	2									SBO:0000185
RHA40tpp	R-3-Hydroxy acid transport diffusion C4:0 ( periplasm)	bhb[p] <=> bhb[c]			Transport, Inner Membrane	1	-1000	1000	0	2									SBO:0000185
RHA60tex	R-3-Hydroxy acid transport diffusion C6:0 (extracellular to periplasm)	R_3hhxa[p] <=> R_3hhxa[e]			Transport, Outer Membrane	1	-1000	1000	0	2									SBO:0000185
RHA60tpp	R-3-Hydroxy acid transport diffusion C6:0 ( periplasm)	R_3hhxa[p] <=> R_3hhxa[c]			Transport, Inner Membrane	1	-1000	1000	0	2									SBO:0000185
RHA80tex	R-3-Hydroxy acid transport diffusion C8:0 (extracellular to periplasm)	R_3hocta[p] <=> R_3hocta[e]			Transport, Outer Membrane	1	-1000	1000	0	2									SBO:0000185
RHA80tpp	R-3-Hydroxy acid transport diffusion C8:0 ( periplasm)	R_3hocta[p] <=> R_3hocta[c]			Transport, Inner Membrane	1	-1000	1000	0	2									SBO:0000185
RHACOAR100	3R 3 Hydroxyacyl CoANADP oxidoreductase	h[c] + nadph[c] + 3odcoa[c] <=> nadp[c] + R_3hdcoa[c]	Bd2012	Bd2012	PHAs Metabolism	1	-1000	1000	0	3					MNXR104020			RHACOAR100	SBO:0000176
RHACOAR120	R Hydroxyacyl CoANADP oxidoreductase	h[c] + nadph[c] + 3oddcoa[c] <=> nadp[c] + R_3hddcoa[c]	Bd2012	Bd2012	PHAs Metabolism	1	-1000	1000	0	2					MNXR104021			RHACOAR120	SBO:0000176
RHACOAR140	3R 3 Hydroxyacyl CoANADP oxidoreductase	h[c] + nadph[c] + 3otdcoa[c] <=> nadp[c] + R_3hmrscoa[c]	Bd2012	Bd2012	PHAs Metabolism	1	-1000	1000	0	3					MNXR104022			RHACOAR140	SBO:0000176
RHACOAR60	3R 3 Hydroxyacyl CoANADP oxidoreductase	h[c] + nadph[c] + 3ohcoa[c] <=> nadp[c] + R_3hhcoa[c]	Bd2012	Bd2012	PHAs Metabolism	1	-1000	1000	0	3					MNXR104023			RHACOAR60	SBO:0000176
RHACOAR80	3R 3 Hydroxyacyl CoANADP oxidoreductase	h[c] + nadph[c] + 3oocoa[c] <=> nadp[c] + R_3hocoa[c]	Bd2012	Bd2012	PHAs Metabolism	1	-1000	1000	0	3					MNXR104024			RHACOAR80	SBO:0000176
RIBabcpp	D-ribose transport via ABC system (periplasm)	atp[c] + h2o[c] + rib_D[p] <=> adp[c] + h[c] + pi[c] + rib_D[c]	Bd0442 and Bd0443 and Bd0444 and Bd0445	Bd0442;and;Bd0443;and;Bd0444;and;Bd0445	The ATP-binding Cassette (ABC) Superfamily	1	0	1000	0	2	3.A.1				MNXR104034	MNXR104034	rxn09227	RIBabcpp	SBO:0000185
RIBtex	ribose transport via diffusion (extracellular to periplasm)	rib_D[e] <=> rib_D[p]			Transport, Outer Membrane	1	-1000	1000	0	2					MNXR104036	MNXR104036	rxn09228	RIBtex	SBO:0000185
RNDR1	ribonucleoside diphosphate reductase ADP	adp[c] + trdrd[c] -> h2o[c] + dadp[c] + trdox[c]	(Bd1983 and Bd1984)	Bd1983;Bd1984	Nucleotide Salvage Pathway	0	0	1000	0	3					MNXR104060	MNXR104060	rxn05231	RNDR1	SBO:0000176
RNDR2	ribonucleoside diphosphate reductase GDP	gdp[c] + trdrd[c] -> h2o[c] + dgdp[c] + trdox[c]	(Bd1983 and Bd1984)	Bd1983;Bd1984	Nucleotide Salvage Pathway	0	0	1000	0	3					MNXR104062	MNXR104062	rxn05233	RNDR2	SBO:0000176
RNDR3	ribonucleoside diphosphate reductase CDP	cdp[c] + trdrd[c] -> h2o[c] + dcdp[c] + trdox[c]	(Bd1983 and Bd1984)	Bd1983;Bd1984	Nucleotide Salvage Pathway	0	0	1000	0	4					MNXR104064	MNXR104064	rxn06076	RNDR3	SBO:0000176
RNDR4	ribonucleoside diphosphate reductase UDP	udp[c] + trdrd[c] -> h2o[c] + trdox[c] + dudp[c]	(Bd1983 and Bd1984)	Bd1983;Bd1984	Nucleotide Salvage Pathway	0	0	1000	0	4					MNXR104066	MNXR104066	rxn06075	RNDR4	SBO:0000176
RNTR4	ribonucleoside triphosphate reductase UTP	utp[c] + trdrd[c] -> h2o[c] + dutp[c] + trdox[c]	Bd2593	Bd2593	Nucleotide Salvage Pathway	0	0	1000	0	2					MNXR104079	MNXR104079	rxn05236	RNTR4	SBO:0000176
RPE	ribulose 5 phosphate 3 epimerase	ru5p_D[c] <=> xu5p_D[c]	Bd2756	Bd2756	Pentose Phosphate Pathway	1	-1000	1000	0	2					MNXR104083	MNXR104083	rxn01116	RPE	SBO:0000176
RPI	ribose 5 phosphate isomerase	r5p[c] <=> ru5p_D[c]	Bd2009	Bd2009	Pentose Phosphate Pathway	1	-1000	1000	0	2					MNXR104084;MNXR141207	MNXR141207	rxn00777	RPI	SBO:0000176
S7PI	sedoheptulose 7-phosphate isomerase	s7p[c] -> gmhep7p[c]	s0001	s0001	Lipopolysaccharide Biosynthesis / Recycling	0	0	1000	0	1	5.3.1.28		Gronow and Brade, 2001		MNXR139387	MNXR139387	rxn03917	S7PI	SBO:0000176
SCYSDS	SUF Cysteine desulfuration	cys_L[c] + sufse[c] -> ala_L[c] + sufsesh[c]	Bd1961 and Bd0189	Bd1961;and;Bd0189	Cofactor and Prosthetic Group Biosynthesis	0	0	1000	0	1					MNXR104298			SCYSDS	SBO:0000176
SDPDS	succinyl diaminopimelate desuccinylase	h2o[c] + sl26da[c] -> 26dap_LL[c] + succ[c]	Bd0129	Bd0129	Lysine Metabolism	0	0	1000	0	2					MNXR104300	MNXR104300	rxn01973	SDPDS	SBO:0000176
SDPTA	succinyldiaminopimelate transaminase	akg[c] + sl26da[c] <=> glu_L[c] + sl2a6o[c]	Bd0127	Bd0127	Lysine Metabolism	1	-1000	1000	0	2					MNXR104301	MNXR104301	rxn03087	SDPTA	SBO:0000176
SERabcpp	L-serine transport via ABC system (periplasm)	atp[c] + h2o[c] + ser_L[p] -> adp[c] + h[c] + pi[c] + ser_L[c]	Bd3873 and Bd3385 and Bd3386 and Bd3387 and Bd3388 and Bd3389	Bd3873;and;Bd3385;and;Bd3386;and;Bd3387;and;Bd3388;and;Bd3389	Transport, ABC system Branched-chain amino acid	0	0	1000	0	2					MNXR104351			SERabcpp	SBO:0000185
SERAT	serine O acetyltransferase	accoa[c] + ser_L[c] <=> coa[c] + acser[c]	Bd3116	Bd3116	Cysteine Metabolism	1	-1000	1000	0	2					MNXR104275	MNXR104275	rxn00423	SERAT	SBO:0000176
SERtex	ser transport via diffusion extracellular to periplasm	ser_L[e] <=> ser_L[p]			Transport	1	-1000	1000	0	1					MNXR104354	MNXR104354	rxn09248	SERtex	SBO:0000185
SERTRS	Seryl-tRNA synthetase	atp[c] + ser_L[c] + trnaser[c] -> amp[c] + ppi[c] + sertrna[c]	Bd0077	Bd0077	tRNA Charging	0	0	1000	0	2	6.1.1.11				MNXR104350	MNXR104350	rxn06446	SERTRS	SBO:0000176
SHCHCS3	2-succinyl-6-hydroxy-2,4-cyclohexadiene 1-carboxylate synthase	2sephchc[c] -> 2shchc[c] + pyr[c]	Bd3483	Bd3483	Terpenoid-Quinone biosynthesis	0	0	1000	0	2					MNXR111742			SHCHCS3	SBO:0000176
SHK3Dr	shikimate dehydrogenase	h[c] + nadph[c] + 3dhsk[c] <=> nadp[c] + skm[c]	Bd1508	Bd1508	Tyrosine, Tryptophan, and Phenylalanine Metabolism	1	-1000	1000	0	2					MNXR104378			SHK3Dr	SBO:0000176
SHKK	shikimate kinase	atp[c] + skm[c] -> h[c] + adp[c] + skm5p[c]	Bd3494	Bd3494	Tyrosine, Tryptophan, and Phenylalanine Metabolism	0	0	1000	0	2					MNXR104379	MNXR104379	rxn01739	SHKK	SBO:0000176
SHSL1	O-succinylhomoserine lyase (L-cysteine)	cys_L[c] + suchms[c] -> cyst_L[c] + h[c] + succ[c]	Bd3795	Bd3795	Methionine Metabolism	0	0	1000	0	2	4.2.99.9				MNXR104380;MNXR107552	MNXR107552	rxn01816	SHSL1	SBO:0000176
sink_GlcpN3Np[c]	GlcpN3Np[c]	GlcpN3Np[c] <=>			Lipopolysaccharide Biosynthesis / Recycling	1	-1000	1000	0	1			Sckwudke et al., 2003; Gronow and Brade, 2001						SBO:0000632
sink_umanp[c]	umanp[c]	umanp[c] <=>			Lipopolysaccharide Biosynthesis / Recycling	1	-1000	1000	0	1			Sckwudke et al., 2003; Gronow and Brade, 2001						SBO:0000632
SO4tex	sulfate transport via diffusion extracellular to periplasm	so4[e] <=> so4[p]			Transport	1	-1000	1000	0	1					MNXR104469	MNXR104469	rxn09261	SO4tex	SBO:0000185
SO4tpp	sulfate transport via diffusion extracellular to periplasm	so4[p] <=> so4[c]			Transport	1	-1000	1000	0	1									SBO:0000185
SPMDabcpp	spermidine transport via ABC system (periplasm)	atp[c] + h2o[c] + spmd[p] <=> adp[c] + h[c] + pi[c] + spmd[c]	Bd1418 and Bd1419 and Bd1420 and Bd1421	Bd1418;and;Bd1419;and;Bd1420;and;Bd1421	Transport, ABC system	1	0	1000	0	2	3.6.3.31				MNXR104494	MNXR104494	rxn09263	SPMDabcpp	SBO:0000185
SPMS	spermidine synthase	ptrc[c] + ametam[c] -> h[c] + 5mta[c] + spmd[c]	Bd3616	Bd3616	Arginine and Proline Metabolism	0	0	1000	0	2					MNXR95860	MNXR95860	rxn01406	SPMS	SBO:0000176
SPODM	superoxide dismutase	2 h[c] + 2 o2s[c] -> o2[c] + h2o2[c]	Bd2407	Bd2407	Cofactor and Prosthetic Group Biosynthesis	0	0	1000	0	2					MNXR104498;MNXR134209	MNXR134209	rxn00206	SPODM	SBO:0000176
SPRS	spermine synthase	ametam[c] + spmd[c] -> h[c] + 5mta[c] + sprm[c]	Bd3616	Bd3616	Arginine and Proline Metabolism	0	0	1000	0	2									SBO:0000176
SSALy	succinate semialdehyde dehydrogenase NADP	h2o[c] + nadp[c] + sucsal[c] -> 2 h[c] + nadph[c] + succ[c]	Bd1926	Bd1926	Citosol	0	0	1000	0	2					MNXR104541	MNXR104541	rxn00509	SSALy	SBO:0000176
SUCBZL	o-succinylbenzoate-CoA ligase	coa[c] + atp[c] + sucbz[c] -> amp[c] + ppi[c] + sbzcoa[c]	Bd0548	Bd0548	Terpenoid-Quinone biosynthesis	0	0	1000	0	2					MNXR104612	MNXR104612	rxn02831	SUCBZL	SBO:0000176
SUCBZS	O-succinylbenzoate-CoA synthase	2shchc[c] -> h2o[c] + sucbz[c]	Bd0547	Bd0547	Terpenoid-Quinone biosynthesis	0	0	1000	0	1					MNXR108605	MNXR108605	rxn02832	SUCBZS	SBO:0000176
SUCCtex	succ transport via diffusion extracellular to periplasm	succ[e] <=> succ[p]			Transport	1	-1000	1000	0	1					MNXR104619	MNXR104619	rxn09271	SUCCtex	SBO:0000185
SUCCtpp	succ transport via diffusion extracellular to periplasm	succ[p] <=> succ[c]			Transport	1	-1000	1000	0	1					MNXR104622			SUCCtpp	SBO:0000185
SUCD4	succinate dehydrogenase	fadh2[c] + mqn8[c] <=> fad[c] + mql8[c]	(Bd0024 and Bd0025 and Bd0026)	Bd0024;Bd0025;Bd0026	TCA Cycle	1	-1000	1000	0	4					MNXR104630	MNXR104630	rxn10126	SUCD4	SBO:0000176
SUCOAS	succinyl CoA synthetase ADP forming	coa[c] + atp[c] + succ[c] <=> adp[c] + pi[c] + succoa[c]	(Bd3810 and Bd3811)	Bd3810;Bd3811	TCA Cycle	1	-1000	1000	0	4					MNXR104635	MNXR104635	rxn00285	SUCOAS	SBO:0000176
SUDH_BD	succinate dehydrogenase	mqn8[c] + succ[c] -> fum[c] + mql8[c]	(Bd0024 and Bd0025 and Bd0026)	Bd0024;Bd0025;Bd0026	Oxidative Phosphorylation	0	0	1000	0	3									SBO:0000176
T2DECAI	trans 2 decenoyl ACP isomerase	tdec2eACP[c] <=> cdec3eACP[c]	s0001	s0001		0	0	1000	0	1	5.3.3.14				MNXR104659;MNXR111240	MNXR111240	rxn09280	T2DECAI	SBO:0000176
T2TDECAI	trans 2 tridecenoyl ACP isomerase	trid2eACP[c] -> trideACP[c]	S0001	S0001		0	0	1000	0	1									SBO:0000176
TALA	transaldolase	g3p[c] + s7p[c] <=> e4p[c] + f6p[c]	Bd0049	Bd0049	Pentose Phosphate Pathway	1	-1000	1000	0	4					MNXR104715;MNXR112107	MNXR112107	rxn01333	TALA	SBO:0000176
TDPAGTA	dTDP-4-amino-4,6-dideoxy-D-glucose transaminase	glu_L[c] + dtdp4d6dg[c] -> akg[c] + dtdp4addg[c]	Bd1871	Bd1871	Cell Envelope Biosynthesis	0	0	1000	0	2					MNXR104758;MNXR107718	MNXR107718;MNXR104758	rxn01999;rxn03066	TDPAGTA	SBO:0000176
THDPS	tetrahydrodipicolinate succinylase	h2o[c] + succoa[c] + thdp[c] -> coa[c] + sl2a6o[c]	Bd1775	Bd1775	Threonine and Lysine Metabolism	0	0	1000	0	2					MNXR104806	MNXR104806	rxn03031	THDPS	SBO:0000176
THFtex	thf transport via diffusion extracellular to periplasm	thf[e] <=> thf[p]			Transport	1	-1000	1000	0	1									SBO:0000185
THFtpp	thf transport via diffusion extracellular to periplasm	thf[p] <=> thf[c]			Transport	1	-1000	1000	0	1									SBO:0000185
THRabcpp	L threonine transport via ABC system periplasm	atp[c] + h2o[c] + thr_L[p] -> adp[c] + h[c] + pi[c] + thr_L[c]	Bd3873 and Bd3385 and Bd3386 and Bd3387 and Bd3388 and Bd3389	Bd3873;and;Bd3385;and;Bd3386;and;Bd3387;and;Bd3388;and;Bd3389	Transport, ABC system Branched-chain amino acid	0	0	1000	0	2					MNXR104849	MNXR104849	rxn09301	THRabcpp	SBO:0000185
THRAr	Threonine Aldolase	thr_L[c] <=> acald[c] + gly[c]	Bd1811	Bd1811	Glycine Serine and threonine metabolism	1	-1000	1000	0	2	4.1.2.5								SBO:0000176
THRD_L	L threonine deaminase	thr_L[c] -> nh4[c] + 2obut[c]	Bd1056	Bd1056	Threonine and Lysine Metabolism	0	0	1000	0	2					MNXR104714	MNXR104714	rxn00737	THRD_L	SBO:0000176
THRt2pp	L-threonine efflux transport via proton antiport (periplasm)	thr_L[c] + h[p] -> h[c] + thr_L[p]	Bd0433	Bd0433	Transport, Inner Membrane	0	0	1000	0	2					MNXR104851	MNXR104851	rxn09304	THRt2pp	SBO:0000185
THRtex	thr transport via diffusion extracellular to periplasm	thr_L[e] <=> thr_L[p]			Transport	1	-1000	1000	0	1					MNXR104852	MNXR104852	rxn09307	THRtex	SBO:0000185
THRTRS	Threonyl-tRNA synthetase	atp[c] + thr_L[c] + trnathr[c] -> amp[c] + ppi[c] + thrtrna[c]	Bd1617	Bd1617	tRNA Charging	0	0	1000	0	2	6.1.1.3				MNXR104848	MNXR104848	rxn06447	THRTRS	SBO:0000176
TKT1	transketolase	r5p[c] + xu5p_D[c] <=> g3p[c] + s7p[c]	Bd3475	Bd3475	Pentose Phosphate Pathway	1	-1000	1000	0	4					MNXR104868;MNXR141187	MNXR141187	rxn01200	TKT1	SBO:0000176
TKT2	transketolase	e4p[c] + xu5p_D[c] <=> g3p[c] + f6p[c]	Bd3475	Bd3475	Pentose Phosphate Pathway	1	-1000	1000	0	4					MNXR104869;MNXR141187	MNXR106812	rxn00785	TKT2	SBO:0000176
TMDK1	thymidine kinase (ATP:thymidine)	atp[c] + thymd[c] -> h[c] + adp[c] + dtmp[c]	Bd3420	Bd3420	Nucleotide Salvage Pathway	0	0	1000	0	3					MNXR104885	MNXR104885	rxn01143	TMDK1	SBO:0000176
TMDPP	thymidine phosphorylase	pi[c] + thymd[c] <=> 2dr1p[c] + thym[c]	Bd3855	Bd3855	Nucleotide Salvage Pathway	1	-1000	1000	0	4					MNXR104887	MNXR104887	rxn01146	TMDPP	SBO:0000176
TMDS	thymidylate synthase	dump[c] + mlthf[c] -> dhf[c] + dtmp[c]	Bd3230	Bd3230	Nucleotide Salvage Pathway	0	0	1000	0	4					MNXR104889;MNXR141921	MNXR141921	rxn01520	TMDS	SBO:0000176
TPI	triose phosphate isomerase	dhap[c] <=> g3p[c]	Bd1051	Bd1051	Glycolysis/Gluconeogenesis	1	-1000	1000	0	4					MNXR104918	MNXR104918	rxn00747	TPI	SBO:0000176
TRDR	thioredoxin reductase NADPH	h[c] + nadph[c] + trdox[c] -> nadp[c] + trdrd[c]	Bd0373	Bd0373	Nucleotide Salvage Pathway	0	0	1000	0	2					MNXR104766	MNXR104766	rxn05289	TRDR	SBO:0000176
TRPO2	L-Tryptophan:oxygen 2,3-oxidoreductase (decyclizing)	o2[c] + trp_L[c] -> L_fmkynr[c]	Bd1810	Bd1810	Tryptophan metabolism	0	0	1000	0	2	1.13.11.11				MNXR104944	MNXR104944	rxn00478	TRPO2	SBO:0000176
TTTSK	Tetraacyltetrasaccharide 4kinase	atp[c] + pmanpGlcpIGlcpIImanp[c] -> h[c] + adp[c] + lipidA_BD[c]	Bd1499	Bd1499	Lipopolysaccharide Biosynthesis / Recycling	0	0	1000	0	2			Sckwudke et al., 2003; Gronow and Brade, 2001						SBO:0000176
TYRtex	tyr transport via diffusion extracellular to periplasm	tyr_L[e] <=> tyr_L[p]			Transport	1	-1000	1000	0	1					MNXR105002	MNXR105002	rxn09339	TYRtex	SBO:0000185
TYRTpp	tyrosine permease periplasm	tyr_L[p] -> tyr_L[c]			Permease	0	0	1000	0	2									SBO:0000185
TYRTRS	tyrosyl tRNA synthetase	atp[c] + trnatyr[c] + tyr_L[c] -> amp[c] + ppi[c] + tyrtrna[c]	Bd1189	Bd1189	tRNA Charging	0	0	1000	0	2	6.1.1.1				MNXR105001	MNXR105001	rxn06280	TYRTRS	SBO:0000176
UAAGDS	UDP N acetylmuramoyl L alanyl D glutamyl meso 2 6 diaminopimelate synthetase	atp[c] + 26dap_M[c] + uamag[c] -> h[c] + adp[c] + pi[c] + ugmd[c]	Bd3205	Bd3205	Cell Envelope Biosynthesis	0	0	1000	0	2					MNXR105013;MNXR107722	MNXR107722	rxn02011	UAAGDS	SBO:0000176
UAG2E	UDP N acetylglucosamine 2 epimerase	uacgam[c] <=> uacmam[c]	Bd1695	Bd1695	Cell Envelope Biosynthesis	1	-1000	1000	0	2					MNXR141025	MNXR141025	rxn00297	UAG2E	SBO:0000176
UAG2EMA	UDP-N-acetyl-D-glucosamine 2-epimerase (Hydrolysis)	h2o[c] + uacgam[c] <=> h[c] + udp[c] + acmana[c]	Bd1695	Bd1695	Cell Envelope Biosynthesis	1	-1000	1000	0	2					MNXR105025	MNXR105025	rxn00292	UAG2EMA	SBO:0000176
UAGCVT	UDP N acetylglucosamine 1 carboxyvinyltransferase	pep[c] + uacgam[c] -> pi[c] + uaccg[c]	Bd0071	Bd0071	Cell Envelope Biosynthesis	0	0	1000	0	2					MNXR105032	MNXR105032	rxn00461	UAGCVT	SBO:0000176
UAGDP	UDP N acetylglucosamine diphosphorylase	h[c] + utp[c] + acgam1p[c] -> ppi[c] + uacgam[c]	Bd3425	Bd3425	Cell Envelope Biosynthesis	0	0	1000	0	2					MNXR105033	MNXR105033	rxn00293	UAGDP	SBO:0000176
UAGLCPDA1	UDP NN diacetyl2,3-diamino-2,3-dideoxy-D-glucose deacetylase	2 h2o[c] + pmanp23dacGlcpN3N[c] -> 2 ac[c] + pmanpGlcpN3N[c]	Bd2484	Bd2484	Lipopolysaccharide Biosynthesis / Recycling	0	0	1000	0	2			Sckwudke et al., 2003; Gronow and Brade, 2001						SBO:0000176
UAGLCPDA2	UDP 2,3-diamino-2,3-dideoxy-D-glucose deacetylase	2 h2o[c] + u23dacGlcpN3N[c] -> 2 ac[c] + uGlcpN3N[c]	Bd2484	Bd2484	Lipopolysaccharide Biosynthesis / Recycling	0	0	1000	0	2			Sckwudke et al., 2003; Gronow and Brade, 2001						SBO:0000176
UAGLCPDP	UDP NN diacetyl2,3-diamino-2,3-dideoxy-D-glucose diphosphorylase	h[c] + utp[c] + 23dacGlcpN3NP[c] -> ppi[c] + u23dacGlcpN3N[c]	Bd3425	Bd3425	Cell Envelope Biosynthesis	0	0	1000	0	2			Sckwudke et al., 2003; Gronow and Brade, 2001						SBO:0000176
UAGPT2	UDP N acetylglucosamine N acetylmuramyl pentapeptide pyrophosphoryl undecaprenol N acetylglucosamine transferase	uacgam[c] + uaGgla[c] -> h[c] + udp[c] + uaaGgla[c]	Bd3197	Bd3197	Cell Envelope Biosynthesis	0	0	1000	0	2					MNXR105036			UAGPT2	SBO:0000176
UAGPT3	UDP N acetylglucosamine N acetylmuramyl pentapeptide pyrophosphoryl undecaprenol N acetylglucosamine transferase	uagmda[c] + uacgam[c] -> h[c] + udp[c] + uaagmda[c]	Bd3197	Bd3197	Cell Envelope Biosynthesis	0	0	1000	0	2					MNXR139325	MNXR139325	rxn03408	UAGPT3	SBO:0000176
UAMAGS	UDP N acetylmuramoyl L alanyl D glutamate synthetase	atp[c] + glu_D[c] + uama[c] -> h[c] + adp[c] + pi[c] + uamag[c]	(Bd3200 or Bd0052)	Bd3200;Bd0052	Cell Envelope Biosynthesis	0	0	1000	0	2					MNXR105038	MNXR105038	rxn02008	UAMAGS	SBO:0000176
UAMAS	UDP N acetylmuramoyl L alanine synthetase	atp[c] + ala_L[c] + uamr[c] -> h[c] + adp[c] + pi[c] + uama[c]	Bd3196	Bd3196	Cell Envelope Biosynthesis	0	0	1000	0	2					MNXR141024	MNXR141024	rxn02286	UAMAS	SBO:0000176
UAPGR	UDP N acetylenolpyruvoylglucosamine reductase	h[c] + nadph[c] + uaccg[c] -> nadp[c] + uamr[c]	Bd3233	Bd3233	Cell Envelope Biosynthesis	0	0	1000	0	2					MNXR141027	MNXR141027	rxn02285	UAPGR	SBO:0000176
UDCPDP	undecaprenyl diphosphatase	h2o[c] + udcpdp[c] -> h[c] + pi[c] + udcpp[c]	Bd2694	Bd2694	Cell Envelope Biosynthesis	0	0	1000	0	2					MNXR105042;MNXR134586	MNXR134586	rxn03901	UDCPDP	SBO:0000176
UDCPDPS	Undecaprenyl diphosphate synthase	8 ipdp[c] + frdp[c] -> 8 ppi[c] + udcpdp[c]	Bd3785	Bd3785	Cofactor and Prosthetic Group Biosynthesis	0	0	1000	0	2					MNXR105043;MNXR110252	MNXR110252	rxn09345	UDCPDPS	SBO:0000176
UDPG4E	UDPglucose 4 epimerase	udpg[c] <=> udpgal[c]	(Bd1693 and Bd1697)	Bd1693;Bd1697	Citosol	1	-1000	1000	0	2					MNXR143428	MNXR143428	rxn00214	UDPG4E	SBO:0000176
UGLCPAT1	UDP 2,3-diamino-2,3-dideoxy-D-glucose acyltransferase	3hmrsACP[c] + pmanpGlcpN3N[c] <=> ACP[c] + pmanpGlcpN140[c] + h[c]	(Bd1495 or Bd2011)	Bd1495;Bd2011	Lipopolysaccharide Biosynthesis / Recycling	1	-1000	1000	0	2			Sckwudke et al., 2003; Gronow and Brade, 2001						SBO:0000176
UGLCPAT2	UDP 2,3-diamino-2,3-dideoxy-D-glucose acyltransferase	pentdACP[c] + pmanpGlcpN140[c] -> h[c] + ACP[c] + pmanpGlcpN140N150[c]	Bd0950	Bd0950	Lipopolysaccharide Biosynthesis / Recycling	0	0	1000	0	2			Sckwudke et al., 2003; Gronow and Brade, 2001						SBO:0000176
UGLCPAT3	UDP 2,3-diamino-2,3-dideoxy-D-glucose acyltransferase	trideACP[c] + uGlcpN3N[c] -> h[c] + ACP[c] + uGlcpN131[c]	(Bd1495 or Bd2011)	Bd1495;Bd2011	Lipopolysaccharide Biosynthesis / Recycling	0	0	1000	0	2			Sckwudke et al., 2003; Gronow and Brade, 2001						SBO:0000176
UGLCPAT4	UDP 2,3-diamino-2,3-dideoxy-D-glucose acyltransferase	tridACP[c] + uGlcpN131[c] -> h[c] + ACP[c] + uGlcpN131N130[c]	Bd0950	Bd0950	Lipopolysaccharide Biosynthesis / Recycling	0	0	1000	0	2			Sckwudke et al., 2003; Gronow and Brade, 2001						SBO:0000176
UGMDDS	UDP N acetylmuramoyl L alanyl D glutamyl meso 2 6 diaminopimeloyl D alanyl D alanine synthetase	atp[c] + alaala[c] + ugmd[c] -> h[c] + adp[c] + pi[c] + ugmda[c]	Bd3204	Bd3204	Cell Envelope Biosynthesis	0	0	1000	0	2					MNXR105094;MNXR109004	MNXR109004	rxn03164	UGMDDS	SBO:0000176
UM3PL	UDP N acetylmuramateL alanyl gamma D glutamyl meso diaminopimelate ligase	LalaDgluMdap[c] + atp[c] + uamr[c] -> h[c] + adp[c] + pi[c] + ugmd[c]	Bd1952	Bd1952	Murein Recycling	0	0	1000	0	2					MNXR143440;MNXR144628	MNXR144628	rxn09358	UM3PL	SBO:0000176
UM4PCP	UDP N acetylmuramoyl L alanyl D gamma glutamyl meso 2 6 diaminopimelate D alanine L D carboxypeptidase	h2o[c] + um4p[c] -> ala_D[c] + ugmd[c]			Murein Recycling	0	0	1000	0	1					MNXR105116;MNXR136006	MNXR136006	rxn09359	UM4PCP	SBO:0000176
UM4PL	UDP N acetylmuramateL alanyl gamma D glutamyl meso diaminopimelate D alanine ligase	LalaDgluMdapDala[c] + atp[c] + uamr[c] -> h[c] + adp[c] + pi[c] + um4p[c]	Bd1952	Bd1952	Murein Recycling	0	0	1000	0	2					MNXR143441	MNXR143441	rxn09360	UM4PL	SBO:0000176
UMPK	UMP kinase	atp[c] + ump[c] <=> adp[c] + udp[c]	Bd3783	Bd3783	Pyrimidine Metabolism	1	-1000	1000	0	2					MNXR105118	MNXR105118	rxn00119	UMPK	SBO:0000176
UPP3S	uroporphyrinogen III synthase	hmbil[c] -> h2o[c] + uppg3[c]			Cofactor and Prosthetic Group Biosynthesis	0	0	1000	0	1					MNXR105139	MNXR105139	rxn02264	UPP3S	SBO:0000176
UPPDC1	uroporphyrinogen decarboxylase uroporphyrinogen III	4 h[c] + uppg3[c] -> 4 co2[c] + cpppg3[c]	Bd3452	Bd3452	Cofactor and Prosthetic Group Biosynthesis	0	0	1000	0	2					MNXR105140	MNXR105140	rxn02288	UPPDC1	SBO:0000176
UPPDC2	uroporphyrinogen decarboxylase (uroporphyrinogen I)	4 h[c] + uppg1[c] -> 4 co2[c] + cpppg1[c]	Bd3452	Bd3452	Cofactor and Prosthetic Group Biosynthesis	0	0	1000	0	2					MNXR105141	MNXR105141	rxn03384	UPPDC2	SBO:0000176
UPPRT	uracil phosphoribosyltransferase	prpp[c] + ura[c] -> ppi[c] + ump[c]	Bd1531	Bd1531	Pyrimidine Metabolism	0	0	1000	0	2					MNXR105142	MNXR105142	rxn00711	UPPRT	SBO:0000176
URCN	urocanase	h2o[c] + urcan[c] -> 4izp[c]	Bd2751	Bd2751	Histidine Metabolism	0	0	1000	0	2					MNXR105150	MNXR105150	rxn02085	URCN	SBO:0000176
UREAtex	Urea transport via facilitate diffusion	urea[e] <=> urea[p]	s0001	s0001	Transport	1	-1000	1000	0	2					MNXR105156	MNXR105156	rxn09368	UREAtex	SBO:0000185
URIDK2r	uridylate kinase dUMP	atp[c] + dump[c] <=> adp[c] + dudp[c]	Bd3783	Bd3783	Pyrimidine Metabolism	1	-1000	1000	0	2					MNXR105160	MNXR105160	rxn01517	URIDK2r	SBO:0000176
URIK2	uridine kinase (GTP:Uridine)	gtp[c] + uri[c] -> h[c] + gdp[c] + ump[c]	(Bd1530 or Bd2645)	Bd2645;Bd1530	Pyrimidine Metabolism	0	0	1000	0	3					MNXR105163	MNXR105163	rxn00713	URIK2	SBO:0000176
URIPP	uridine phosphorylase	uri[c] + pi[c] <=> r1p[c] + ura[c]	Bd3856	Bd3856	Nucleotide Salvage Pathway	1	-1000	1000	0	2	2.4.2.3								SBO:0000176
USHD_BD	UDP-sugar hydrolase	h2o[c] + umanp[c] -> h[c] + pmanp[c] + ump[c]	Bd3188	Bd3188	Lipopolysaccharide Biosynthesis / Recycling	0	0	1000	0	2			Sckwudke et al., 2003; Gronow and Brade, 2001						SBO:0000176
VALabcpp	L valine transport via ABC system periplasm	atp[c] + h2o[c] + val_L[p] -> adp[c] + h[c] + pi[c] + val_L[c]	Bd3873 and Bd3385 and Bd3386 and Bd3387 and Bd3388 and Bd3389	Bd3873;and;Bd3385;and;Bd3386;and;Bd3387;and;Bd3388;and;Bd3389	Transport, ABC system Branched-chain amino acid	0	0	1000	0	2					MNXR105187	MNXR105187	rxn09373	VALabcpp	SBO:0000185
VALDHr	Valine dehydrogenase	h2o[c] + nad[c] + val_L[c] <=> h[c] + nh4[c] + nadh[c] + 3mob[c]	Bd2028	Bd2028	Valine leucine and isoleucine degradation	1	-1000	1000	0	2					MNXR105183			VALDHr	SBO:0000176
VALTA	valine transaminase	akg[c] + val_L[c] <=> glu_L[c] + 3mob[c]	(Bd1131 or Bd1736)	Bd1131;Bd1736	Valine, Leucine, and Isoleucine Metabolism	1	-1000	1000	0	2					MNXR96230	MNXR96230	rxn00903	VALTA	SBO:0000176
VALtex	Val transport via diffusion extracellular to periplasm	val_L[e] <=> val_L[p]			Transport	1	-1000	1000	0	1					MNXR105190	MNXR105190	rxn09375	VALtex	SBO:0000185
VALTRS	Valyl-tRNA synthetase	atp[c] + trnaval[c] + val_L[c] -> amp[c] + ppi[c] + valtrna[c]	Bd0458	Bd0458	tRNA Charging	0	0	1000	0	2	6.1.1.9				MNXR105186	MNXR105186	rxn06449	VALTRS	SBO:0000176
XAND	xanthine dehydrogenase	h2o[c] + nad[c] + xan[c] -> h[c] + nadh[c] + urate[c]	(Bd2633 and Bd2634)	Bd2633;Bd2634	Purine and Pyrimidine Biosynthesis	0	0	1000	0	2					MNXR105225	MNXR105225	rxn01522	XAND	SBO:0000176
XPPT	xanthine phosphoribosyltransferase	prpp[c] + xan[c] -> ppi[c] + xmp[c]	(Bd0122 or Bd3219)	Bd0122;Bd3219	Nucleotide Salvage Pathway	0	0	1000	0	2					MNXR105243	MNXR105243	rxn01544	XPPT	SBO:0000176
ZNabcpp	zinc (Zn+2) transport via ABC system (periplasm)	atp[c] + h2o[c] + zn2[p] <=> adp[c] + h[c] + pi[c] + zn2[c]	Bd3371 and Bd3372 and Bd3373	Bd3371;and;Bd3372;and;Bd3373	Transport, ABC system	1	0	1000	0	2					MNXR105281	MNXR105281	rxn09392	ZNabcpp	SBO:0000185
