# Supplementary material for: Providing new insights on the biphasic lifestyle of the predatory bacterium Bdellovibrio bacteriovorus through genome-scale metabolic modeling
Source: PLoS Comput Biol. 2020 Sep 14;16(9):e1007646. doi: 10.1371/journal.pcbi.1007646 (PMC7529429; doi:10.1371/journal.pcbi.1007646)
Supplement: S6 Table — (XLSX) [file pcbi.1007646.s009.xlsx]

## Sheet: Table S6
Abbreviation	Description	Charged formula	Charge	Compartment	KEGG ID	PubChem ID	ChEBI ID	InChi string	SMILES	HMDB ID	SEED ID	BiGG ID	MetaNetX ID	PubChem ID	SBOTerms
10fthf[c]	10_Formyltetrahydrofolate	C20H21N7O7	-2		C00234	3533	CHEBI:11304; CHEBI:15637; CHEBI:19108; CHEBI:19109; CHEBI:57454; CHEBI:698			HMDB00972	cpd00201	10fthf	MNXM237	3533	SBO:0000247
13dpg[c]	3_Phospho_D_glyceroyl_phosphate	C3H4O10P2	-4		C00236	3535	CHEBI:11881; CHEBI:16001; CHEBI:1658; CHEBI:20189; CHEBI:57604			HMDB62758	cpd00203	13dpg	MNXM261	3535	SBO:0000247
14dhncoa[c]	1,4-dihydroxy-2-napthoyl-CoA	C32H38N7O19P3S	-4									14dhncoa	MNXM147663		SBO:0000247
1agpe120[p]	1-Acyl-sn-glycero-3-phosphoethanolamine (n-C12:0)	C17H36NO7P1	0								cpd26432	1agpe120	MNXM32692		SBO:0000247
1agpe140[p]	1-Acyl-sn-glycero-3-phosphoethanolamine (n-C14:0)	C19H40NO7P1	0				CHEBI:84299; CHEBI:85215			HMDB11500	cpd26431	1agpe140	MNXM32693		SBO:0000247
1agpe141[p]	1-Acyl-sn-glycero-3-phosphoethanolamine (n-C14:1)	C19H38NO7P1	0									1agpe141	MNXM6599		SBO:0000247
1agpe160[p]	1_Acyl_sn_glycero_3_phosphoethanolamine__n_C160_	C21H44NO7P1	0				CHEBI:73004; CHEBI:73134			HMDB11503	cpd25195	1agpe160	MNXM32511		SBO:0000247
1agpe161[p]	1_Acyl_sn_glycero_3_phosphoethanolamine__n_C161_	C21H42NO7P1	0									1agpe161	MNXM6601		SBO:0000247
1agpe180[p]	1_Acyl_sn_glycero_3_phosphoethanolamine__n_C180_	C23H48NO7P1	0		C21484	329970436	CHEBI:75036; CHEBI:83047			HMDB11130	cpd26433	1agpe180	MNXM722840	329970436	SBO:0000247
1agpe181[p]	1_Acyl_sn_glycero_3_phosphoethanolamine__n_C181_	C23H46NO7P1	0									1agpe181	MNXM9584		SBO:0000247
1agpg120[p]	1-Acyl-sn-glycero-3-phosphoglycerol (n-C12:0)	C18H36O9P1	-1								cpd26430	1agpg120	MNXM32695		SBO:0000247
1agpg140[p]	1-Acyl-sn-glycero-3-phosphoglycerol (n-C14:0)	C20H40O9P1	-1				CHEBI:72826; CHEBI:73092				cpd26429	1agpg140	MNXM6603		SBO:0000247
1agpg141[p]	1-Acyl-sn-glycero-3-phosphoglycerol (n-C14:1)	C20H38O9P1	-1									1agpg141	MNXM6604		SBO:0000247
1agpg160[p]	1_Acyl_sn_glycero_3_phosphoglycerol__n_C160_	C22H44O9P1	-1				CHEBI:72825; CHEBI:73093; CHEBI:75158; CHEBI:75376				cpd26434	1agpg160	MNXM6605		SBO:0000247
1agpg161[p]	1_Acyl_sn_glycero_3_phosphoglycerol__n_C161_	C22H42O9P1	-1									1agpg161	MNXM6606		SBO:0000247
1agpg180[p]	1_Acyl_sn_glycero_3_phosphoglycerol__n_C180_	C24H48O9P1	-1				CHEBI:72827; CHEBI:73091			HMDB61697	cpd26428	1agpg180	MNXM6607		SBO:0000247
1agpg181[p]	1_Acyl_sn_glycero_3_phosphoglycerol__n_C181_	C24H46O9P1	-1				CHEBI:72828; CHEBI:72952				cpd25202	1agpg181	MNXM73868		SBO:0000247
1ddecg3p[c]	1_dodecanoyl_sn_glycerol_3_phosphate	C15H29O7P1	-2				CHEBI:62840; CHEBI:72682			HMDB62319	cpd15325	1ddecg3p	MNXM4232		SBO:0000247
1ddecg3p[p]	1_dodecanoyl_sn_glycerol_3_phosphate	C15H29O7P1	-2				CHEBI:62840; CHEBI:72682			HMDB62319	cpd15325	1ddecg3p	MNXM4232		SBO:0000247
1hdec9eg3p[c]	1_hexadec_9_enoyl_sn_glycerol_3_phosphate	C19H35O7P1	-2								cpd15326	1hdec9eg3p	MNXM91047		SBO:0000247
1hdec9eg3p[p]	1_hexadec_9_enoyl_sn_glycerol_3_phosphate	C19H35O7P1	-2								cpd15326	1hdec9eg3p	MNXM91047		SBO:0000247
1hdecg3p[c]	1_hexadecanoyl_sn_glycerol_3_phosphate	C19H37O7P1	-2								cpd15327	1hdecg3p	MNXM90586		SBO:0000247
1hdecg3p[p]	1_hexadecanoyl_sn_glycerol_3_phosphate	C19H37O7P1	-2								cpd15327	1hdecg3p	MNXM90586		SBO:0000247
1odec11eg3p[c]	1_octadec_11_enoyl_sn_glycerol_3_phosphate	C21H39O7P1	-2								cpd15328	1odec11eg3p	MNXM91049		SBO:0000247
1odec11eg3p[p]	1_octadec_11_enoyl_sn_glycerol_3_phosphate	C21H39O7P1	-2								cpd15328	1odec11eg3p	MNXM91049		SBO:0000247
1odecg3p[c]	1_octadecanoyl_sn_glycerol_3_phosphate	C21H41O7P1	-2				CHEBI:74565; CHEBI:74850			HMDB07854	cpd15329	1odecg3p	MNXM32950		SBO:0000247
1odecg3p[p]	1_octadecanoyl_sn_glycerol_3_phosphate	C21H41O7P1	-2				CHEBI:74565; CHEBI:74850			HMDB07854	cpd15329	1odecg3p	MNXM32950		SBO:0000247
1pyr5c[c]	1_Pyrroline_5_carboxylate	C5H6NO2	-1		C03912; C04322		CHEBI:11297; CHEBI:11689; CHEBI:12409; CHEBI:1372; CHEBI:15893; CHEBI:17388; CHEBI:18727; CHEBI:19095; CHEBI:19873; CHEBI:26458; CHEBI:29066; CHEBI:371			HMDB01301; HMDB02240	cpd02431; cpd02651; cpd29655	1pyr5c	MNXM1617		SBO:0000247
1tdec7eg3p[c]	1_tetradec_7_enoyl_sn_glycerol_3_phosphate	C17H31O7P1	-2								cpd15330	1tdec7eg3p	MNXM91053		SBO:0000247
1tdec7eg3p[p]	1_tetradec_7_enoyl_sn_glycerol_3_phosphate	C17H31O7P1	-2								cpd15330	1tdec7eg3p	MNXM91053		SBO:0000247
1tdecg3p[c]	1_tetradecanoyl_sn_glycerol_3_phosphate	C17H33O7P1	-2				CHEBI:62833; CHEBI:72683			HMDB62321	cpd15331	1tdecg3p	MNXM3426		SBO:0000247
1tdecg3p[p]	1_tetradecanoyl_sn_glycerol_3_phosphate	C17H33O7P1	-2				CHEBI:62833; CHEBI:72683			HMDB62321	cpd15331	1tdecg3p	MNXM3426		SBO:0000247
23dacGlcpN3NP[c]	2_3_diacetyl_2_3_diamino_2_3_dideoxy_D_glucose_phosphate	C10H17N2O9P	-2												SBO:0000247
23dhdp[c]	2_3_Dihydrodipicolinate	C7H5NO4	-2		C03340	6183	CHEBI:11421; CHEBI:18042; CHEBI:19312; CHEBI:23739; CHEBI:29048; CHEBI:30620; CHEBI:48052; CHEBI:878			HMDB12247	cpd02120	23dhdp	MNXM807	6183	SBO:0000247
25aics[c]	S__2_5_Amino_1__5_phospho_D_ribosyl_imidazole_4_carboxamidosuccinate	C13H15N4O12P	-4		C04823	7384	CHEBI:11028; CHEBI:18319; CHEBI:18965; CHEBI:572; CHEBI:58443; CHEBI:78110			HMDB00797; HMDB06274	cpd19032	25aics	MNXM607	7384	SBO:0000247
25drapp[c]	2_5_Diamino_6__ribosylamino__4__3H__pyrimidinone_5__phosphate	C9H14N5O8P	-2		C01304	4522	CHEBI:11446; CHEBI:19368; CHEBI:29114; CHEBI:58614; CHEBI:59545; CHEBI:59546; CHEBI:927					25drapp	MNXM648	4522	SBO:0000247
26dap_LL[c]	LL_2_6_Diaminoheptanedioate	C7H14N2O4	0		C00666	3935	CHEBI:13192; CHEBI:16026; CHEBI:21428; CHEBI:21429; CHEBI:47031; CHEBI:57609; CHEBI:6341			HMDB01370	cpd00504	26dap_LL	MNXM644	3935	SBO:0000247
26dap_M[c]	meso_2_6_Diaminoheptanedioate	C7H14N2O4	0		C00680	3949	CHEBI:10598; CHEBI:12822; CHEBI:12823; CHEBI:12825; CHEBI:16488; CHEBI:25203; CHEBI:25204; CHEBI:30308; CHEBI:40838; CHEBI:57791				cpd00516	26dap__M	MNXM529	3949	SBO:0000247
2agpe120[c]	2-Acyl-sn-glycero-3-phosphoethanolamine (n-C12:0)	C17H36NO7P1	0								cpd26439	2agpe120	MNXM34808		SBO:0000247
2agpe140[c]	2-Acyl-sn-glycero-3-phosphoethanolamine (n-C14:0)	C19H40NO7P1	0							HMDB11470	cpd26435	2agpe140	MNXM34809		SBO:0000247
2agpe141[c]	2-Acyl-sn-glycero-3-phosphoethanolamine (n-C14:1)	C19H38NO7P1	0									2agpe141	MNXM3447		SBO:0000247
2agpe160[c]	2_Acyl_sn_glycero_3_phosphoethanolamine__n_C160_	C21H44NO7P1	0				CHEBI:131743; CHEBI:132926			HMDB11473	cpd15339; cpd26438	2agpe160	MNXM34810		SBO:0000247
2agpe161[c]	2_Acyl_sn_glycero_3_phosphoethanolamine__n_C161_	C21H42NO7P1	0									2agpe161	MNXM3448		SBO:0000247
2agpe180[c]	2_Acyl_sn_glycero_3_phosphoethanolamine__n_C180_	C23H48NO7P1	0				CHEBI:133144; CHEBI:133145			HMDB11129	cpd15341; cpd26450	2agpe180	MNXM34811		SBO:0000247
2agpe181[c]	2_Acyl_sn_glycero_3_phosphoethanolamine__n_C181_	C23H46NO7P1	0									2agpe181	MNXM3449		SBO:0000247
2agpg120[c]	2-Acyl-sn-glycero-3-phosphoglycerol (n-C12:0)	C18H36O9P1	-1									2agpg120	MNXM3450		SBO:0000247
2agpg140[c]	2-Acyl-sn-glycero-3-phosphoglycerol (n-C14:0)	C20H40O9P1	-1								cpd26437	2agpg140	MNXM34739		SBO:0000247
2agpg141[c]	2-Acyl-sn-glycero-3-phosphoglycerol (n-C14:1)	C20H38O9P1	-1									2agpg141	MNXM3452		SBO:0000247
2agpg160[c]	2_Acyl_sn_glycero_3_phosphoglycerol__n_C160_	C22H44O9P1	-1								cpd25200	2agpg160	MNXM34740		SBO:0000247
2agpg161[c]	2_Acyl_sn_glycero_3_phosphoglycerol__n_C161_	C22H42O9P1	-1									2agpg161	MNXM3453		SBO:0000247
2agpg180[c]	2_Acyl_sn_glycero_3_phosphoglycerol__n_C180_	C24H48O9P1	-1							HMDB61703	cpd26427	2agpg180	MNXM150642		SBO:0000247
2agpg180[p]	2_Acyl_sn_glycero_3_phosphoglycerol__n_C180_	C24H48O9P1	-1							HMDB61703	cpd26427	2agpg180	MNXM150642		SBO:0000247
2agpg181[c]	2_Acyl_sn_glycero_3_phosphoglycerol__n_C181_	C24H46O9P1	-1									2agpg181	MNXM3455		SBO:0000247
2agpg181[p]	2_Acyl_sn_glycero_3_phosphoglycerol__n_C181_	C24H46O9P1	-1									2agpg181	MNXM3455		SBO:0000247
2aobut[c]	L_2_Amino_3_oxobutanoate	C4H7NO3	0		C03508	6318	CHEBI:13048; CHEBI:16944; CHEBI:21195; CHEBI:35229; CHEBI:40668; CHEBI:40673; CHEBI:6156; CHEBI:78948			HMDB06454	cpd02211	2aobut	MNXM114087	6318	SBO:0000247
2dda7p[c]	2_Dehydro_3_deoxy_D_arabino_heptonate_7_phosphate	C7H10O10P	-3		C04691	7271	CHEBI:1053; CHEBI:11544; CHEBI:11785; CHEBI:11786; CHEBI:18150; CHEBI:19523; CHEBI:20003; CHEBI:29477; CHEBI:58394				cpd02857	2dda7p	MNXM1219	7271	SBO:0000247
2ddecg3p[c]	2-dodecanoyl-sn-glycerol 3-phosphate	C15H30O7P1	-1								cpd15350	2ddecg3p	MNXM5461		SBO:0000247
2ddecg3p[p]	2-dodecanoyl-sn-glycerol 3-phosphate	C15H30O7P1	-1								cpd15350	2ddecg3p	MNXM5461		SBO:0000247
2dmmq8[c]	2-Demethylmenaquinone 8	C50H70O2	0				CHEBI:48455				cpd15352	2dmmq8	MNXM2178		SBO:0000247
2dmmql8[c]	2-Demethylmenaquinol 8	C50H72O2	0				CHEBI:61873				cpd15353	2dmmql8	MNXM558		SBO:0000247
2dr1p[c]	2-Deoxy-D-ribose 1-phosphate	C5H9O7P	-2		C00672	3941	CHEBI:1081; CHEBI:11563; CHEBI:19558; CHEBI:28542; CHEBI:57259; CHEBI:58576			HMDB01351	cpd00509; cpd26845	2dr1p	MNXM789	3941	SBO:0000247
2dr5p[c]	2-Deoxy-D-ribose 5-phosphate	C5H9O7P	-2		C00673	3942	CHEBI:1082; CHEBI:11566; CHEBI:16132; CHEBI:19559; CHEBI:40516; CHEBI:40921; CHEBI:40923; CHEBI:42055; CHEBI:55513; CHEBI:57651; CHEBI:62877			HMDB01031	cpd00510; cpd26846	2dr5p	MNXM2179	3942	SBO:0000247
2hdec9eg3p[c]	2-hexadec-9-enoyl-sn-glycerol 3-phosphate	C19H36O7P1	-1								cpd15354	2hdec9eg3p	MNXM5464		SBO:0000247
2hdec9eg3p[p]	2-hexadec-9-enoyl-sn-glycerol 3-phosphate	C19H36O7P1	-1								cpd15354	2hdec9eg3p	MNXM5464		SBO:0000247
2hdecg3p[c]	2-hexadecanoyl-sn-glycerol 3-phosphate	C19H38O7P1	-1							HMDB07849	cpd15355	2hdecg3p	MNXM5465		SBO:0000247
2hdecg3p[p]	2-hexadecanoyl-sn-glycerol 3-phosphate	C19H38O7P1	-1							HMDB07849	cpd15355	2hdecg3p	MNXM5465		SBO:0000247
2maacoa[c]	2_Methyl_3_acetoacetyl_CoA	C26H38N7O18P3S	-4		C03344	6187	CHEBI:11613; CHEBI:1195; CHEBI:15476; CHEBI:19687; CHEBI:57335			HMDB01157	cpd02124	2maacoa	MNXM524	6187	SBO:0000247
2mb2coa[c]	trans_2_Methylbut_2_enoyl_CoA	C26H38N7O17P3S	-4		C03345	6188	CHEBI:10949; CHEBI:11614; CHEBI:11619; CHEBI:1199; CHEBI:1204; CHEBI:15478; CHEBI:19691; CHEBI:19697; CHEBI:57260; CHEBI:57337			HMDB00993; HMDB02054; HMDB02371; HMDB06871; HMDB62753	cpd02125; cpd29594	2mb2coa	MNXM609	6188	SBO:0000247
2mbcoa[c]	2_Methylbutanoyl_CoA	C26H40N7O17P3S	-4		C01033	4276	CHEBI:11616; CHEBI:1201; CHEBI:15477; CHEBI:19693; CHEBI:57336			HMDB01041; HMDB02021; HMDB02191; HMDB02253	cpd00760	2mbcoa	MNXM569	4276	SBO:0000247
2mcacn[c]	cis_2_Methylaconitate	C7H5O6	-3		C04225	6896	CHEBI:11084; CHEBI:16717; CHEBI:18819; CHEBI:456; CHEBI:57872			HMDB06357	cpd02597	2mcacn	MNXM1792	6896	SBO:0000247
2mcit[c]	2_Methylcitrate	C7H7O7	-3		C02225	5290	CHEBI:10860; CHEBI:11592; CHEBI:11618; CHEBI:1203; CHEBI:15598; CHEBI:19630; CHEBI:19695; CHEBI:19696; CHEBI:30835; CHEBI:30836; CHEBI:50948; CHEBI:58853			HMDB00379; HMDB03610	cpd01501; cpd24620	2mcit	MNXM90279	5290	SBO:0000247
2mp2coa[c]	2_Methylprop_2_enoyl_CoA	C25H36N7O17P3S	-4		C03460	6280	CHEBI:1208; CHEBI:19706; CHEBI:27754; CHEBI:62500			HMDB01011	cpd02187	2mp2coa	MNXM947	6280	SBO:0000247
2obut[c]	2_Oxobutanoate	C4H5O3	-1		C00109	3409	CHEBI:11636; CHEBI:1250; CHEBI:16763; CHEBI:19741; CHEBI:19743; CHEBI:30831; CHEBI:39748			HMDB00005; HMDB06544	cpd00094	2obut	MNXM159	3409	SBO:0000247
2odec11eg3p[c]	2-octadec-11-enoyl-sn-glycerol 3-phosphate	C21H40O7P1	-1								cpd15357	2odec11eg3p	MNXM5480		SBO:0000247
2odec11eg3p[p]	2-octadec-11-enoyl-sn-glycerol 3-phosphate	C21H40O7P1	-1								cpd15357	2odec11eg3p	MNXM5480		SBO:0000247
2odecg3p[c]	2-octadecanoyl-sn-glycerol 3-phosphate	C21H42O7P1	-1							HMDB07850	cpd15358	2odecg3p	MNXM5481		SBO:0000247
2odecg3p[p]	2-octadecanoyl-sn-glycerol 3-phosphate	C21H42O7P1	-1							HMDB07850	cpd15358	2odecg3p	MNXM5481		SBO:0000247
2oxoadp[c]	2_Oxoadipate	C6H6O5	-2		C00322	3616	CHEBI:11635; CHEBI:1247; CHEBI:15753; CHEBI:19737; CHEBI:57499			HMDB00225	cpd00269	2oxoadp	MNXM263	3616	SBO:0000247
2pg[c]	D-Glycerate 2-phosphate	C3H4O7P	-3		C00631	3904	CHEBI:11651; CHEBI:1267; CHEBI:12986; CHEBI:17835; CHEBI:21028; CHEBI:24344; CHEBI:39868; CHEBI:58289; CHEBI:88350			HMDB00362; HMDB03391; HMDB62707	cpd00482	2pg	MNXM275	3904	SBO:0000247
2sephchc[c]	2-succinyl-5-enolpyruvyl-6-hydroxy-3-cyclohexene-1-carboxylate	C14H13O9	-3		C16519	51090848	CHEBI:50271; CHEBI:58818				cpd16335	2sephchc	MNXM1861	51090848	SBO:0000247
2shchc[c]	2-Succinyl-6-hydroxy-2,4-cyclohexadiene-1-carboxylate	C11H10O6	-2		C05817	8112	CHEBI:39564; CHEBI:58689				cpd03451	2shchc	MNXM1249	8112	SBO:0000247
2tdec7eg3p[c]	2-tetradec-7-enoyl-sn-glycerol 3-phosphate	C17H32O7P1	-1								cpd15362	2tdec7eg3p	MNXM5490		SBO:0000247
2tdec7eg3p[p]	2-tetradec-7-enoyl-sn-glycerol 3-phosphate	C17H32O7P1	-1								cpd15362	2tdec7eg3p	MNXM5490		SBO:0000247
2tdecg3p[c]	2-tetradecanoyl-sn-glycerol 3-phosphate	C17H34O7P1	-1								cpd15363	2tdecg3p	MNXM5491		SBO:0000247
2tdecg3p[p]	2-tetradecanoyl-sn-glycerol 3-phosphate	C17H34O7P1	-1								cpd15363	2tdecg3p	MNXM5491		SBO:0000247
34hpp[c]	3__4_Hydroxyphenyl_pyruvate	C9H7O4	-1		C01179	4406	CHEBI:11725; CHEBI:11727; CHEBI:12016; CHEBI:1431; CHEBI:15999; CHEBI:20425; CHEBI:20426; CHEBI:36242; CHEBI:42422; CHEBI:594665			HMDB00707	cpd00868	34hpp	MNXM153	4406	SBO:0000247
3c3hmp[c]	3_Carboxy_3_hydroxy_4_methylpentanoate	C7H10O5	-2		C02504	5516	CHEBI:1178; CHEBI:35128			HMDB00402	cpd01646	3c3hmp	MNXM985	5516	SBO:0000247
3c4mop[c]	3_Carboxy_4_methyl_2_oxopentanoate	C7H8O5	-2		C04236	6905	CHEBI:11765; CHEBI:1467; CHEBI:17214; CHEBI:19975			HMDB12149	cpd02605	3c4mop	MNXM1602	6905	SBO:0000247
3dhq[c]	3_Dehydroquinate	C7H9O6	-1		C00944	4196	CHEBI:11781; CHEBI:12122; CHEBI:1487; CHEBI:17947; CHEBI:19997; CHEBI:32364; CHEBI:42078			HMDB12710	cpd00699	3dhq	MNXM478	4196	SBO:0000247
3dhsk[c]	3_Dehydroshikimate	C7H7O5	-1		C02637	5617	CHEBI:11782; CHEBI:12123; CHEBI:1488; CHEBI:16630; CHEBI:17841; CHEBI:19998; CHEBI:19999; CHEBI:2052; CHEBI:20566; CHEBI:30918; CHEBI:42005				cpd01716	3dhsk	MNXM611	5617	SBO:0000247
3haACP[c]	3R__3_Hydroxyacyl_acyl_carrier_protein	C15H27N2O9PRS	-1		C01271	4490	CHEBI:84648				cpd11836	3haACP	MNXM5861	4490	SBO:0000247
3hadpcoa[c]	3S__3_Hydroxyadipyl_CoA	C27H39N7O20P3S	-5		C14145	7846957	CHEBI:132183; CHEBI:34002; CHEBI:70990; CHEBI:71038			HMDB12475; HMDB62352	cpd09844	3hadpcoa	MNXM2784	7846957	SBO:0000247
3hbcoa[c]	S__3_Hydroxybutanoyl_CoA	C25H38N7O18P3S	-4		C01144	4375	CHEBI:11048; CHEBI:15453; CHEBI:18749; CHEBI:394; CHEBI:39978; CHEBI:57316			HMDB62259	cpd00842	3hbcoa	MNXM446	4375	SBO:0000247
3hbcoa_R[c]	R__3_Hydroxybutanoyl_CoA	C25H38N7O18P3S	-4									3hbcoa__R	MNXM162788		SBO:0000247
3hcddec5eACP[c]	R__3_hydroxy_cis_dodec_5_enoyl_acyl_carrier_protein	C23H41N2O9PRS	-1								cpd15366	3hcddec5eACP	MNXM5389		SBO:0000247
3hcmrs7eACP[c]	R__3_hydroxy_cis_myristol_7_eoyl_acyl_carrier_protein	C25H45N2O9PRS	-1								cpd15368	3hcmrs7eACP	MNXM5390		SBO:0000247
3hcpalm9eACP[c]	R__3_hydroxy_cis_palm_9_eoyl_acyl_carrier_protein	C27H49N2O9PRS	-1								cpd15369	3hcpalm9eACP	MNXM6556		SBO:0000247
3hcvac11eACP[c]	R__3_hydroxy_cis_vacc_11_enoyl_acyl_carrier_protein	C29H53N2O9PRS	-1								cpd15370	3hcvac11eACP	MNXM6557		SBO:0000247
3hdcoa[c]	S__3_Hydroxydecanoyl_CoA	C31H50N7O18P3S	-4		C05264	7651	CHEBI:18779; CHEBI:28325; CHEBI:418; CHEBI:62616			HMDB03938	cpd03118	3hdcoa	MNXM674	7651	SBO:0000247
3hddcoa[c]	S__3_Hydroxydodecanoyl_CoA	C33H54N7O18P3S	-4		C05262	7649	CHEBI:18751; CHEBI:27668; CHEBI:396; CHEBI:62558			HMDB03936; HMDB62260	cpd03116	3hddcoa	MNXM733	7649	SBO:0000247
3hddecACP[c]	R__3_Hydroxydodecanoyl_acyl_carrier_protein	C23H43N2O9PRS	-1		C05757	8052	CHEBI:325				cpd11480	3hddecACP	MNXM27066	8052	SBO:0000247
3hdecACP[c]	R__3_Hydroxydecanoyl_acyl_carrier_protein	C21H39N2O9PRS	-1		C04619	7209					cpd11482	3hdecACP	MNXM7127	7209	SBO:0000247
3hhcoa[c]	S__3_Hydroxyhexanoyl_CoA	C27H42N7O18P3S	-4		C05268	7655	CHEBI:18780; CHEBI:28276; CHEBI:419; CHEBI:62075			HMDB03942; HMDB62262	cpd03122	3hhcoa	MNXM757	7655	SBO:0000247
3hhdcoa[c]	S__3_Hydroxyhexadecanoyl_CoA	C37H62N7O18P3S	-4		C05258	7645	CHEBI:18752; CHEBI:27402; CHEBI:397; CHEBI:62613			HMDB03932	cpd03113	3hhdcoa	MNXM825	7645	SBO:0000247
3hhepACP[c]	3_hydroxyheptanoate_ACP	C18H32N2O9PRS	-1												SBO:0000247
3hhexACP[c]	R__3_Hydroxyhexanoyl_acyl_carrier_protein	C17H31N2O9PRS	-1		C05747	8042	CHEBI:326				cpd11479	3hhexACP	MNXM25370	8042	SBO:0000247
3hibutcoa[c]	S__3_Hydroxyisobutyryl_CoA	C25H38N7O18P3S	-4		C06000	8274	CHEBI:18753; CHEBI:28259; CHEBI:399; CHEBI:62611			HMDB01052	cpd03572	3hibutcoa	MNXM90341	8274	SBO:0000247
3hmbcoa[c]	S__3_Hydroxy_2_methylbutyryl_CoA	C26H40N7O18P3S	-4		C04405	7041	CHEBI:10871; CHEBI:15449; CHEBI:18552; CHEBI:18553; CHEBI:191; CHEBI:57312			HMDB01356; HMDB02029	cpd02691	3hmbcoa	MNXM701	7041	SBO:0000247
3hmrsACP[c]	R__3_Hydroxytetradecanoyl_acyl_carrier_protein	C25H47N2O9PRS	-1		C04688	7269					cpd11484	3hmrsACP	MNXM7733	7269	SBO:0000247
3hnonACP[c]	3_hydroxynonanoate_ACP	C20H36N2O9PRS	-1												SBO:0000247
3hocoa[c]	S__3_Hydroxyoctanoyl_CoA	C29H46N7O18P3S	-4		C05266	7653	CHEBI:18750; CHEBI:18781; CHEBI:27800; CHEBI:28632; CHEBI:395; CHEBI:420; CHEBI:62617			HMDB03940	cpd03120	3hocoa	MNXM766	7653	SBO:0000247
3hoctaACP[c]	R__3_Hydroxyoctadecanoyl_acyl_carrier_protein	C29H55N2O9PRS	-1		C16220	47205528					cpd15371	3hoctaACP	MNXM6417	47205528	SBO:0000247
3hoctACP[c]	R__3_Hydroxyoctanoyl_acyl_carrier_protein	C19H35N2O9PRS	-1		C04620	7210					cpd11483	3hoctACP	MNXM10019	7210	SBO:0000247
3hpalmACP[c]	R_3_hydroxypalmitoyl_acyl_carrier_protein	C27H51N2O9PRS	-1		C04633	7222					cpd11481	3hpalmACP	MNXM2576	7222	SBO:0000247
3hpentACP[c]	3_hydroxypentanoate_ACP	C16H28N2O9PRS	-1												SBO:0000247
3hpentdACP[c]	3_hydroxypentadecanoate_ACP	C26H48N2O9PRS	-1												SBO:0000247
3htdcoa[c]	S__3_Hydroxytetradecanoyl_CoA	C35H58N7O18P3S	-4		C05260	7647	CHEBI:18754; CHEBI:27466; CHEBI:400; CHEBI:62614			HMDB03934	cpd03115; cpd26436	3htdcoa	MNXM767	7647	SBO:0000247
3htridACP[c]	3_hydroxytridecanoate_ACP	C24H44N2O9PRS	-1												SBO:0000247
3hundACP[c]	3_hydroxyundecanoate_ACP	C22H40N2O9PRS	-1												SBO:0000247
3mb2coa[c]	3_Methylbut_2_enoyl_CoA	C26H38N7O17P3S	-4		C03069	5969	CHEBI:11853; CHEBI:11858; CHEBI:15486; CHEBI:1599; CHEBI:20128; CHEBI:23802; CHEBI:27728; CHEBI:4615; CHEBI:57344			HMDB01493	cpd01966	3mb2coa	MNXM389	5969	SBO:0000247
3mgcoa[c]	3_Methylglutaconyl_CoA	C27H37N7O19P3S	-5		C03231	6102				HMDB01057	cpd02068	3mgcoa	MNXM91417	6102	SBO:0000247
3mob[c]	3_Methyl_2_oxobutanoate	C5H7O3	-1		C00141	3441	CHEBI:11851; CHEBI:132177; CHEBI:1584; CHEBI:16530; CHEBI:20115; CHEBI:43714			HMDB00019; HMDB04260	cpd00123	3mob	MNXM238	3441	SBO:0000247
3mop[c]	S__3_Methyl_2_oxopentanoate	C6H9O3	-1		C00671	3940	CHEBI:10888; CHEBI:11049; CHEBI:15614; CHEBI:18567; CHEBI:18568; CHEBI:18755; CHEBI:213; CHEBI:35146; CHEBI:401				cpd00508	3mop	MNXM439	3940	SBO:0000247
3ocddec5eACP[c]	3_oxo_cis_dodec_5_enoyl_acyl_carrier_protein	C23H39N2O9PRS	-1								cpd15373	3ocddec5eACP	MNXM6837		SBO:0000247
3ocmrs7eACP[c]	3_oxo_cis_myristol_7_eoyl_acyl_carrier_protein	C25H43N2O9PRS	-1								cpd15374	3ocmrs7eACP	MNXM6838		SBO:0000247
3ocpalm9eACP[c]	3_oxo_cis_palm_9_eoyl_acyl_carrier_protein	C27H47N2O9PRS	-1								cpd15375	3ocpalm9eACP	MNXM6839		SBO:0000247
3ocvac11eACP[c]	3_oxo_cis_vacc_11_enoyl_acyl_carrier_protein	C29H51N2O9PRS	-1								cpd15376	3ocvac11eACP	MNXM6840		SBO:0000247
3odcoa[c]	3_Oxodecanoyl_CoA	C31H48N7O18P3S	-4		C05265	7652	CHEBI:1633; CHEBI:20166; CHEBI:28528; CHEBI:62548			HMDB03939; HMDB06349	cpd03119	3odcoa	MNXM677	7652	SBO:0000247
3oddcoa[c]	3_Oxododecanoyl_CoA	C33H52N7O18P3S	-4		C05263	7650	CHEBI:1636; CHEBI:20169; CHEBI:27868; CHEBI:62615			HMDB03937; HMDB06350; HMDB62368	cpd03117	3oddcoa	MNXM705	7650	SBO:0000247
3oddecACP[c]	3_Oxododecanoyl_acyl_carrier_protein	C23H41N2O9PRS	-1		C05756	8051	CHEBI:1637				cpd11489	3oddecACP	MNXM28933	8051	SBO:0000247
3odecACP[c]	3_Oxodecanoyl_acyl_carrier_protein	C21H37N2O9PRS	-1		C05753	8048	CHEBI:1634				cpd11487	3odecACP	MNXM26616	8048	SBO:0000247
3ohcoa[c]	3_Oxohexanoyl_CoA	C27H40N7O18P3S	-4		C05269	7656	CHEBI:1641; CHEBI:20172; CHEBI:27648; CHEBI:62418			HMDB03943; HMDB62372	cpd03123	3ohcoa	MNXM717	7656	SBO:0000247
3ohdcoa[c]	3_Oxohexadecanoyl_CoA	C37H60N7O18P3S	-4		C05259	7646	CHEBI:11875; CHEBI:15491; CHEBI:1647; CHEBI:20176; CHEBI:57349			HMDB06402	cpd03114	3ohdcoa	MNXM738	7646	SBO:0000247
3ohepACP[c]	3_oxo_heptanoate_ACP	C18H30N2O9PRS	-1												SBO:0000247
3ohexACP[c]	3_Oxohexanoyl_acyl_carrier_protein	C17H29N2O9PRS	-1		C05746	8041	CHEBI:1642				cpd11486	3ohexACP	MNXM25602	8041	SBO:0000247
3omrsACP[c]	3_Oxotetradecanoyl_acyl_carrier_protein	C25H45N2O9PRS	-1		C05759	8054	CHEBI:1655				cpd11491	3omrsACP	MNXM26095	8054	SBO:0000247
3ononACP[c]	3_oxo_nonanoate_ACP	C20H34N2O9PRS	-1												SBO:0000247
3oocoa[c]	3_Oxooctanoyl_CoA	C29H44N7O18P3S	-4		C05267	7654	CHEBI:1645; CHEBI:20175; CHEBI:28264; CHEBI:62619				cpd03121	3oocoa	MNXM706	7654	SBO:0000247
3ooctACP[c]	3_Oxooctanoyl_acyl_carrier_protein	C19H33N2O9PRS	-1		C05750	8045	CHEBI:1646				cpd11490	3ooctACP	MNXM28031	8045	SBO:0000247
3ooctdACP[c]	3_Oxooctadecanoyl_acyl_carrier_protein	C29H53N2O9PRS	-1								cpd15377	3ooctdACP	MNXM3491		SBO:0000247
3oodcoa[c]	3_Oxooctadecanoyl_CoA	C39H64N7O18P3S	-4												SBO:0000247
3opalmACP[c]	3_Oxohexadecanoyl_acyl_carrier_protein	C27H49N2O9PRS	-1		C05762	8057	CHEBI:1639				cpd11485	3opalmACP	MNXM4345	8057	SBO:0000247
3opentdACP[c]	3_oxo_pentadecanoate_ACP	C26H46N2O9PRS	-1												SBO:0000247
3otdcoa[c]	3_Oxotetradecanoyl_CoA	C35H56N7O18P3S	-4		C05261	7648	CHEBI:1654; CHEBI:20183; CHEBI:28726; CHEBI:62543			HMDB03935; HMDB06527	cpd12689	3otdcoa	MNXM707	7648	SBO:0000247
3otridACP[c]	3_oxo_tridecanoate_ACP	C24H42N2O9PRS	-1												SBO:0000247
3oundACP[c]	3_oxo_undecanoate_ACP	C22H38N2O9PRS	-1												SBO:0000247
3pg[c]	3_Phospho_D_glycerate	C3H4O7P	-3		C00197	3497	CHEBI:11879; CHEBI:11880; CHEBI:12987; CHEBI:1657; CHEBI:17794; CHEBI:21029; CHEBI:58272			HMDB60180	cpd00169	3pg	MNXM126	3497	SBO:0000247
3php[c]	3_Phosphohydroxypyruvate	C3H2O7P	-3		C03232	6103	CHEBI:11883; CHEBI:11884; CHEBI:1661; CHEBI:18110; CHEBI:20191; CHEBI:20192; CHEBI:30933			HMDB01024; HMDB60175	cpd02069	3php	MNXM541	6103	SBO:0000247
3psme[c]	5_O__1_Carboxyvinyl__3_phosphoshikimate	C10H9O10P	-4		C01269	4488	CHEBI:12094; CHEBI:12097; CHEBI:16257; CHEBI:20533; CHEBI:2104; CHEBI:57701				cpd00932	3psme	MNXM1365	4488	SBO:0000247
3sala[c]	3_Sulfino_L_alanine	C3H5NO4S	-2		C00606	3881	CHEBI:11888; CHEBI:11889; CHEBI:16345; CHEBI:1664; CHEBI:21271; CHEBI:224037; CHEBI:41618; CHEBI:41721; CHEBI:61085; CHEBI:8973			HMDB00996; HMDB60179	cpd00467	3sala	MNXM498	3881	SBO:0000247
4fumacac[c]	4_Fumarylacetoacetate	C8H6O6	-2		C01061	4300	CHEBI:11988; CHEBI:18034; CHEBI:1830; CHEBI:20368; CHEBI:20369; CHEBI:30907			HMDB01268; HMDB01428; HMDB62563	cpd00780	4fumacac	MNXM708	4300	SBO:0000247
4hthr[c]	4_Hydroxy_L_threonine	C4H9NO4	0		C06056	8326	CHEBI:1853; CHEBI:20393; CHEBI:28330; CHEBI:60904				cpd03608	4hthr	MNXM1802	8326	SBO:0000247
4izp[c]	4_Imidazolone_5_propanoate	C6H7N2O3	-1		C03680	6455	CHEBI:11041; CHEBI:11730; CHEBI:1886; CHEBI:20430; CHEBI:20431; CHEBI:27384; CHEBI:57255; CHEBI:58508; CHEBI:77893			HMDB01014; HMDB62719	cpd02311	4izp	MNXM90394	6455	SBO:0000247
4mlacac[c]	4_Maleylacetoacetate	C8H6O6	-2		C01036	4279	CHEBI:12018; CHEBI:133872; CHEBI:17105; CHEBI:1888; CHEBI:20433; CHEBI:20434; CHEBI:47904			HMDB02052	cpd00763	4mlacac	MNXM691	4279	SBO:0000247
4mop[c]	4_Methyl_2_oxopentanoate	C6H9O3	-1		C00233	3532	CHEBI:12020; CHEBI:17865; CHEBI:1891; CHEBI:20438; CHEBI:41619; CHEBI:48430			HMDB00695; HMDB00762	cpd00200	4mop	MNXM404	3532	SBO:0000247
4pasp[c]	4_Phospho_L_aspartate	C4H6NO7P	-2		C03082	5980	CHEBI:12042; CHEBI:13062; CHEBI:15836; CHEBI:1925; CHEBI:20471; CHEBI:20472; CHEBI:21246; CHEBI:30407; CHEBI:57535			HMDB12250	cpd01977	4pasp	MNXM1177	5980	SBO:0000247
4ppan[c]	D_4__Phosphopantothenate	C9H15NO8P	-3		C03492	6304	CHEBI:10986; CHEBI:12886; CHEBI:15905; CHEBI:18702; CHEBI:20891; CHEBI:4082			HMDB01016; HMDB62700	cpd02201	4ppan	MNXM415	6304	SBO:0000247
4ppcys[c]	N___R__4_Phosphopantothenoyl__L_cysteine	C12H20N2O9PS	-3		C04352	7001	CHEBI:10987; CHEBI:12438; CHEBI:15769; CHEBI:21461; CHEBI:328; CHEBI:57507; CHEBI:59458			HMDB01117	cpd02666	4ppcys	MNXM483	7001	SBO:0000247
4r5au[c]	4__1_D_Ribitylamino__5_aminouracil	C9H16N4O6	0		C04732	7303	CHEBI:11929; CHEBI:15934; CHEBI:1761; CHEBI:20283; CHEBI:52403; CHEBI:57573				cpd02882; cpd29668	4r5au	MNXM791	7303	SBO:0000247
5aizc[c]	5_amino_1__5_phospho_D_ribosyl_imidazole_4_carboxylate	C9H11N3O9P	-3		C04751	7321	CHEBI:12103; CHEBI:18968; CHEBI:28413; CHEBI:41336; CHEBI:575; CHEBI:58564; CHEBI:77657			HMDB06273; HMDB62424	cpd02893	5aizc	MNXM507	7321	SBO:0000247
5aop[c]	5_Amino_4_oxopentanoate	C5H9NO3	0		C00430; D07567		CHEBI:12109; CHEBI:132970; CHEBI:17549; CHEBI:2034; CHEBI:20547; CHEBI:356416			HMDB01149	cpd00338	5aop	MNXM405		SBO:0000247
5aprbu[c]	5_Amino_6__5__phosphoribitylamino_uracil	C9H15N4O9P	-2		C04454	7081	CHEBI:12107; CHEBI:18247; CHEBI:2031; CHEBI:58421			HMDB03841	cpd02720	5aprbu	MNXM1178	7081	SBO:0000247
5apru[c]	5_Amino_6__5__phosphoribosylamino_uracil	C9H13N4O9P	-2		C01268	4487	CHEBI:12108; CHEBI:18337; CHEBI:2032; CHEBI:20546; CHEBI:58453; CHEBI:59550; CHEBI:59551				cpd00931	5apru	MNXM1532	4487	SBO:0000247
5caiz[c]	5_phosphoribosyl_5_carboxyaminoimidazole	C9H11N3O9P	-3		C15667	47204994	CHEBI:48000; CHEBI:58730			HMDB12268	cpd11310; cpd25523	5caiz	MNXM1409	47204994	SBO:0000247
5dpmev[c]	(R)-5-Diphosphomevalonate	C6H10O10P2	-4		C01143	4374	CHEBI:10989; CHEBI:15899; CHEBI:18674; CHEBI:332; CHEBI:57557			HMDB01090	cpd00841	5dpmev	MNXM689	4374	SBO:0000247
5fthf[c]	5_Formyltetrahydrofolate	C20H21N7O7	-2		C03479; D07986		CHEBI:12127; CHEBI:15640; CHEBI:18607; CHEBI:2057; CHEBI:57457; CHEBI:63606; CHEBI:65340			HMDB01562; HMDB06206; HMDB62757	cpd02197	5fthf	MNXM1392		SBO:0000247
5mta[c]	5-Methylthioadenosine	C11H15N5O3S	0		C00170	3470	CHEBI:12055; CHEBI:12064; CHEBI:12771; CHEBI:14605; CHEBI:17509; CHEBI:18175; CHEBI:1966; CHEBI:1986; CHEBI:20491; CHEBI:20494; CHEBI:44181			HMDB01173	cpd00147	5mta	MNXM150	3470	SBO:0000247
5mthf[c]	5-Methyltetrahydrofolate	C20H24N7O6	-1		C00440; D09353		CHEBI:12146; CHEBI:136009; CHEBI:15641; CHEBI:18608; CHEBI:20612; CHEBI:2097			HMDB01396	cpd00345	5mthf	MNXM318		SBO:0000247
5pmev[c]	(R)-5-Phosphomevalonate	C6H10O7P	-3		C01107	4339	CHEBI:10990; CHEBI:10991; CHEBI:17436; CHEBI:18675; CHEBI:333; CHEBI:58146			HMDB01343	cpd00812	5pmev	MNXM567	4339	SBO:0000247
6pthp[c]	6-Pyruvoyl-5,6,7,8-tetrahydropterin	C9H11N5O3	0		C03684	6459	CHEBI:12234; CHEBI:12235; CHEBI:12236; CHEBI:136564; CHEBI:17804; CHEBI:20757; CHEBI:2235			HMDB01195	cpd02315	6pthp	MNXM722720	6459	SBO:0000247
aacoa[c]	Acetoacetyl_CoA	C25H36N7O18P3S	-4		C00332	3626	CHEBI:11756; CHEBI:13706; CHEBI:15345; CHEBI:22173; CHEBI:2392; CHEBI:41333; CHEBI:57286			HMDB01484; HMDB11665	cpd00279	aacoa	MNXM133	3626	SBO:0000247
aact[c]	Aminoacetone	C3H8NO	1		C01888	5001	CHEBI:13767; CHEBI:17906; CHEBI:19025; CHEBI:2648; CHEBI:42749; CHEBI:42849; CHEBI:58320			HMDB02134; HMDB60177	cpd01298	aact	MNXM1106	5001	SBO:0000247
ac[c]	Acetate	C2H3O2	-1		C00033; D00010		CHEBI:13704; CHEBI:15366; CHEBI:22165; CHEBI:22169; CHEBI:2387; CHEBI:30089; CHEBI:40480; CHEBI:40486			HMDB00042	cpd00029	ac	MNXM26		SBO:0000247
ac[e]	Acetate	C2H3O2	-1		C00033; D00010		CHEBI:13704; CHEBI:15366; CHEBI:22165; CHEBI:22169; CHEBI:2387; CHEBI:30089; CHEBI:40480; CHEBI:40486			HMDB00042	cpd00029	ac	MNXM26		SBO:0000247
ac[p]	Acetate	C2H3O2	-1		C00033; D00010		CHEBI:13704; CHEBI:15366; CHEBI:22165; CHEBI:22169; CHEBI:2387; CHEBI:30089; CHEBI:40480; CHEBI:40486			HMDB00042	cpd00029	ac	MNXM26		SBO:0000247
acac[c]	Acetoacetate	C4H5O3	-1		C00164	3464	CHEBI:131367; CHEBI:13705; CHEBI:15344; CHEBI:22172; CHEBI:2391; CHEBI:40507			HMDB00060	cpd00142	acac	MNXM154	3464	SBO:0000247
acac[p]	Acetoacetate	C4H5O3	-1		C00164	3464	CHEBI:131367; CHEBI:13705; CHEBI:15344; CHEBI:22172; CHEBI:2391; CHEBI:40507			HMDB00060	cpd00142	acac	MNXM154	3464	SBO:0000247
acACP[c]	Acetyl_ACP	C13H23N2O8PRS	-1		C03939	6663	CHEBI:13713; CHEBI:17093; CHEBI:2409				cpd11494	acACP	MNXM1269	6663	SBO:0000247
acald[c]	Acetaldehyde	C2H4O	0		C00084	3384	CHEBI:13703; CHEBI:15343; CHEBI:22158; CHEBI:2383; CHEBI:40533			HMDB00990	cpd00071	acald	MNXM75	3384	SBO:0000247
accoa[c]	Acetyl_CoA	C23H34N7O17P3S	-4		C00024	3326	CHEBI:13712; CHEBI:15351; CHEBI:22192; CHEBI:2408; CHEBI:40470; CHEBI:57288			HMDB01206	cpd00022	accoa	MNXM21	3326	SBO:0000247
acgam[c]	N_Acetyl_D_glucosamine	C8H15NO6	0		C00140	3440	CHEBI:12455; CHEBI:12563; CHEBI:17411; CHEBI:21517; CHEBI:506227; CHEBI:58134; CHEBI:7123			HMDB00215; HMDB00533; HMDB14288; HMDB62641	cpd00122; cpd27608	acgam	MNXM143	3440	SBO:0000247
acgam1p[c]	N_Acetyl_D_glucosamine_1_phosphate	C8H14NO9P	-2		C04256	6921	CHEBI:7125			HMDB01367	cpd02611	acgam1p	MNXM91871	6921	SBO:0000247
acmana[c]	N-Acetyl-D-mannosamine	C8H15NO6	0		C00645	3918	CHEBI:12459; CHEBI:12573; CHEBI:17122; CHEBI:21538; CHEBI:58019; CHEBI:63153; CHEBI:7141			HMDB62724	cpd00492	acmana	MNXM2403	3918	SBO:0000247
acmum6p[c]	N_acetylmuramate_6_phosphate	C11H17NO11P	-3		C16698	51091020	CHEBI:47968; CHEBI:58722				cpd15391	acmum6p	MNXM90332	51091020	SBO:0000247
acon_C[c]	cis_Aconitate	C6H3O6	-3		C00417	3707	CHEBI:10482; CHEBI:12798; CHEBI:16383; CHEBI:23306; CHEBI:23308; CHEBI:32805			HMDB00072; HMDB00461	cpd00331	acon_C	MNXM813	3707	SBO:0000247
ACP[c]	acyl_carrier_protein	C11H21N2O7PRS	-1		C00229	3528	CHEBI:14405; CHEBI:18359; CHEBI:2458				cpd11493	ACP	MNXM925	3528	SBO:0000247
acser[c]	O_Acetyl_L_serine	C5H9NO4	0		C00979	4228	CHEBI:12685; CHEBI:12710; CHEBI:12724; CHEBI:17981; CHEBI:21938; CHEBI:44568; CHEBI:58340; CHEBI:7668			HMDB03011	cpd00722	acser	MNXM418	4228	SBO:0000247
actACP[c]	Acetoacetyl_ACP	C15H25N2O9PRS	-1		C05744	8039	CHEBI:2393				cpd11488	actACP	MNXM1223	8039	SBO:0000247
ade[c]	Adenine	C5H5N5	0		C00147; D00034		CHEBI:13733; CHEBI:16708; CHEBI:22236; CHEBI:2470; CHEBI:40579			HMDB00034	cpd00128; cpd22238	ade	MNXM168		SBO:0000247
adn[c]	Adenosine	C10H13N5O4	0		C00212; D00045		CHEBI:13734; CHEBI:16335; CHEBI:22237; CHEBI:2472; CHEBI:40558; CHEBI:40825; CHEBI:40906; CHEBI:40911			HMDB00050; HMDB04401; HMDB04402; HMDB04421	cpd00182	adn	MNXM212		SBO:0000247
adp[c]	ADP	C10H12N5O10P2	-3		C00008; G11113		CHEBI:13222; CHEBI:16761; CHEBI:22244; CHEBI:2342; CHEBI:40553; CHEBI:456216; CHEBI:87518			HMDB01341	cpd00008	adp	MNXM7		SBO:0000247
adphep_DD[c]	ADP_D_glycero_D_manno_heptose	C17H25N5O16P2	-2		C06397	8633	CHEBI:13223; CHEBI:16693; CHEBI:20842; CHEBI:2343; CHEBI:57863; CHEBI:59966; CHEBI:59967				cpd03830; cpd29671	adphep_DD	MNXM1648	8633	SBO:0000247
adphep_LD[c]	ADP_L_glycero_D_manno_heptose	C17H25N5O16P2	-2		C06398	8634	CHEBI:13226; CHEBI:15915; CHEBI:20844; CHEBI:2347; CHEBI:57564; CHEBI:61506; CHEBI:61530				cpd03831	adphep_LD	MNXM857	8634	SBO:0000247
adprib[c]	ADPribose	C15H21N5O14P2	-2		C00301; C01882		CHEBI:13231; CHEBI:16960; CHEBI:20850; CHEBI:2351; CHEBI:32889; CHEBI:40752; CHEBI:57967				cpd00251; cpd01296	adprib	MNXM48596		SBO:0000247
ag[c]	silver	Ag	1		C06710	8935	CHEBI:30051; CHEBI:49467; CHEBI:49468			HMDB02659	cpd04100	ag	MNXM5928	8935	SBO:0000247
ag[e]	silver	Ag	1		C06710	8935	CHEBI:30051; CHEBI:49467; CHEBI:49468			HMDB02659	cpd04100	ag	MNXM5928	8935	SBO:0000247
ag[p]	silver	Ag	1		C06710	8935	CHEBI:30051; CHEBI:49467; CHEBI:49468			HMDB02659	cpd04100	ag	MNXM5928	8935	SBO:0000247
agm[c]	Agmatine	C5H16N4	2		C00179	3479	CHEBI:13747; CHEBI:17431; CHEBI:18576; CHEBI:2514; CHEBI:40556; CHEBI:58145			HMDB01432; HMDB60259	cpd00152	agm	MNXM328	3479	SBO:0000247
agm[p]	Agmatine	C5H16N4	2		C00179	3479	CHEBI:13747; CHEBI:17431; CHEBI:18576; CHEBI:2514; CHEBI:40556; CHEBI:58145			HMDB01432; HMDB60259	cpd00152	agm	MNXM328	3479	SBO:0000247
ahcys[c]	S_Adenosyl_L_homocysteine	C14H20N6O5S	0		C00021	3323	CHEBI:12741; CHEBI:12759; CHEBI:12761; CHEBI:16680; CHEBI:22034; CHEBI:45495; CHEBI:57856; CHEBI:67009; CHEBI:8945			HMDB00939	cpd00019	ahcys	MNXM19	3323	SBO:0000247
ahdt[c]	2_Amino_4_hydroxy_6__erythro_1_2_3_trihydroxypropyl_dihydropteridine_triphosphate	C9H12N5O13P3	-4		C04895	7446	CHEBI:1002; CHEBI:11509; CHEBI:12201; CHEBI:18372; CHEBI:19455; CHEBI:20684; CHEBI:28069; CHEBI:58462			HMDB00980; HMDB01144; HMDB12181	cpd02978	ahdt	MNXM397	7446	SBO:0000247
aicar[c]	5_Amino_1__5_Phospho_D_ribosyl_imidazole_4_carboxamide	C9H13N4O8P	-2		C04677	7258	CHEBI:12102; CHEBI:18406; CHEBI:18966; CHEBI:40739; CHEBI:573; CHEBI:58475			HMDB01517	cpd02851	aicar	MNXM365	7258	SBO:0000247
air[c]	5_amino_1__5_phospho_D_ribosyl_imidazole	C8H12N3O7P	-2				CHEBI:12101; CHEBI:18969; CHEBI:2655; CHEBI:28843; CHEBI:58592			HMDB62575		air	MNXM162266		SBO:0000247
akg[c]	2_Oxoglutarate	C5H4O5	-2		C00026	3328	CHEBI:11638; CHEBI:1253; CHEBI:16810; CHEBI:19748; CHEBI:19749; CHEBI:30915; CHEBI:30916; CHEBI:40661			HMDB00208; HMDB02812; HMDB62781	cpd00024	akg	MNXM20	3328	SBO:0000247
ala_B[c]	beta_Alanine	C3H7NO2	0		C00099; D07561		CHEBI:10343; CHEBI:12389; CHEBI:16958; CHEBI:22821; CHEBI:41050; CHEBI:57966; CHEBI:63070			HMDB00056	cpd00085	ala_B	MNXM144		SBO:0000247
ala_D[c]	D_Alanine	C3H7NO2	0		C00133	3433	CHEBI:10840; CHEBI:12899; CHEBI:15570; CHEBI:20893; CHEBI:32435; CHEBI:32436; CHEBI:4087; CHEBI:41756; CHEBI:41798; CHEBI:41848; CHEBI:41877; CHEBI:57416			HMDB01310	cpd00117	ala__D	MNXM156	3433	SBO:0000247
ala_D[p]	D_Alanine	C3H7NO2	0		C00133	3433	CHEBI:10840; CHEBI:12899; CHEBI:15570; CHEBI:20893; CHEBI:32435; CHEBI:32436; CHEBI:4087; CHEBI:41756; CHEBI:41798; CHEBI:41848; CHEBI:41877; CHEBI:57416			HMDB01310	cpd00117	ala__D	MNXM156	3433	SBO:0000247
ala_L[c]	L_Alanine	C3H7NO2	0		C00041; D00012; C01401		CHEBI:13069; CHEBI:13748; CHEBI:16449; CHEBI:16977; CHEBI:21216; CHEBI:22277; CHEBI:2539; CHEBI:32431; CHEBI:32432; CHEBI:32439; CHEBI:32440; CHEBI:40734; CHEBI:40735; CHEBI:46308; CHEBI:57972; CHEBI:6171; CHEBI:66916; CHEBI:76050			HMDB00161; HMDB62251	cpd00035; cpd01003	ala__L	MNXM32		SBO:0000247
ala_L[e]	L-Alanine	C3H7NO2	0		C00041; D00012; C01401		CHEBI:13069; CHEBI:13748; CHEBI:16449; CHEBI:16977; CHEBI:21216; CHEBI:22277; CHEBI:2539; CHEBI:32431; CHEBI:32432; CHEBI:32439; CHEBI:32440; CHEBI:40734; CHEBI:40735; CHEBI:46308; CHEBI:57972; CHEBI:6171; CHEBI:66916; CHEBI:76050			HMDB00161; HMDB62251	cpd00035; cpd01003	ala__L	MNXM32		SBO:0000247
ala_L[p]	L-Alanine	C3H7NO2	0		C00041; D00012; C01401		CHEBI:13069; CHEBI:13748; CHEBI:16449; CHEBI:16977; CHEBI:21216; CHEBI:22277; CHEBI:2539; CHEBI:32431; CHEBI:32432; CHEBI:32439; CHEBI:32440; CHEBI:40734; CHEBI:40735; CHEBI:46308; CHEBI:57972; CHEBI:6171; CHEBI:66916; CHEBI:76050			HMDB00161; HMDB62251	cpd00035; cpd01003	ala__L	MNXM32		SBO:0000247
alaala[c]	D_Alanyl_D_alanine	C6H12N2O3	0		C00993	4239	CHEBI:12900; CHEBI:13749; CHEBI:16576; CHEBI:20894; CHEBI:4088; CHEBI:57822			HMDB03459	cpd00731	alaala	MNXM669	4239	SBO:0000247
alaala[e]	D_Alanyl_D_alanine	C6H12N2O3	0		C00993	4239	CHEBI:12900; CHEBI:13749; CHEBI:16576; CHEBI:20894; CHEBI:4088; CHEBI:57822			HMDB03459	cpd00731	alaala	MNXM669	4239	SBO:0000247
alaala[p]	D_Alanyl_D_alanine	C6H12N2O3	0		C00993	4239	CHEBI:12900; CHEBI:13749; CHEBI:16576; CHEBI:20894; CHEBI:4088; CHEBI:57822			HMDB03459	cpd00731	alaala	MNXM669	4239	SBO:0000247
alaarg[c]	L_alaninylarginine	C9H20N5O3	1												SBO:0000247
alaarg[e]	L_alaninylarginine	C9H20N5O3	1												SBO:0000247
alaarg[p]	L_alaninylarginine	C9H20N5O3	1												SBO:0000247
alaasn[c]	L_alaninylasparagine	C7H13N3O4	0				CHEBI:73330				cpd15587	ala_L_asn__L	MNXM148865		SBO:0000247
alaasn[e]	L_alaninylasparagine	C7H13N3O4	0				CHEBI:73330				cpd15587	ala_L_asn__L	MNXM148865		SBO:0000247
alaasn[p]	L_alaninylasparagine	C7H13N3O4	0				CHEBI:73330				cpd15587	ala_L_asn__L	MNXM148865		SBO:0000247
alaasp[c]	L_alaninylaspartate	C7H11N2O5	-1				CHEBI:73803; CHEBI:74363				cpd11593	ala_L_asp__L	MNXM40494		SBO:0000247
alaasp[e]	L_alaninylaspartate	C7H11N2O5	-1				CHEBI:73803; CHEBI:74363				cpd11593	ala_L_asp__L	MNXM40494		SBO:0000247
alaasp[p]	L_alaninylaspartate	C7H11N2O5	-1				CHEBI:73803; CHEBI:74363				cpd11593	ala_L_asp__L	MNXM40494		SBO:0000247
alacys[c]	L_alaninylcysteine	C6H12N2O3S	0												SBO:0000247
alacys[e]	L_alaninylcysteine	C6H12N2O3S	0												SBO:0000247
alacys[p]	L_alaninylcysteine	C6H12N2O3S	0												SBO:0000247
alagln[c]	L_alaninylglutamine	C8H15N3O4	0				CHEBI:73788; CHEBI:74387				cpd11587	ala_L_gln__L	MNXM40495		SBO:0000247
alagln[e]	L_alaninylglutamine	C8H15N3O4	0				CHEBI:73788; CHEBI:74387				cpd11587	ala_L_gln__L	MNXM40495		SBO:0000247
alagln[p]	L_alaninylglutamine	C8H15N3O4	0				CHEBI:73788; CHEBI:74387				cpd11587	ala_L_gln__L	MNXM40495		SBO:0000247
alaglu[c]	L_alaninylglutamate	C8H13N2O5	-1								cpd11586	ala_L_glu__L	MNXM8263		SBO:0000247
alaglu[e]	L_alaninylglutamate	C8H13N2O5	-1								cpd11586	ala_L_glu__L	MNXM8263		SBO:0000247
alaglu[p]	L_alaninylglutamate	C8H13N2O5	-1								cpd11586	ala_L_glu__L	MNXM8263		SBO:0000247
alagly[c]	L_alaninylglycine	C5H10N2O3	0												SBO:0000247
alagly[e]	L_alaninylglycine	C5H10N2O3	0												SBO:0000247
alagly[p]	L_alaninylglycine	C5H10N2O3	0												SBO:0000247
alahis[c]	L_alaninylhistidine	C9H14N4O3	0									ala_L_his__L	MNXM163729		SBO:0000247
alahis[e]	L_alaninylhistidine	C9H14N4O3	0									ala_L_his__L	MNXM163729		SBO:0000247
alahis[p]	L_alaninylhistidine	C9H14N4O3	0									ala_L_his__L	MNXM163729		SBO:0000247
alaile[c]	L_alaninylisoleucine	C9H18N2O3	0				CHEBI:73805				cpd15588	ala_L_ile__L	MNXM15785		SBO:0000247
alaile[e]	L_alaninylisoleucine	C9H18N2O3	0				CHEBI:73805				cpd15588	ala_L_ile__L	MNXM15785		SBO:0000247
alaile[p]	L_alaninylisoleucine	C9H18N2O3	0				CHEBI:73805				cpd15588	ala_L_ile__L	MNXM15785		SBO:0000247
alaleu[c]	L_alaninylleucine	C9H18N2O3	0				CHEBI:73770; CHEBI:74389				cpd11583	ala_L_leu__L	MNXM15786		SBO:0000247
alaleu[e]	L_alaninylleucine	C9H18N2O3	0				CHEBI:73770; CHEBI:74389				cpd11583	ala_L_leu__L	MNXM15786		SBO:0000247
alaleu[p]	L_alaninylleucine	C9H18N2O3	0				CHEBI:73770; CHEBI:74389				cpd11583	ala_L_leu__L	MNXM15786		SBO:0000247
alalys[c]	L_alaninyllysine	C9H20N3O3	1												SBO:0000247
alalys[e]	L_alaninyllysine	C9H20N3O3	1												SBO:0000247
alalys[p]	L_alaninyllysine	C9H20N3O3	1												SBO:0000247
alamet[c]	L_alaninylmethionine	C8H16N2O3S	0				CHEBI:73806				cpd15589	ala_L_met__L	MNXM59267		SBO:0000247
alamet[e]	L_alaninylmethionine	C8H16N2O3S	0				CHEBI:73806				cpd15589	ala_L_met__L	MNXM59267		SBO:0000247
alamet[p]	L_alaninylmethionine	C8H16N2O3S	0				CHEBI:73806				cpd15589	ala_L_met__L	MNXM59267		SBO:0000247
alaphe[c]	L_alaninylphenylalanine	C12H16N2O3	0				CHEBI:73807			HMDB28694	cpd15590	ala_L_phe__L	MNXM15788		SBO:0000247
alaphe[e]	L_alaninylphenylalanine	C12H16N2O3	0				CHEBI:73807			HMDB28694	cpd15590	ala_L_phe__L	MNXM15788		SBO:0000247
alaphe[p]	L_alaninylphenylalanine	C12H16N2O3	0				CHEBI:73807			HMDB28694	cpd15590	ala_L_phe__L	MNXM15788		SBO:0000247
alapro[c]	L_alaninylproline	C8H14N2O3	0												SBO:0000247
alapro[e]	L_alaninylproline	C8H14N2O3	0												SBO:0000247
alapro[p]	L_alaninylproline	C8H14N2O3	0												SBO:0000247
alaser[c]	L_alaninylserine	C6H12N2O4	0				CHEBI:73394				cpd15591	ala_L_ser__L	MNXM164506		SBO:0000247
alaser[e]	L_alaninylserine	C6H12N2O4	0				CHEBI:73394				cpd15591	ala_L_ser__L	MNXM164506		SBO:0000247
alaser[p]	L_alaninylserine	C6H12N2O4	0				CHEBI:73394				cpd15591	ala_L_ser__L	MNXM164506		SBO:0000247
alathr[c]	L_alaninylthreonine	C7H14N2O4	0								cpd11582	ala_L_Thr__L	MNXM8264		SBO:0000247
alathr[e]	L_alaninylthreonine	C7H14N2O4	0								cpd11582	ala_L_Thr__L	MNXM8264		SBO:0000247
alathr[p]	L_alaninylthreonine	C7H14N2O4	0								cpd11582	ala_L_Thr__L	MNXM8264		SBO:0000247
alatrna[c]	L-Alanyl-tRNA(Ala)	C3H6NOR	1				CHEBI:13070; CHEBI:13071; CHEBI:17732; CHEBI:6172				cpd16181	alatrna	MNXM89815		SBO:0000247
alatrp[c]	L_alaninyltryptophan	C14H17N3O3	0				CHEBI:73808				cpd15592	ala_L_trp__L	MNXM15790		SBO:0000247
alatrp[e]	L_alaninyltryptophan	C14H17N3O3	0				CHEBI:73808				cpd15592	ala_L_trp__L	MNXM15790		SBO:0000247
alatrp[p]	L_alaninyltryptophan	C14H17N3O3	0				CHEBI:73808				cpd15592	ala_L_trp__L	MNXM15790		SBO:0000247
alatyr[c]	L_alaninyltyrosine	C12H16N2O4	0				CHEBI:73395				cpd15593	ala_L_tyr__L	MNXM15791		SBO:0000247
alatyr[e]	L_alaninyltyrosine	C12H16N2O4	0				CHEBI:73395				cpd15593	ala_L_tyr__L	MNXM15791		SBO:0000247
alatyr[p]	L_alaninyltyrosine	C12H16N2O4	0				CHEBI:73395				cpd15593	ala_L_tyr__L	MNXM15791		SBO:0000247
alaval[c]	L_alaninylvaline	C8H16N2O3	0				CHEBI:73809				cpd15594	ala_L_val__L	MNXM15792		SBO:0000247
alaval[e]	L_alaninylvaline	C8H16N2O3	0				CHEBI:73809				cpd15594	ala_L_val__L	MNXM15792		SBO:0000247
alaval[p]	L_alaninylvaline	C8H16N2O3	0				CHEBI:73809				cpd15594	ala_L_val__L	MNXM15792		SBO:0000247
amet[c]	S_Adenosyl_L_methionine	C15H23N6O5S	1		C00019	3321	CHEBI:10786; CHEBI:10833; CHEBI:12742; CHEBI:12757; CHEBI:12760; CHEBI:15414; CHEBI:22036; CHEBI:33442; CHEBI:45607; CHEBI:527887; CHEBI:59789; CHEBI:67040; CHEBI:8946			HMDB01185; HMDB62709	cpd00017	amet	MNXM16	3321	SBO:0000247
ametam[c]	S-Adenosylmethioninamine	C14H24N6O3S	2		C01137	4368	CHEBI:10906; CHEBI:12743; CHEBI:12762; CHEBI:15625; CHEBI:22035; CHEBI:57443; CHEBI:8947			HMDB00988	cpd00837	ametam	MNXM321	4368	SBO:0000247
amp[c]	AMP	C10H12N5O7P	-2		C00020; D02769		CHEBI:12056; CHEBI:13234; CHEBI:13235; CHEBI:13736; CHEBI:13740; CHEBI:16027; CHEBI:22242; CHEBI:22245; CHEBI:2356; CHEBI:40510; CHEBI:40721; CHEBI:40726; CHEBI:40786; CHEBI:40826; CHEBI:456215; CHEBI:47222			HMDB00045	cpd00018; cpd22272	amp	MNXM14		SBO:0000247
anhgm[c]	N_Acetyl_D_glucosamine_anhydrous_N_Acetylmuramic_acid	C19H29N2O12	-1								cpd15396	anhgm	MNXM3060		SBO:0000247
anhgm[p]	N_Acetyl_D_glucosamine_anhydrous_N_Acetylmuramic_acid	C19H29N2O12	-1								cpd15396	anhgm	MNXM3060		SBO:0000247
anhgm3p[c]	N_Acetyl_D_glucosamine_anhydrous_N_Acetylmuramyl_tripeptide	C34H52N6O19	-2								cpd15397	anhgm3p	MNXM63489		SBO:0000247
anhgm3p[p]	N_Acetyl_D_glucosamine_anhydrous_N_Acetylmuramyl_tripeptide	C34H52N6O19	-2								cpd15397	anhgm3p	MNXM63489		SBO:0000247
anhgm4p[c]	N_Acetyl_D_glucosamine_anhydrous_N_Acetylmuramyl_tetrapeptide	C37H57N7O20	-2								cpd15398	anhgm4p	MNXM63488		SBO:0000247
anhgm4p[p]	N_Acetyl_D_glucosamine_anhydrous_N_Acetylmuramyl_tetrapeptide	C37H57N7O20	-2								cpd15398	anhgm4p	MNXM63488		SBO:0000247
anhm[c]	1_6_anhydrous_N_Acetylmuramate	C11H16NO7	-1								cpd15399	anhm	MNXM90585		SBO:0000247
anhm3p[c]	1_6_anhydrous_N_Acetylmuramyl_tripeptide	C26H39N5O14	-2								cpd15400	anhm3p	MNXM32389		SBO:0000247
anhm4p[c]	1_6_anhydrous_N_Acetylmuramyl_tetrapeptide	C29H44N6O15	-2								cpd15401	anhm4p	MNXM5405		SBO:0000247
apoACP[c]	apoprotein_acyl_carrier_protein	RHO	0								cpd12370; cpd29672	apoACP	MNXM2214		SBO:0000247
ara5p[c]	D_Arabinose_5_phosphate	C5H9O8P	-2		C01112	4344	CHEBI:12916; CHEBI:16241; CHEBI:20915; CHEBI:4104; CHEBI:57693; CHEBI:79058			HMDB11734	cpd00817	ara5p	MNXM1184	4344	SBO:0000247
arab_L[c]	L_Arabinose	C5H10O5	0		C11476	13646	CHEBI:6182				cpd19109; cpd27351	arab__L	MNXM91126	13646	SBO:0000247
arab_L[p]	L_Arabinose	C5H10O5	0		C11476	13646	CHEBI:6182				cpd19109; cpd27351	arab__L	MNXM91126	13646	SBO:0000247
arbtn[c]	Aerobactin	C22H33N4O13	-3								cpd15411	arbtn	MNXM96506		SBO:0000247
arbtn_fe3[c]	Aerobactin_Fe	C22H33FeN4O13	0		C05554	7887	CHEBI:13745; CHEBI:18157; CHEBI:2499; CHEBI:58396			HMDB04051	cpd03294; cpd26452	arbtn_fe3	MNXM1464	7887	SBO:0000247
arg_L[c]	L-Arginine	C6H15N4O2	1		C00062; D02982; C02385		CHEBI:13077; CHEBI:133495; CHEBI:16467; CHEBI:21235; CHEBI:22616; CHEBI:2643; CHEBI:29016; CHEBI:32681; CHEBI:32682; CHEBI:32683; CHEBI:32695; CHEBI:32696; CHEBI:32697; CHEBI:42927; CHEBI:6185			HMDB00517; HMDB62762	cpd00051; cpd19021	arg__L	MNXM70		SBO:0000247
arg_L[e]	L-Arginine	C6H15N4O2	1		C00062; D02982; C02385		CHEBI:13077; CHEBI:133495; CHEBI:16467; CHEBI:21235; CHEBI:22616; CHEBI:2643; CHEBI:29016; CHEBI:32681; CHEBI:32682; CHEBI:32683; CHEBI:32695; CHEBI:32696; CHEBI:32697; CHEBI:42927; CHEBI:6185			HMDB00517; HMDB62762	cpd00051; cpd19021	arg__L	MNXM70		SBO:0000247
arg_L[p]	L-Arginine	C6H15N4O2	1		C00062; D02982; C02385		CHEBI:13077; CHEBI:133495; CHEBI:16467; CHEBI:21235; CHEBI:22616; CHEBI:2643; CHEBI:29016; CHEBI:32681; CHEBI:32682; CHEBI:32683; CHEBI:32695; CHEBI:32696; CHEBI:32697; CHEBI:42927; CHEBI:6185			HMDB00517; HMDB62762	cpd00051; cpd19021	arg__L	MNXM70		SBO:0000247
asn_L[c]	L_Asparagine	C4H8N2O3	0		C00152; C16438		CHEBI:13083; CHEBI:17196; CHEBI:21242; CHEBI:22653; CHEBI:32650; CHEBI:32651; CHEBI:32660; CHEBI:32661; CHEBI:40902; CHEBI:58048; CHEBI:6191			HMDB00168	cpd00132; cpd15142	asn__L	MNXM147		SBO:0000247
asn_L[e]	L-Asparagine	C4H8N2O3	0		C00152; C16438		CHEBI:13083; CHEBI:17196; CHEBI:21242; CHEBI:22653; CHEBI:32650; CHEBI:32651; CHEBI:32660; CHEBI:32661; CHEBI:40902; CHEBI:58048; CHEBI:6191			HMDB00168	cpd00132; cpd15142	asn__L	MNXM147		SBO:0000247
asn_L[p]	L-Asparagine	C4H8N2O3	0		C00152; C16438		CHEBI:13083; CHEBI:17196; CHEBI:21242; CHEBI:22653; CHEBI:32650; CHEBI:32651; CHEBI:32660; CHEBI:32661; CHEBI:40902; CHEBI:58048; CHEBI:6191			HMDB00168	cpd00132; cpd15142	asn__L	MNXM147		SBO:0000247
asntrna[c]	L-Asparaginyl-tRNA(Asn)	C14H24N2O12PR2	1		C03402	6232	CHEBI:13084; CHEBI:13251; CHEBI:29265; CHEBI:6192				cpd12313; cpd16182	asntrna	MNXM89761	6232	SBO:0000247
aso3[e]	arsenite	AsO3	-3		C06697	8922	CHEBI:13857; CHEBI:22635; CHEBI:2846; CHEBI:29242; CHEBI:29243; CHEBI:29866; CHEBI:49899; CHEBI:49900			HMDB11620	cpd04098; cpd26385	aso3	MNXM658	8922	SBO:0000247
aso3[p]	arsenite	AsO3	-3		C06697	8922	CHEBI:13857; CHEBI:22635; CHEBI:2846; CHEBI:29242; CHEBI:29243; CHEBI:29866; CHEBI:49899; CHEBI:49900			HMDB11620	cpd04098; cpd26385	aso3	MNXM658	8922	SBO:0000247
asp_L[c]	L_Aspartate	C4H6NO4	-1		C00049; D00013; C16433		CHEBI:13085; CHEBI:132943; CHEBI:17053; CHEBI:21244; CHEBI:21247; CHEBI:22659; CHEBI:22660; CHEBI:29991; CHEBI:29992; CHEBI:29993; CHEBI:29995; CHEBI:35391; CHEBI:40853; CHEBI:40900; CHEBI:40913; CHEBI:40942; CHEBI:6193			HMDB00191; HMDB62186; HMDB62501	cpd00041; cpd19181	asp__L	MNXM42		SBO:0000247
asp_L[e]	L-Aspartate	C4H6NO4	-1		C00049; D00013; C16433		CHEBI:13085; CHEBI:132943; CHEBI:17053; CHEBI:21244; CHEBI:21247; CHEBI:22659; CHEBI:22660; CHEBI:29991; CHEBI:29992; CHEBI:29993; CHEBI:29995; CHEBI:35391; CHEBI:40853; CHEBI:40900; CHEBI:40913; CHEBI:40942; CHEBI:6193			HMDB00191; HMDB62186; HMDB62501	cpd00041; cpd19181	asp__L	MNXM42		SBO:0000247
asp_L[p]	L-Aspartate	C4H6NO4	-1		C00049; D00013; C16433		CHEBI:13085; CHEBI:132943; CHEBI:17053; CHEBI:21244; CHEBI:21247; CHEBI:22659; CHEBI:22660; CHEBI:29991; CHEBI:29992; CHEBI:29993; CHEBI:29995; CHEBI:35391; CHEBI:40853; CHEBI:40900; CHEBI:40913; CHEBI:40942; CHEBI:6193			HMDB00191; HMDB62186; HMDB62501	cpd00041; cpd19181	asp__L	MNXM42		SBO:0000247
aspsa[c]	L_Aspartate_4_semialdehyde	C4H7NO3	0		C00441	3730	CHEBI:13086; CHEBI:13087; CHEBI:18051; CHEBI:21245; CHEBI:40847; CHEBI:537519; CHEBI:6194			HMDB12249	cpd00346	aspsa	MNXM361	3730	SBO:0000247
asptrna[c]	L-Aspartyl-tRNA(Asp)	C4H5NO3R	0		C02984	5893					cpd12226	asptrna	MNXM90839	5893	SBO:0000247
atp[c]	ATP	C10H12N5O13P3	-4		C00002; D08646		CHEBI:10789; CHEBI:10841; CHEBI:13236; CHEBI:15422; CHEBI:22249; CHEBI:2359; CHEBI:237958; CHEBI:30616; CHEBI:40938; CHEBI:57299			HMDB00538	cpd00002	atp	MNXM3		SBO:0000247
b2coa[c]	Crotonoyl_CoA	C25H36N7O17P3S	-4		C00877	4133	CHEBI:11531; CHEBI:13921; CHEBI:14031; CHEBI:14032; CHEBI:15473; CHEBI:23408; CHEBI:36926; CHEBI:3928; CHEBI:41612; CHEBI:57332; CHEBI:58669			HMDB02009; HMDB59627; HMDB62466	cpd00650	b2coa	MNXM214	4133	SBO:0000247
bamppald[c]	beta-Aminopropion aldehyde	C3H8NO	1				CHEBI:10350; CHEBI:22830; CHEBI:27608					bamppald	MNXM43758		SBO:0000247
bhb[c]	R__3_Hydroxybutanoate	C4H7O3	-1		C01089	4324	CHEBI:10983; CHEBI:17066; CHEBI:18666; CHEBI:322			HMDB00011	cpd00797	bhb	MNXM663	4324	SBO:0000247
bhb[e]	R_3_Hydroxybutanoate	C4H7O3	-1		C01089	4324	CHEBI:10983; CHEBI:17066; CHEBI:18666; CHEBI:322			HMDB00011	cpd00797	bhb	MNXM663	4324	SBO:0000247
bhb[p]	R_3_Hydroxybutanoate	C4H7O3	-1		C01089	4324	CHEBI:10983; CHEBI:17066; CHEBI:18666; CHEBI:322			HMDB00011	cpd00797	bhb	MNXM663	4324	SBO:0000247
btamp[c]	Biotinyl_5__AMP	C20H27N7O9PS	-1								cpd03517; cpd22432	btamp	MNXM722791		SBO:0000247
btcoa[c]	Butanoyl_CoA	C25H38N7O17P3S	-4		C00136	3436	CHEBI:13926; CHEBI:15517; CHEBI:22953; CHEBI:22973; CHEBI:3235; CHEBI:57371			HMDB01088	cpd00120	btcoa	MNXM233	3436	SBO:0000247
btn[c]	Biotin	C10H15N2O3S	-1		C00120; D00029		CHEBI:13905; CHEBI:15956; CHEBI:22882; CHEBI:22884; CHEBI:3108; CHEBI:41236; CHEBI:57586			HMDB00030	cpd00104	btn	MNXM304		SBO:0000247
btn[e]	Biotin	C10H15N2O3S	-1		C00120; D00029		CHEBI:13905; CHEBI:15956; CHEBI:22882; CHEBI:22884; CHEBI:3108; CHEBI:41236; CHEBI:57586			HMDB00030	cpd00104	btn	MNXM304		SBO:0000247
btn[p]	Biotin	C10H15N2O3S	-1		C00120; D00029		CHEBI:13905; CHEBI:15956; CHEBI:22882; CHEBI:22884; CHEBI:3108; CHEBI:41236; CHEBI:57586			HMDB00030	cpd00104	btn	MNXM304		SBO:0000247
but[c]	Butyrate_n_C40	C4H7O2	-1									but	MNXM162281		SBO:0000247
but[p]	Butyrate_n_C40	C4H7O2	-1									but	MNXM162281		SBO:0000247
but2eACP[c]	But_2_enoyl_acyl_carrier_protein	C15H25N2O8PRS	-1		C04246	6911					cpd11465	but2eACP	MNXM3229	6911	SBO:0000247
butACP[c]	Butyryl_ACP__n_C40ACP_	C15H27N2O8PRS	-1									butACP	MNXM90458		SBO:0000247
bz[c]	Benzoate	C7H5O2	0		C00180; D00038; C00539		CHEBI:13879; CHEBI:16150; CHEBI:22717; CHEBI:22722; CHEBI:3029; CHEBI:30746; CHEBI:41051			HMDB01870	cpd00153	bz	MNXM217		SBO:0000247
bz[p]	Benzoate	C7H5O2	0		C00180; D00038; C00539		CHEBI:13879; CHEBI:16150; CHEBI:22717; CHEBI:22722; CHEBI:3029; CHEBI:30746; CHEBI:41051			HMDB01870	cpd00153	bz	MNXM217		SBO:0000247
ca2[c]	Calcium	Ca	2		C00076	3376	CHEBI:22988; CHEBI:29108; CHEBI:3308; CHEBI:39123; CHEBI:48760			HMDB00464	cpd00063; cpd29674	ca2	MNXM128	3376	SBO:0000247
ca2[e]	Calcium	Ca	2		C00076	3376	CHEBI:22988; CHEBI:29108; CHEBI:3308; CHEBI:39123; CHEBI:48760			HMDB00464	cpd00063; cpd29674	ca2	MNXM128	3376	SBO:0000247
ca2[p]	Calcium	Ca	2		C00076	3376	CHEBI:22988; CHEBI:29108; CHEBI:3308; CHEBI:39123; CHEBI:48760			HMDB00464	cpd00063; cpd29674	ca2	MNXM128	3376	SBO:0000247
camp[c]	cAMP	C10H11N5O6P	-1		C00575	3854	CHEBI:11673; CHEBI:1325; CHEBI:17489; CHEBI:19827; CHEBI:41588; CHEBI:58165			HMDB00058	cpd00446	camp	MNXM243	3854	SBO:0000247
cbasp[c]	N_Carbamoyl_L_aspartate	C5H6N2O5	-2		C00438	3727	CHEBI:12496; CHEBI:12593; CHEBI:15859; CHEBI:21687; CHEBI:21688; CHEBI:32814; CHEBI:44316; CHEBI:7257			HMDB00828	cpd00343	cbasp	MNXM465	3727	SBO:0000247
cbp[c]	Carbamoyl_phosphate	CH2NO5P	-2		C00169	3469	CHEBI:13942; CHEBI:17672; CHEBI:23005; CHEBI:3389; CHEBI:41567; CHEBI:58228			HMDB01096	cpd00146	cbp	MNXM138	3469	SBO:0000247
cddec5eACP[c]	cis_dodec_5_enoyl_acyl_carrier_protein__n_C121_	C23H41N2O8PRS	-1									cddec5eACP	MNXM163784		SBO:0000247
cdec3eACP[c]	cis_dec_3_enoyl_acyl_carrier_protein__n_C101_	C21H37N2O8PRS	-1									cdec3eACP	MNXM7186		SBO:0000247
cdg[c]	7_deaza_7_carboxyguanine	C7H5N4O3	-1		C20248	163311991	CHEBI:61036; CHEBI:61125				cpd21481	cdg	MNXM5026	163311991	SBO:0000247
cdp[c]	CDP	C9H12N3O11P2	-3		C00112	3412	CHEBI:13254; CHEBI:17239; CHEBI:23519; CHEBI:3260; CHEBI:41451; CHEBI:58069			HMDB01546	cpd00096	cdp	MNXM220	3412	SBO:0000247
cdpdddecg[c]	CDP_1_2_didodecanoylglycerol	C36H63N3O15P2	-2								cpd15417	cdpdddecg	MNXM4507		SBO:0000247
cdpdhdec9eg[c]	CDP_1_2_dihexadec_9_enoylglycerol	C44H75N3O15P2	-2				CHEBI:104012				cpd15418	cdpdhdec9eg	MNXM4508		SBO:0000247
cdpdhdecg[c]	CDP_1_2_dihexadecanoylglycerol	C44H79N3O15P2	-2								cpd15419	cdpdhdecg	MNXM3232		SBO:0000247
cdpdodec11eg[c]	CDP_1_2_dioctadec_11_enoylglycerol	C48H83N3O15P2	-2				CHEBI:104362				cpd15420	cdpdodec11eg	MNXM4509		SBO:0000247
cdpdodecg[c]	CDP_1_2_dioctadecanoylglycerol	C48H87N3O15P2	-2				CHEBI:104121				cpd15421	cdpdodecg	MNXM45856		SBO:0000247
cdpdtdec7eg[c]	CDP_1_2_ditetradec_7_enoylglycerol	C40H67N3O15P2	-2				CHEBI:103990				cpd15422	cdpdtdec7eg	MNXM4511		SBO:0000247
cdpdtdecg[c]	CDP_1_2_ditetradecanoylglycerol	C40H71N3O15P2	-2				CHEBI:103211				cpd15423	cdpdtdecg	MNXM4512		SBO:0000247
cgly[c]	Cys_Gly	C5H10N2O3S	0		C01419	4606	CHEBI:4047; CHEBI:61694			HMDB00078; HMDB28775	cpd01017	cgly	MNXM683	4606	SBO:0000247
cgly[p]	Cys_Gly	C5H10N2O3S	0		C01419	4606	CHEBI:4047; CHEBI:61694			HMDB00078; HMDB28775	cpd01017	cgly	MNXM683	4606	SBO:0000247
chor[c]	chorismate	C10H8O6	-2		C00251	3550	CHEBI:13993; CHEBI:17333; CHEBI:23225; CHEBI:23227; CHEBI:29748; CHEBI:3677			HMDB12199	cpd00216	chor	MNXM337	3550	SBO:0000247
cit[c]	Citrate	C6H5O7	-3		C00158; D00037		CHEBI:132362; CHEBI:133748; CHEBI:13999; CHEBI:16947; CHEBI:23321; CHEBI:23322; CHEBI:30769; CHEBI:35802; CHEBI:35804; CHEBI:35806; CHEBI:35808; CHEBI:35809; CHEBI:35810; CHEBI:3727; CHEBI:41523; CHEBI:42563; CHEBI:76049			HMDB00094	cpd00137	cit	MNXM131		SBO:0000247
ckdo[c]	CMP_3_deoxy_D_manno_octulosonate	C17H24N3O15P	-2		C04121	6808	CHEBI:13275; CHEBI:18014; CHEBI:20874; CHEBI:3277; CHEBI:41566; CHEBI:59825; CHEBI:85987; CHEBI:86284				cpd02546	ckdo	MNXM535	6808	SBO:0000247
cl[e]	Chloride	Cl	-1		C00698; C01327; D02057		CHEBI:13291; CHEBI:13364; CHEBI:13970; CHEBI:17883; CHEBI:17996; CHEBI:24635; CHEBI:3616; CHEBI:3731; CHEBI:48804; CHEBI:50315; CHEBI:5590			HMDB00492; HMDB02073; HMDB02162; HMDB02306	cpd00099	cl	MNXM43		SBO:0000247
cl[c]	Chloride	Cl	-1		C00698; C01327; D02057		CHEBI:13291; CHEBI:13364; CHEBI:13970; CHEBI:17883; CHEBI:17996; CHEBI:24635; CHEBI:3616; CHEBI:3731; CHEBI:48804; CHEBI:50315; CHEBI:5590			HMDB00492; HMDB02073; HMDB02162; HMDB02306	cpd00099	cl	MNXM43		SBO:0000247
cl[p]	Chloride	Cl	-1		C00698; C01327; D02057		CHEBI:13291; CHEBI:13364; CHEBI:13970; CHEBI:17883; CHEBI:17996; CHEBI:24635; CHEBI:3616; CHEBI:3731; CHEBI:48804; CHEBI:50315; CHEBI:5590			HMDB00492; HMDB02073; HMDB02162; HMDB02306	cpd00099	cl	MNXM43		SBO:0000247
clpn120[p]	cardiolipin__tetradodecanoyl__n_C120_	C57H108O17P2	-2									clpn120	MNXM5078		SBO:0000247
clpn140[p]	cardiolipin__tetratetradecanoyl__n_C140_	C65H124O17P2	-2				CHEBI:62862					clpn140	MNXM83974		SBO:0000247
clpn141[p]	cardiolipin__tetratetradec_7_enoyl__n_C141_	C65H116O17P2	-2									clpn141	MNXM7149		SBO:0000247
clpn160[p]	cardiolipin__tetrahexadecanoyl__n_C160_	C73H140O17P2	-2				CHEBI:104586			HMDB56387	cpd15428; cpd23601	clpn160	MNXM45654		SBO:0000247
clpn161[p]	cardiolipin__tetrahexadec_9_enoyl__n_C161_	C73H132O17P2	-2				CHEBI:104873					clpn161	MNXM4501		SBO:0000247
clpn180[p]	cardiolipin__tetraoctadecanoyl__n_C180_	C81H156O17P2	-2									clpn180	MNXM5079		SBO:0000247
clpn181[p]	cardiolipin__tetraoctadec_11_enoyl__n_C181_	C81H148O17P2	-2				CHEBI:105685					clpn181	MNXM4503		SBO:0000247
cmp[c]	CMP	C9H12N3O8P	-2		C00055; G10621		CHEBI:13274; CHEBI:17361; CHEBI:23520; CHEBI:3275; CHEBI:41312; CHEBI:41319; CHEBI:41666; CHEBI:41691; CHEBI:47362; CHEBI:48799; CHEBI:58120; CHEBI:60377			HMDB00095	cpd00046	cmp	MNXM31		SBO:0000247
co2[c]	CO2	CO2	0		C00011; D00004		CHEBI:13282; CHEBI:13283; CHEBI:13284; CHEBI:13285; CHEBI:16526; CHEBI:23011; CHEBI:3283; CHEBI:48829			HMDB01967	cpd00011	co2	MNXM13		SBO:0000247
co2[e]	CO2	CO2	0		C00011; D00004		CHEBI:13282; CHEBI:13283; CHEBI:13284; CHEBI:13285; CHEBI:16526; CHEBI:23011; CHEBI:3283; CHEBI:48829			HMDB01967	cpd00011	co2	MNXM13		SBO:0000247
co2[p]	CO2	CO2	0		C00011; D00004		CHEBI:13282; CHEBI:13283; CHEBI:13284; CHEBI:13285; CHEBI:16526; CHEBI:23011; CHEBI:3283; CHEBI:48829			HMDB01967	cpd00011	co2	MNXM13		SBO:0000247
coa[c]	Coenzyme_A	C21H32N7O16P3S	-4		C00010	3312	CHEBI:13294; CHEBI:13295; CHEBI:13298; CHEBI:15346; CHEBI:23355; CHEBI:3771; CHEBI:41597; CHEBI:41631; CHEBI:57287; CHEBI:741566			HMDB01423; HMDB62184	cpd00010; cpd22528	coa	MNXM12	3312	SBO:0000247
cph4[c]	6_carboxy_5_6_7_8_tetrahydropterin	C7H8N5O3	-1		C20239	163311982	CHEBI:61032; CHEBI:61126			HMDB60410	cpd21472	cph4	MNXM3194	163311982	SBO:0000247
cpppg1[c]	Coproporphyrinogen I	C36H40N4O8	-4		C05768	8063	CHEBI:23385; CHEBI:28607; CHEBI:3879; CHEBI:39643; CHEBI:62631			HMDB02158	cpd03416	cpppg1	MNXM1322	8063	SBO:0000247
cpppg3[c]	Coproporphyrinogen_III	C36H40N4O8	-4		C03263	6127	CHEBI:14020; CHEBI:15439; CHEBI:23386; CHEBI:3880; CHEBI:41560; CHEBI:57309			HMDB01261	cpd02083	cpppg3	MNXM410	6127	SBO:0000247
ctp[c]	CTP	C9H12N3O14P3	-4		C00063	3363	CHEBI:13286; CHEBI:17677; CHEBI:23522; CHEBI:3285; CHEBI:37563; CHEBI:41675; CHEBI:58231			HMDB00082	cpd00052	ctp	MNXM63	3363	SBO:0000247
cu[c]	Cu	Cu	1				CHEBI:23379; CHEBI:49551; CHEBI:49552				cpd30760	cu	MNXM3568		SBO:0000247
cu[e]	Cu	Cu	1				CHEBI:23379; CHEBI:49551; CHEBI:49552				cpd30760	cu	MNXM3568		SBO:0000247
cu[p]	Cu	Cu	1				CHEBI:23379; CHEBI:49551; CHEBI:49552				cpd30760	cu	MNXM3568		SBO:0000247
cu2[e]	Cu2	Cu	-4		C00070	3370	CHEBI:20882; CHEBI:23380; CHEBI:29036; CHEBI:49550			HMDB00657	cpd00058	cu2	MNXM632	3370	SBO:0000247
cu2[c]	Cu2	Cu	-4		C00070	3370	CHEBI:20882; CHEBI:23380; CHEBI:29036; CHEBI:49550			HMDB00657	cpd00058	cu2	MNXM632	3370	SBO:0000247
cu2[p]	Cu2	Cu	-4		C00070	3370	CHEBI:20882; CHEBI:23380; CHEBI:29036; CHEBI:49550			HMDB00657	cpd00058	cu2	MNXM632	3370	SBO:0000247
cys_L[c]	L_Cysteine	C3H7NO2S	0		C00097; D00026; C00736		CHEBI:13095; CHEBI:14061; CHEBI:15356; CHEBI:17561; CHEBI:21261; CHEBI:23508; CHEBI:32442; CHEBI:32443; CHEBI:32445; CHEBI:32456; CHEBI:32457; CHEBI:32458; CHEBI:35235; CHEBI:35237; CHEBI:4050; CHEBI:41227; CHEBI:41700; CHEBI:41768; CHEBI:41781; CHEBI:41811; CHEBI:6207			HMDB00574	cpd00084; cpd00547	cys__L	MNXM55		SBO:0000247
cys_L[e]	L-Cysteine	C3H7NO2S	0		C00097; D00026; C00736		CHEBI:13095; CHEBI:14061; CHEBI:15356; CHEBI:17561; CHEBI:21261; CHEBI:23508; CHEBI:32442; CHEBI:32443; CHEBI:32445; CHEBI:32456; CHEBI:32457; CHEBI:32458; CHEBI:35235; CHEBI:35237; CHEBI:4050; CHEBI:41227; CHEBI:41700; CHEBI:41768; CHEBI:41781; CHEBI:41811; CHEBI:6207			HMDB00574	cpd00084; cpd00547	cys__L	MNXM55		SBO:0000247
cys_L[p]	L-Cysteine	C3H7NO2S	0		C00097; D00026; C00736		CHEBI:13095; CHEBI:14061; CHEBI:15356; CHEBI:17561; CHEBI:21261; CHEBI:23508; CHEBI:32442; CHEBI:32443; CHEBI:32445; CHEBI:32456; CHEBI:32457; CHEBI:32458; CHEBI:35235; CHEBI:35237; CHEBI:4050; CHEBI:41227; CHEBI:41700; CHEBI:41768; CHEBI:41781; CHEBI:41811; CHEBI:6207			HMDB00574	cpd00084; cpd00547	cys__L	MNXM55		SBO:0000247
cyst_L[c]	L_Cystathionine	C7H14N2O4S	0		C02291	5347	CHEBI:13093; CHEBI:17482; CHEBI:21259; CHEBI:58161; CHEBI:6205			HMDB00099; HMDB03614	cpd19019	cyst__L	MNXM319	5347	SBO:0000247
cystrna[c]	L-Cysteinyl-tRNA(Cys)	C3H6NOSR	1		C03125	6018	CHEBI:13096; CHEBI:29152; CHEBI:6208; CHEBI:74764				cpd12255	cystrna	MNXM155005	6018	SBO:0000247
cytd[c]	Cytidine	C9H13N3O5	0		C00475; D07769		CHEBI:14063; CHEBI:17562; CHEBI:23515; CHEBI:4053; CHEBI:41649; CHEBI:41686; CHEBI:41704; CHEBI:41709			HMDB00089	cpd00367	cytd	MNXM338		SBO:0000247
dad_5[c]	5__Deoxyadenosine	C10H13N5O3	0		C05198	7603	CHEBI:12061; CHEBI:17319; CHEBI:1960; CHEBI:20493; CHEBI:40099			HMDB01983	cpd03091	dad_5	MNXM316	7603	SBO:0000247
dadp[c]	dADP	C10H12N5O9P2	-3		C00206	3506	CHEBI:10489; CHEBI:14067; CHEBI:16174; CHEBI:19235; CHEBI:41890; CHEBI:57667			HMDB01508	cpd00177	dadp	MNXM374	3506	SBO:0000247
damp[c]	dAMP	C10H12N5O6P	-2		C00360	3651	CHEBI:10490; CHEBI:14068; CHEBI:17713; CHEBI:19236; CHEBI:40419; CHEBI:40499; CHEBI:40505; CHEBI:40544; CHEBI:40607; CHEBI:40614; CHEBI:41815; CHEBI:41864; CHEBI:41870; CHEBI:58245			HMDB00905	cpd00294	damp	MNXM432	3651	SBO:0000247
datp[c]	dATP	C10H12N5O12P3	-4		C00131	3431	CHEBI:10491; CHEBI:14069; CHEBI:16284; CHEBI:19238; CHEBI:42290; CHEBI:495505; CHEBI:61404			HMDB01532	cpd00115	datp	MNXM286	3431	SBO:0000247
db4p[c]	3_4_dihydroxy_2_butanone_4_phosphate	C4H7O6P	-2		C15556	17396548	CHEBI:50606				cpd11225	db4p	MNXM2323	17396548	SBO:0000247
dc2coa[c]	trans_Dec_2_enoyl_CoA	C31H48N7O17P3S	-4		C05275	7662	CHEBI:10723; CHEBI:61406			HMDB03948	cpd03129	dc2coa	MNXM580	7662	SBO:0000247
dca[c]	Decanoate__n_C100_	C10H19O2	-1									dca	MNXM162295		SBO:0000247
dcaACP[c]	Decanoyl_ACP__n_C100ACP_	C21H39N2O8PRS	-1									dcaACP	MNXM90236		SBO:0000247
dcacoa[c]	Decanoyl_CoA__n_C100CoA_	C31H50N7O17P3S	-4							HMDB06404		dcacoa	MNXM162283		SBO:0000247
dcamp[c]	N6__1_2_Dicarboxyethyl__AMP	C14H14N5O11P	-4		C03794	6543	CHEBI:12656; CHEBI:12657; CHEBI:15919; CHEBI:21857; CHEBI:22262; CHEBI:39869; CHEBI:57567; CHEBI:7405			HMDB00536; HMDB01332; HMDB11633; HMDB59653	cpd02375	dcamp	MNXM565	6543	SBO:0000247
dcdp[c]	dCDP	C9H12N3O10P2	-3		C00705	3972	CHEBI:10492; CHEBI:19241; CHEBI:28846; CHEBI:49966; CHEBI:58593			HMDB01245	cpd00533	dcdp	MNXM411	3972	SBO:0000247
dcmp[c]	dCMP	C9H12N3O7P	-2		C00239	3538	CHEBI:10493; CHEBI:14070; CHEBI:14071; CHEBI:14115; CHEBI:15918; CHEBI:19242; CHEBI:41838; CHEBI:41875; CHEBI:41881; CHEBI:57566			HMDB01202	cpd00206	dcmp	MNXM266	3538	SBO:0000247
dctp[c]	dCTP	C9H12N3O13P3	-4		C00458	3742	CHEBI:10494; CHEBI:14072; CHEBI:16311; CHEBI:19243; CHEBI:57724; CHEBI:61481			HMDB00998	cpd00356	dctp	MNXM360	3742	SBO:0000247
dcyt[c]	Deoxycytidine	C9H13N3O4	0		C00881	4137	CHEBI:15698; CHEBI:19240; CHEBI:41417; CHEBI:41430; CHEBI:41434; CHEBI:41806; CHEBI:4407			HMDB00014	cpd00654	dcyt	MNXM704	4137	SBO:0000247
dd2coa[c]	trans_Dodec_2_enoyl_CoA	C33H52N7O17P3S	-4		C03221	6094	CHEBI:11489; CHEBI:1287; CHEBI:15471; CHEBI:19790; CHEBI:57330			HMDB03712; HMDB11689	cpd02060	dd2coa	MNXM642	6094	SBO:0000247
ddca[c]	Dodecanoate__n_C120_	C12H23O2	-1									ddca	MNXM162258		SBO:0000247
ddca[p]	Dodecanoate__n_C120_	C12H23O2	-1									ddca	MNXM162258		SBO:0000247
ddcaACP[c]	Dodecanoyl_ACP__n_C120ACP_	C23H43N2O8PRS	-1									ddcaACP	MNXM89851		SBO:0000247
ddcacoa[c]	Dodecanoyl_CoA__n_C120CoA_	C33H54N7O17P3S	-4		C01832	4951	CHEBI:14188; CHEBI:14501; CHEBI:15521; CHEBI:25014; CHEBI:41874; CHEBI:57375; CHEBI:6392			HMDB03571	cpd01260	ddcacoa	MNXM363	4951	SBO:0000247
ddcap[c]	Dodecanoly_phosphate__n_C120_	C12H24O5P1	-1									ddcap	MNXM147470		SBO:0000247
dgdp[c]	dGDP	C10H12N5O10P2	-3		C00361	3652	CHEBI:10495; CHEBI:19245; CHEBI:28862; CHEBI:41949; CHEBI:58595			HMDB00960	cpd00295	dgdp	MNXM436	3652	SBO:0000247
dgmp[c]	dGMP	C10H12N5O7P	-2		C00362	3653	CHEBI:10496; CHEBI:14074; CHEBI:16192; CHEBI:19246; CHEBI:41902; CHEBI:41939; CHEBI:41944; CHEBI:42676; CHEBI:42726; CHEBI:42733; CHEBI:45049; CHEBI:47449; CHEBI:57673				cpd00296	dgmp	MNXM546	3653	SBO:0000247
dgtp[c]	dGTP	C10H12N5O13P3	-4		C00286	3581	CHEBI:10497; CHEBI:14076; CHEBI:16497; CHEBI:19247; CHEBI:57794; CHEBI:61429			HMDB01440	cpd00241	dgtp	MNXM344	3581	SBO:0000247
dhap[c]	Dihydroxyacetone_phosphate	C3H5O6P	-2		C00111	3411	CHEBI:14341; CHEBI:14342; CHEBI:16108; CHEBI:24355; CHEBI:39571; CHEBI:5454; CHEBI:57642			HMDB01473; HMDB11735	cpd00095	dhap	MNXM77	3411	SBO:0000247
dhf[c]	7_8_Dihydrofolate	C19H19N7O6	-2		C00415	3705	CHEBI:12245; CHEBI:14150; CHEBI:15633; CHEBI:20768; CHEBI:42000; CHEBI:4564; CHEBI:57451			HMDB01056	cpd00330	dhf	MNXM281	3705	SBO:0000247
dhlam[c]	Dihydrolipoamide	C8H17NOS2	0		C00579	3858	CHEBI:14153; CHEBI:17694; CHEBI:23749; CHEBI:43711; CHEBI:4568			HMDB00985; HMDB06948	cpd00449	dhlam	MNXM1277	3858	SBO:0000247
dhmpt[c]	Dihydromonapterin	C9H13N5O4	0									dhmpt	MNXM148224		SBO:0000247
dhna[c]	1,4-Dihydroxy-2-naphthoate	C11H7O4	-1		C03657	6435	CHEBI:11173; CHEBI:18094; CHEBI:18933; CHEBI:539				cpd02295	dhna	MNXM552	6435	SBO:0000247
dhnpt[c]	Dihydroneopterin	C9H13N5O4	0		C04874	7426	CHEBI:1001; CHEBI:11510; CHEBI:17001; CHEBI:19454; CHEBI:30567; CHEBI:44427			HMDB02275	cpd02961	dhnpt	MNXM162359	7426	SBO:0000247
dhor_S[c]	S__Dihydroorotate	C5H5N2O4	-1		C00337	3630	CHEBI:11063; CHEBI:17025; CHEBI:18777; CHEBI:18778; CHEBI:30864; CHEBI:417; CHEBI:42132			HMDB03349	cpd00282	dhor__S	MNXM252	3630	SBO:0000247
din[c]	Deoxyinosine	C10H12N4O4	0		C05512	7859	CHEBI:19248; CHEBI:23629; CHEBI:28997; CHEBI:39841; CHEBI:43293; CHEBI:43436; CHEBI:43437; CHEBI:4413			HMDB00071	cpd03279	din	MNXM935	7859	SBO:0000247
dmlz[c]	6_7_Dimethyl_8__1_D_ribityl_lumazine	C13H18N4O6	0		C04332	6983	CHEBI:12185; CHEBI:17601; CHEBI:20682; CHEBI:2154; CHEBI:58201			HMDB03826	cpd02656	dmlz	MNXM1313	6983	SBO:0000247
dmpp[c]	Dimethylallyl_diphosphate	C5H9O7P2	-3		C00235	3534	CHEBI:12280; CHEBI:14169; CHEBI:14883; CHEBI:16057; CHEBI:18108; CHEBI:23803; CHEBI:26245; CHEBI:341937; CHEBI:42074; CHEBI:4616; CHEBI:57623; CHEBI:8394			HMDB01120; HMDB02101	cpd00202	dmpp	MNXM132	3534	SBO:0000247
dnad[c]	Deamino_NAD	C21H24N6O15P2	-2		C00857	4114	CHEBI:14103; CHEBI:14104; CHEBI:14105; CHEBI:18304; CHEBI:23567; CHEBI:4340; CHEBI:58437			HMDB01179	cpd00638	dnad	MNXM309	4114	SBO:0000247
dpcoa[c]	Dephospho_CoA	C21H33N7O13P2S	-2		C00882	4138	CHEBI:11793; CHEBI:14124; CHEBI:15468; CHEBI:23642; CHEBI:41614; CHEBI:4436; CHEBI:57328			HMDB01373	cpd00655	dpcoa	MNXM481	4138	SBO:0000247
dtdp[c]	dTDP	C10H13N2O11P2	-3		C00363	3654	CHEBI:10500; CHEBI:14077; CHEBI:18075; CHEBI:26998; CHEBI:46061; CHEBI:58369			HMDB01274	cpd00297	dtdp	MNXM152	3654	SBO:0000247
dtdp4addg[c]	dTDP-4-amino-4,6-dideoxy-D-galactose	C16H26N3O14P2	-1		C04346	6995	CHEBI:10507; CHEBI:14078; CHEBI:15972; CHEBI:23539; CHEBI:57596; CHEBI:68492; CHEBI:68516				cpd02661; cpd24124	dtdp4addg	MNXM114295	6995	SBO:0000247
dtdp4d6dg[c]	dTDP_4_dehydro_6_deoxy_D_glucose	C16H22N2O15P2	-2		C11907	14069	CHEBI:10510; CHEBI:14081; CHEBI:16128; CHEBI:23542; CHEBI:57649; CHEBI:62829			HMDB60081	cpd00521	dtdp4d6dg	MNXM451	14069	SBO:0000247
dtmp[c]	dTMP	C10H13N2O8P	-2		C00364	3655	CHEBI:10529; CHEBI:14092; CHEBI:15246; CHEBI:17013; CHEBI:26999; CHEBI:45759; CHEBI:45762; CHEBI:45772; CHEBI:45926; CHEBI:46013; CHEBI:46036; CHEBI:46960; CHEBI:47711; CHEBI:63528; CHEBI:63549			HMDB01227	cpd00298	dtmp	MNXM257	3655	SBO:0000247
dttp[c]	dTTP	C10H13N2O14P3	-4		C00459	3743	CHEBI:10530; CHEBI:14093; CHEBI:18077; CHEBI:27000; CHEBI:37568; CHEBI:46175; CHEBI:58370			HMDB01342	cpd00357	dttp	MNXM394	3743	SBO:0000247
dudp[c]	dUDP	C9H11N2O11P2	-3		C01346	4551	CHEBI:10531; CHEBI:19262; CHEBI:28850; CHEBI:60471			HMDB01000	cpd00978	dudp	MNXM572	4551	SBO:0000247
dump[c]	dUMP	C9H11N2O8P	-2		C00365	3656	CHEBI:10532; CHEBI:14094; CHEBI:17622; CHEBI:19263; CHEBI:246422; CHEBI:42245; CHEBI:46286; CHEBI:46288; CHEBI:47722			HMDB01409	cpd00299	dump	MNXM234	3656	SBO:0000247
duri[c]	Deoxyuridine	C9H12N2O5	0		C00526	3809	CHEBI:11398; CHEBI:11572; CHEBI:14123; CHEBI:16450; CHEBI:19261; CHEBI:23640; CHEBI:29113; CHEBI:42178; CHEBI:4434; CHEBI:46165; CHEBI:46289; CHEBI:46293			HMDB00012	cpd00412	duri	MNXM492	3809	SBO:0000247
dutp[c]	dUTP	C9H11N2O14P3	-4		C00460	3744	CHEBI:10533; CHEBI:14095; CHEBI:17625; CHEBI:19264; CHEBI:58212; CHEBI:61555			HMDB01191	cpd00358	dutp	MNXM452	3744	SBO:0000247
dxyl5p[c]	1_deoxy_D_xylulose_5_phosphate	C5H9O7P	-2		C11437	13609	CHEBI:11254; CHEBI:16493; CHEBI:57792; CHEBI:622			HMDB01213	cpd08289	dxyl5p	MNXM622	13609	SBO:0000247
e4p[c]	D_Erythrose_4_phosphate	C4H7O7P	-2		C00279	3574	CHEBI:12921; CHEBI:16897; CHEBI:20927; CHEBI:4114; CHEBI:42349; CHEBI:48153			HMDB01321	cpd00236	e4p	MNXM258	3574	SBO:0000247
eig3p[c]	D_erythro_1__Imidazol_4_yl_glycerol_3_phosphate	C6H9N2O6P	-2		C04666	7249	CHEBI:12888; CHEBI:17805; CHEBI:20923; CHEBI:4270; CHEBI:58278			HMDB12208	cpd02843	eig3p	MNXM1422	7249	SBO:0000247
etha[c]	Ethanolamine	C2H8NO	1		C00189; D05074		CHEBI:14223; CHEBI:16000; CHEBI:23979; CHEBI:272066; CHEBI:42323; CHEBI:4880; CHEBI:57603			HMDB00149; HMDB62693	cpd00162	etha	MNXM218		SBO:0000247
f6p[c]	D_Fructose_6_phosphate	C6H11O9P	-2		C05345	7723	CHEBI:10375; CHEBI:12352; CHEBI:16084; CHEBI:22768; CHEBI:42378; CHEBI:57634			HMDB03971	cpd19035	f6p	MNXM89621	7723	SBO:0000247
fad[c]	Flavin_adenine_dinucleotide_oxidized	C27H31N9O15P2	-2		C00016; D00005		CHEBI:13315; CHEBI:16238; CHEBI:21125; CHEBI:42388; CHEBI:4956; CHEBI:57692			HMDB01248	cpd00015	fad	MNXM33		SBO:0000247
fadh2[c]	Flavin_adenine_dinucleotide_reduced	C27H33N9O15P2	-2		C01352	4556	CHEBI:13316; CHEBI:17877; CHEBI:21126; CHEBI:42427; CHEBI:4957; CHEBI:58307			HMDB01197; HMDB06252; HMDB06358	cpd00982	fadh2	MNXM38	4556	SBO:0000247
fdp[c]	D_Fructose_1_6_bisphosphate	C6H10O12P2	-4		C00354	3647	CHEBI:37736; CHEBI:49299				cpd00290	fdp	MNXM417	3647	SBO:0000247
fe2[c]	Fe2	Fe	2		C14818	17395816	CHEBI:13319; CHEBI:13321; CHEBI:21129; CHEBI:24876; CHEBI:29033; CHEBI:34754; CHEBI:49599			HMDB00692	cpd10515	fe2	MNXM111	17395816	SBO:0000247
fe2[e]	Fe2+	Fe	2		C14818	17395816	CHEBI:13319; CHEBI:13321; CHEBI:21129; CHEBI:24876; CHEBI:29033; CHEBI:34754; CHEBI:49599			HMDB00692	cpd10515	fe2	MNXM111	17395816	SBO:0000247
fe2[p]	Fe2	Fe	2		C14818	17395816	CHEBI:13319; CHEBI:13321; CHEBI:21129; CHEBI:24876; CHEBI:29033; CHEBI:34754; CHEBI:49599			HMDB00692	cpd10515	fe2	MNXM111	17395816	SBO:0000247
fgam[c]	N2_Formyl_N1__5_phospho_D_ribosyl_glycinamide	C8H13N2O9P	-2		C04376	7017	CHEBI:12635; CHEBI:18272; CHEBI:1982; CHEBI:20498; CHEBI:42411; CHEBI:58426			HMDB01308; HMDB06476	cpd02678	fgam	MNXM453	7017	SBO:0000247
ficytc[c]	Ferricytochrome_c	C42H54FeN8O6S2	3		C00125; C00923; C01070		CHEBI:14235; CHEBI:14239; CHEBI:14240; CHEBI:14245; CHEBI:15719; CHEBI:15991; CHEBI:16951; CHEBI:5021; CHEBI:5026; CHEBI:5028				cpd00109; cpd19010; cpd27756	ficytC; ficytc	MNXM5749		SBO:0000247
fmettrna[c]	N_Formylmethionyl_tRNA	C6H9NO2SR	0		C03294	6151	CHEBI:12510; CHEBI:12597; CHEBI:17119; CHEBI:7283				cpd12285	fmettrna	MNXM95381	6151	SBO:0000247
fmn[c]	FMN	C17H19N4O9P	-2		C00061	3361	CHEBI:13317; CHEBI:17621; CHEBI:21127; CHEBI:42587; CHEBI:4960; CHEBI:58210			HMDB01520	cpd00050	fmn	MNXM119	3361	SBO:0000247
focytc[c]	Ferrocytochrome_c	C42H54FeN8O6S2	2		C00924	4178	CHEBI:14248; CHEBI:15983; CHEBI:5033			HMDB12947	cpd00686	focytc	MNXM5750	4178	SBO:0000247
for[c]	Formate	CH1O2	-1		C00058	3358	CHEBI:14276; CHEBI:15740; CHEBI:24081; CHEBI:24082; CHEBI:30751; CHEBI:42460; CHEBI:5145			HMDB00142	cpd00047; cpd22511	for	MNXM39	3358	SBO:0000247
forglu[c]	N_Formimidoyl_L_glutamate	C6H8N2O4	-2		C00439	3728	CHEBI:12502; CHEBI:18327; CHEBI:21705; CHEBI:58928; CHEBI:7274			HMDB00854	cpd00344	forglu	MNXM496	3728	SBO:0000247
fpram[c]	2__Formamido__N1__5_phospho_D_ribosyl_acetamidine	C8H15N3O8P	-1				CHEBI:11474; CHEBI:18413; CHEBI:58478; CHEBI:971			HMDB06211		fpram	MNXM479745		SBO:0000247
fprica[c]	5_Formamido_1__5_phospho_D_ribosyl_imidazole_4_carboxamide	C10H13N4O9P	-2		C04734	7305	CHEBI:12125; CHEBI:18381; CHEBI:18967; CHEBI:574; CHEBI:58467			HMDB01439; HMDB62708	cpd02884	fprica	MNXM456	7305	SBO:0000247
frdp[c]	Farnesyl_diphosphate	C15H25O7P2	-3		C00448	3736	CHEBI:10700; CHEBI:11488; CHEBI:11491; CHEBI:12854; CHEBI:12874; CHEBI:14231; CHEBI:17407; CHEBI:175763; CHEBI:19789; CHEBI:24016; CHEBI:42496; CHEBI:50277			HMDB00961; HMDB04201	cpd00350	frdp	MNXM34	3736	SBO:0000247
frmd[c]	Formamide	CH3NO			C00488	3771	CHEBI:14275; CHEBI:16397; CHEBI:24078; CHEBI:40895; CHEBI:48431; CHEBI:5143			HMDB01536	cpd00378	frmd	MNXM1231	3771	SBO:0000247
fum[c]	Fumarate	C4H2O4	-2		C00122; D02308		CHEBI:14284; CHEBI:18012; CHEBI:22956; CHEBI:22957; CHEBI:22958; CHEBI:24122; CHEBI:24124; CHEBI:29806; CHEBI:36180; CHEBI:37154; CHEBI:37155; CHEBI:42511; CHEBI:42743; CHEBI:5190			HMDB00134	cpd00106	fum	MNXM93		SBO:0000247
g1p[c]	D_Glucose_1_phosphate	C6H11O9P	-2		C00103	3403	CHEBI:10246; CHEBI:12320; CHEBI:12967; CHEBI:12970; CHEBI:16077; CHEBI:21001; CHEBI:21004; CHEBI:29042; CHEBI:4169; CHEBI:42623; CHEBI:57629; CHEBI:58601			HMDB01306; HMDB01586	cpd00089; cpd28817	g1p	MNXM89588	3403	SBO:0000247
g3p[c]	Glyceraldehyde_3_phosphate	C3H5O6P	-2		C00118; C00661		CHEBI:12983; CHEBI:12984; CHEBI:14333; CHEBI:17138; CHEBI:181; CHEBI:18324; CHEBI:21026; CHEBI:29052; CHEBI:5446; CHEBI:58027; CHEBI:59776			HMDB01112	cpd00102; cpd19005	g3p	MNXM74		SBO:0000247
g3pe[c]	sn_Glycero_3_phosphoethanolamine	C5H14NO6P	0		C01233	4454	CHEBI:10647; CHEBI:12842; CHEBI:16929; CHEBI:26699; CHEBI:57952			HMDB59660	cpd00908	g3pe	MNXM368	4454	SBO:0000247
g3pe[p]	sn_Glycero_3_phosphoethanolamine	C5H14NO6P	0		C01233	4454	CHEBI:10647; CHEBI:12842; CHEBI:16929; CHEBI:26699; CHEBI:57952			HMDB59660	cpd00908	g3pe	MNXM368	4454	SBO:0000247
g3pg[c]	Glycerophosphoglycerol	C6H14O8P	-1		C03274	6135	CHEBI:5457; CHEBI:61933				cpd02090	g3pg	MNXM598	6135	SBO:0000247
g3pg[p]	Glycerophosphoglycerol	C6H14O8P	-1		C03274	6135	CHEBI:5457; CHEBI:61933				cpd02090	g3pg	MNXM598	6135	SBO:0000247
g6p[c]	D_Glucose_6_phosphate	C6H11O9P	-2		C00092	3392	CHEBI:14314; CHEBI:4170; CHEBI:61548			HMDB01401; HMDB01549; HMDB06793	cpd00079; cpd26836	g6p	MNXM160	3392	SBO:0000247
gam1p[c]	D_Glucosamine_1_phosphate	C6H13NO8P	-1		C06156	8412	CHEBI:12316; CHEBI:20994; CHEBI:27625; CHEBI:4163; CHEBI:42868; CHEBI:58516				cpd03671	gam1p	MNXM969	8412	SBO:0000247
gam6p[c]	D_Glucosamine_6_phosphate	C6H13NO8P	-1		C00352	3645	CHEBI:12962; CHEBI:47987; CHEBI:58725				cpd00288	gam6p	MNXM370	3645	SBO:0000247
gar[c]	N1__5_Phospho_D_ribosyl_glycinamide	C7H14N2O8P	-1		C03838	6578	CHEBI:12623; CHEBI:18349; CHEBI:1983; CHEBI:20499; CHEBI:58457			HMDB02022	cpd02394	gar	MNXM463	6578	SBO:0000247
gdp[c]	GDP	C10H12N5O11P2	-3		C00035; G10620		CHEBI:13327; CHEBI:14379; CHEBI:17552; CHEBI:24448; CHEBI:42738; CHEBI:5212; CHEBI:58189; CHEBI:65180			HMDB01201	cpd00031	gdp	MNXM30		SBO:0000247
gdpmann[c]	GDP_D_mannose	C16H23N5O16P2	-2		C00096; G10614		CHEBI:13328; CHEBI:13333; CHEBI:13340; CHEBI:15820; CHEBI:21159; CHEBI:42729; CHEBI:5225; CHEBI:57527; CHEBI:84880; CHEBI:84881			HMDB01163	cpd00083	gdpmann	MNXM82		SBO:0000247
gdptp[c]	Guanosine_3__diphosphate_5__triphosphate	C10H11N5O20P5	-7		C04494	7111	CHEBI:14378; CHEBI:14382; CHEBI:16690; CHEBI:24446; CHEBI:5566; CHEBI:60028; CHEBI:71477			HMDB60480	cpd02740	gdptp	MNXM1561	7111	SBO:0000247
ggdp[c]	Geranylgeranyl diphosphate	C20H33O7P2	-3		C00353	3646	CHEBI:14300; CHEBI:15831; CHEBI:19786; CHEBI:24230; CHEBI:42968; CHEBI:48861; CHEBI:5335; CHEBI:57533; CHEBI:58756			HMDB04486; HMDB60109	cpd00289	ggdp	MNXM139	3646	SBO:0000247
glc_D[c]	D_Glucose	C6H12O6	0		C00031; D00009		CHEBI:12965; CHEBI:17634; CHEBI:20999; CHEBI:4167			HMDB00122; HMDB06564	cpd00027	glc__D	MNXM41		SBO:0000247
glc_D[e]	D-Glucose	C6H12O6	0		C00031; D00009		CHEBI:12965; CHEBI:17634; CHEBI:20999; CHEBI:4167			HMDB00122; HMDB06564	cpd00027	glc__D	MNXM41		SBO:0000247
GlcpN3Np[c]	2_3_diamino_2_3_dideoxy_D_glucose_phosphate	C6H15N2O7P	0												SBO:0000247
gln_L[c]	L_Glutamine	C5H10N2O3	0		C00064; D00015; C00303		CHEBI:13110; CHEBI:18050; CHEBI:21308; CHEBI:24316; CHEBI:28300; CHEBI:32665; CHEBI:32666; CHEBI:32678; CHEBI:32679; CHEBI:42812; CHEBI:42814; CHEBI:42899; CHEBI:42943; CHEBI:5432; CHEBI:58359; CHEBI:6227			HMDB00641	cpd00053; cpd00253	gln__L	MNXM37		SBO:0000247
gln_L[e]	L-Glutamine	C5H10N2O3	0		C00064; D00015; C00303		CHEBI:13110; CHEBI:18050; CHEBI:21308; CHEBI:24316; CHEBI:28300; CHEBI:32665; CHEBI:32666; CHEBI:32678; CHEBI:32679; CHEBI:42812; CHEBI:42814; CHEBI:42899; CHEBI:42943; CHEBI:5432; CHEBI:58359; CHEBI:6227			HMDB00641	cpd00053; cpd00253	gln__L	MNXM37		SBO:0000247
gln_L[p]	L-Glutamine	C5H10N2O3	0		C00064; D00015; C00303		CHEBI:13110; CHEBI:18050; CHEBI:21308; CHEBI:24316; CHEBI:28300; CHEBI:32665; CHEBI:32666; CHEBI:32678; CHEBI:32679; CHEBI:42812; CHEBI:42814; CHEBI:42899; CHEBI:42943; CHEBI:5432; CHEBI:58359; CHEBI:6227			HMDB00641	cpd00053; cpd00253	gln__L	MNXM37		SBO:0000247
glntrna[c]	L-Glutaminyl-tRNA(Gln)	C5H9N2O2R	1		C02282	5339	CHEBI:13112; CHEBI:13344; CHEBI:29166; CHEBI:5433				cpd12060	glntrna	MNXM89810	5339	SBO:0000247
glu_D[c]	D_Glutamate	C5H8NO4	-1		C00217	3517	CHEBI:12979; CHEBI:15966; CHEBI:21022; CHEBI:21023; CHEBI:29986; CHEBI:29989; CHEBI:4183			HMDB03339	cpd00186	glu__D	MNXM331	3517	SBO:0000247
glu_L[c]	L_Glutamate	C5H8NO4	-1		C00025; D00007; C00302; D04341		CHEBI:13107; CHEBI:14321; CHEBI:16015; CHEBI:18237; CHEBI:21301; CHEBI:21304; CHEBI:24314; CHEBI:29985; CHEBI:29987; CHEBI:29988; CHEBI:42825; CHEBI:5431; CHEBI:6224; CHEBI:76051			HMDB00148; HMDB60475	cpd00023; cpd19002; cpd27177	glu__L	MNXM89557		SBO:0000247
glu_L[e]	L-Glutamate	C5H8NO4	-1		C00025; D00007; C00302; D04341		CHEBI:13107; CHEBI:14321; CHEBI:16015; CHEBI:18237; CHEBI:21301; CHEBI:21304; CHEBI:24314; CHEBI:29985; CHEBI:29987; CHEBI:29988; CHEBI:42825; CHEBI:5431; CHEBI:6224; CHEBI:76051			HMDB00148; HMDB60475	cpd00023; cpd19002; cpd27177	glu__L	MNXM89557		SBO:0000247
glu_L[p]	L-Glutamate	C5H8NO4	-1		C00025; D00007; C00302; D04341		CHEBI:13107; CHEBI:14321; CHEBI:16015; CHEBI:18237; CHEBI:21301; CHEBI:21304; CHEBI:24314; CHEBI:29985; CHEBI:29987; CHEBI:29988; CHEBI:42825; CHEBI:5431; CHEBI:6224; CHEBI:76051			HMDB00148; HMDB60475	cpd00023; cpd19002; cpd27177	glu__L	MNXM89557		SBO:0000247
glu1sa[c]	L_Glutamate_1_semialdehyde	C5H9NO3	0		C03741	6504	CHEBI:11022; CHEBI:15757; CHEBI:18756; CHEBI:24312; CHEBI:404; CHEBI:42823; CHEBI:42827; CHEBI:57501				cpd02345	glu1sa	MNXM1453	6504	SBO:0000247
glu5sa[c]	L_Glutamate_5_semialdehyde	C5H9NO3	0		C01165	4392	CHEBI:13109; CHEBI:17232; CHEBI:21302; CHEBI:58066; CHEBI:6225			HMDB02104	cpd00858	glu5sa	MNXM245	4392	SBO:0000247
glutcoa[c]	Glutaryl_CoA	C26H37N7O19P3S	-5		C00527	3810	CHEBI:14326; CHEBI:15524; CHEBI:24332; CHEBI:5436; CHEBI:57378			HMDB01339	cpd00413	glutcoa	MNXM382	3810	SBO:0000247
glutrna[c]	L_Glutamyl_tRNA_Glu_	C5H7NO3R	0		C02987	5896	CHEBI:13114; CHEBI:29157; CHEBI:6232				cpd12227	glutrna	MNXM89752	5896	SBO:0000247
gly[c]	Glycine	C2H5NO2	0		C00037; D00011		CHEBI:10792; CHEBI:14344; CHEBI:15428; CHEBI:24368; CHEBI:32507; CHEBI:32508; CHEBI:42964; CHEBI:5460; CHEBI:57305			HMDB00123	cpd00033	gly	MNXM29		SBO:0000247
gly[e]	Glycine	C2H5NO2	0		C00037; D00011		CHEBI:10792; CHEBI:14344; CHEBI:15428; CHEBI:24368; CHEBI:32507; CHEBI:32508; CHEBI:42964; CHEBI:5460; CHEBI:57305			HMDB00123	cpd00033	gly	MNXM29		SBO:0000247
gly[p]	Glycine	C2H5NO2	0		C00037; D00011		CHEBI:10792; CHEBI:14344; CHEBI:15428; CHEBI:24368; CHEBI:32507; CHEBI:32508; CHEBI:42964; CHEBI:5460; CHEBI:57305			HMDB00123	cpd00033	gly	MNXM29		SBO:0000247
glyc[c]	Glycerol	C3H8O3	0		C00116; D00028		CHEBI:131422; CHEBI:14334; CHEBI:17754; CHEBI:24351; CHEBI:42998; CHEBI:5448			HMDB00131	cpd00100	glyc	MNXM89612		SBO:0000247
glyc[p]	Glycerol	C3H8O3	0		C00116; D00028		CHEBI:131422; CHEBI:14334; CHEBI:17754; CHEBI:24351; CHEBI:42998; CHEBI:5448			HMDB00131	cpd00100	glyc	MNXM89612		SBO:0000247
glyc3p[c]	Glycerol_3_phosphate	C3H7O6P	-2		C00093	3393	CHEBI:10648; CHEBI:12843; CHEBI:12848; CHEBI:15978; CHEBI:26705; CHEBI:42793; CHEBI:57597			HMDB00126; HMDB02722	cpd00080	glyc3p	MNXM66	3393	SBO:0000247
glyc3p[p]	Glycerol_3_phosphate	C3H7O6P	-2		C00093	3393	CHEBI:10648; CHEBI:12843; CHEBI:12848; CHEBI:15978; CHEBI:26705; CHEBI:42793; CHEBI:57597			HMDB00126; HMDB02722	cpd00080	glyc3p	MNXM66	3393	SBO:0000247
gmhep17bp[c]	D_Glycero_D_manno_heptose_1_7_bisphosphate	C7H12O13P2	-4				CHEBI:4188; CHEBI:59957				cpd29677	gmhep17bp	MNXM48518		SBO:0000247
gmhep1p[c]	D_Glycero_D_manno_heptose_1_phosphate	C7H13O10P	-2		C07838	10040	CHEBI:21031; CHEBI:28137; CHEBI:4189; CHEBI:60002; CHEBI:61593				cpd04920	gmhep1p	MNXM1661	10040	SBO:0000247
gmhep7p[c]	D_Glycero_D_manno_heptose_7_phosphate	C7H13O10P	-2		C07836; C19882		CHEBI:21032; CHEBI:28723; CHEBI:4190; CHEBI:59955; CHEBI:60202; CHEBI:60204				cpd04918; cpd21122; cpd26805	gmhep7p	MNXM722761		SBO:0000247
gmp[c]	GMP	C10H12N5O8P	-2		C00144	3444	CHEBI:13341; CHEBI:14381; CHEBI:17345; CHEBI:24449; CHEBI:24450; CHEBI:29058; CHEBI:40119; CHEBI:42615; CHEBI:42647; CHEBI:42831; CHEBI:42887; CHEBI:42892; CHEBI:42979; CHEBI:47450; CHEBI:5228; CHEBI:58115			HMDB01397	cpd00126	gmp	MNXM113	3444	SBO:0000247
grdp[c]	Geranyl_diphosphate	C10H17O7P2	-3		C00341	3634	CHEBI:14299; CHEBI:17211; CHEBI:24223; CHEBI:42877; CHEBI:5332; CHEBI:58057			HMDB01285; HMDB01560; HMDB02239; HMDB06506	cpd00283; cpd03476	grdp	MNXM100	3634	SBO:0000247
grxox[c]	glutaredoxin__oxidized_	X	0								cpd15480	grxox	MNXM90831		SBO:0000247
grxrd[c]	glutaredoxin__reduced_	XH2	0								cpd15481	grxrd	MNXM90719		SBO:0000247
gsn[c]	Guanosine	C10H13N5O5	0		C00387	3677	CHEBI:14375; CHEBI:16750; CHEBI:24444; CHEBI:42840; CHEBI:42847; CHEBI:42853; CHEBI:471737; CHEBI:5564			HMDB00133	cpd00311	gsn	MNXM401	3677	SBO:0000247
gthox[c]	Oxidized_glutathione	C20H30N6O12S2	-2		C00127; D00031		CHEBI:14328; CHEBI:14720; CHEBI:17858; CHEBI:24336; CHEBI:42832; CHEBI:58297; CHEBI:7840			HMDB03337	cpd00111	gthox	MNXM151		SBO:0000247
gthrd[c]	Reduced_glutathione	C10H16N3O6S	-1		C00051; D00014		CHEBI:12402; CHEBI:14327; CHEBI:16856; CHEBI:24334; CHEBI:42873; CHEBI:43049; CHEBI:5437; CHEBI:57925			HMDB00125; HMDB01463; HMDB06960; HMDB62697	cpd00042	gthrd	MNXM57		SBO:0000247
gthrd[p]	Reduced_glutathione	C10H16N3O6S	-1		C00051; D00014		CHEBI:12402; CHEBI:14327; CHEBI:16856; CHEBI:24334; CHEBI:42873; CHEBI:43049; CHEBI:5437; CHEBI:57925			HMDB00125; HMDB01463; HMDB06960; HMDB62697	cpd00042	gthrd	MNXM57		SBO:0000247
gtp[c]	GTP	C10H12N5O14P3	-4		C00044	3346	CHEBI:13342; CHEBI:15996; CHEBI:24451; CHEBI:37565; CHEBI:42934; CHEBI:5234; CHEBI:57600			HMDB01273	cpd00038	gtp	MNXM51	3346	SBO:0000247
gua[c]	Guanine	C5H5N5O	0		C00242	3541	CHEBI:14371; CHEBI:14372; CHEBI:16235; CHEBI:24443; CHEBI:42948; CHEBI:5563			HMDB00132	cpd00207	gua	MNXM259	3541	SBO:0000247
h[c]	H	H	1		C00080	3380	CHEBI:10744; CHEBI:13357; CHEBI:15378; CHEBI:5584			HMDB59597	cpd00067	h	MNXM1	3380	SBO:0000247
h[e]	H	H	1		C00080	3380	CHEBI:10744; CHEBI:13357; CHEBI:15378; CHEBI:5584			HMDB59597	cpd00067	h	MNXM1	3380	SBO:0000247
h[p]	H	H	1		C00080	3380	CHEBI:10744; CHEBI:13357; CHEBI:15378; CHEBI:5584			HMDB59597	cpd00067	h	MNXM1	3380	SBO:0000247
h2co3[c]	carbonic_acid	H2CO3	0									h2co3	MNXM96530		SBO:0000247
h2o[c]	H2O	H2O	0		C00001; D00001; C01328; D06322		CHEBI:10743; CHEBI:13352; CHEBI:13365; CHEBI:13419; CHEBI:15377; CHEBI:16234; CHEBI:27313; CHEBI:29356; CHEBI:29412; CHEBI:30490; CHEBI:33813; CHEBI:42043; CHEBI:42857; CHEBI:43228; CHEBI:44292; CHEBI:44641; CHEBI:44701; CHEBI:44819; CHEBI:5585; CHEBI:5594			HMDB01039; HMDB02111	cpd00001; cpd15275; cpd27222	h2o	MNXM2		SBO:0000247
h2o[e]	H2O	H2O	0		C00001; D00001; C01328; D06322		CHEBI:10743; CHEBI:13352; CHEBI:13365; CHEBI:13419; CHEBI:15377; CHEBI:16234; CHEBI:27313; CHEBI:29356; CHEBI:29412; CHEBI:30490; CHEBI:33813; CHEBI:42043; CHEBI:42857; CHEBI:43228; CHEBI:44292; CHEBI:44641; CHEBI:44701; CHEBI:44819; CHEBI:5585; CHEBI:5594			HMDB01039; HMDB02111	cpd00001; cpd15275; cpd27222	h2o	MNXM2		SBO:0000247
h2o[p]	H2O	H2O	0		C00001; D00001; C01328; D06322		CHEBI:10743; CHEBI:13352; CHEBI:13365; CHEBI:13419; CHEBI:15377; CHEBI:16234; CHEBI:27313; CHEBI:29356; CHEBI:29412; CHEBI:30490; CHEBI:33813; CHEBI:42043; CHEBI:42857; CHEBI:43228; CHEBI:44292; CHEBI:44641; CHEBI:44701; CHEBI:44819; CHEBI:5585; CHEBI:5594			HMDB01039; HMDB02111	cpd00001; cpd15275; cpd27222	h2o	MNXM2		SBO:0000247
h2o2[c]	Hydrogen_peroxide	H2O2	0		C00027; D00008		CHEBI:13354; CHEBI:13355; CHEBI:16240; CHEBI:24637; CHEBI:25940; CHEBI:29192; CHEBI:29370; CHEBI:44782; CHEBI:44785; CHEBI:44812; CHEBI:5586			HMDB03125; HMDB06491	cpd00025	h2o2	MNXM22		SBO:0000247
h2o2[p]	Hydrogen_peroxide	H2O2	0		C00027; D00008		CHEBI:13354; CHEBI:13355; CHEBI:16240; CHEBI:24637; CHEBI:25940; CHEBI:29192; CHEBI:29370; CHEBI:44782; CHEBI:44785; CHEBI:44812; CHEBI:5586			HMDB03125; HMDB06491	cpd00025	h2o2	MNXM22		SBO:0000247
h2s[c]	Hydrogen_sulfide	H2S	0		C00283	3578	CHEBI:13356; CHEBI:14414; CHEBI:15138; CHEBI:16136; CHEBI:24639; CHEBI:29919; CHEBI:30488; CHEBI:43058; CHEBI:45489; CHEBI:5787			HMDB00598; HMDB03276	cpd00239; cpd24697	h2s	MNXM89582	3578	SBO:0000247
hco3[c]	Bicarbonate	CHO3	-1		C00288; C01353		CHEBI:13351; CHEBI:13363; CHEBI:17544; CHEBI:22863; CHEBI:23017; CHEBI:23744; CHEBI:28976; CHEBI:29201; CHEBI:3401; CHEBI:40961; CHEBI:41605; CHEBI:41609; CHEBI:5589			HMDB00595; HMDB03538; HMDB31453	cpd00242	hco3	MNXM60		SBO:0000247
hco3[e]	Bicarbonate	CHO3	-1		C00288; C01353		CHEBI:13351; CHEBI:13363; CHEBI:17544; CHEBI:22863; CHEBI:23017; CHEBI:23744; CHEBI:28976; CHEBI:29201; CHEBI:3401; CHEBI:40961; CHEBI:41605; CHEBI:41609; CHEBI:5589			HMDB00595; HMDB03538; HMDB31453	cpd00242	hco3	MNXM60		SBO:0000247
hcys_L[c]	L_Homocysteine	C4H9NO2S	0		C00155; C05330		CHEBI:13122; CHEBI:14408; CHEBI:17230; CHEBI:17588; CHEBI:21329; CHEBI:43117; CHEBI:5751; CHEBI:58065; CHEBI:58199; CHEBI:6245; CHEBI:63072; CHEBI:66952			HMDB00165; HMDB00742	cpd00135; cpd19034	hcys__L	MNXM123		SBO:0000247
hdca[c]	Hexadecanoate__n_C160_	C16H31O2	-1		C00249; D05341		CHEBI:14730; CHEBI:15756; CHEBI:231736; CHEBI:233028; CHEBI:24540; CHEBI:24541; CHEBI:24542; CHEBI:24550; CHEBI:29889; CHEBI:35978; CHEBI:44952; CHEBI:7896			HMDB00220; HMDB60083	cpd00214	hdca	MNXM108		SBO:0000247
hdca[p]	Hexadecanoate__n_C160_	C16H31O2	-1		C00249; D05341		CHEBI:14730; CHEBI:15756; CHEBI:231736; CHEBI:233028; CHEBI:24540; CHEBI:24541; CHEBI:24542; CHEBI:24550; CHEBI:29889; CHEBI:35978; CHEBI:44952; CHEBI:7896			HMDB00220; HMDB60083	cpd00214	hdca	MNXM108		SBO:0000247
hdcap[c]	Hexadecanoyl_phosphate__n_C160_	C16H32O5P	-1									hdcap	MNXM147481		SBO:0000247
hdcea[c]	Hexadecenoate__n_C161_	C16H29O2	-1									hdcea	MNXM950		SBO:0000247
hdcea[p]	Hexadecenoate__n_C161_	C16H29O2	-1									hdcea	MNXM950		SBO:0000247
hdceap[c]	Hexadecanoyl_phosphate__n_C161_	C16H30O5P	-1									hdceap	MNXM147482		SBO:0000247
hdcoa[c]	Hexadecenoyl_CoA__n_C161CoA_	C37H60N7O17P3S	-4									hdcoa	MNXM90167		SBO:0000247
hdd2coa[c]	trans_Hexadec_2_enoyl_CoA	C37H60N7O17P3S	-4		C05272	7659	CHEBI:10728; CHEBI:27047; CHEBI:28935; CHEBI:52381; CHEBI:61526			HMDB03945; HMDB06533	cpd03126	hdd2coa	MNXM581	7659	SBO:0000247
hdeACP[c]	cis_hexadec_9_enoyl_acyl_carrier_protein__n_C161_	C27H49N2O8PRS	-1									hdeACP	MNXM89949		SBO:0000247
hemeA[c]	Heme A	C49H54FeN4O6	-6		C15670	47204997	CHEBI:24479; CHEBI:36163; CHEBI:61715			HMDB06901; HMDB06967	cpd11312	hemeA	MNXM53309	47204997	SBO:0000247
hemeO[c]	Heme_O	C49H56FeN4O5	-2		C15672	47204998	CHEBI:24480; CHEBI:36301; CHEBI:60530; CHEBI:61719			HMDB01162	cpd11313	hemeO	MNXM1278	47204998	SBO:0000247
hep2eACP[c]	hepta_2_enoyl_acyl_carrier_protein	C18H30N2O8PRS	-1												SBO:0000247
hepACP[c]	heptanoate_ACP	C18H32N2O8PRS	-1												SBO:0000247
hexACP[c]	Hexanoyl_ACP__n_C60ACP_	C17H31N2O8PRS	-1									hexACP	MNXM90722		SBO:0000247
hgentis[c]	Homogentisate	C8H7O4	-1		C00544	3825	CHEBI:11452; CHEBI:14410; CHEBI:16169; CHEBI:24615; CHEBI:44744; CHEBI:44747; CHEBI:5755			HMDB00130	cpd00426	hgentis	MNXM345	3825	SBO:0000247
hgmeACP[c]	3_Hydroxyglutaryl_acyl_carrier_protein_methyl_ester	C17H29N2O11PRS	-1		C20373	163312111					cpd22022	hgmeACP	MNXM97395	163312111	SBO:0000247
hhlipa_BD[c]	heptosyl_heptosyl_kdo2_lipidA_BD	C135H234N4O58P2	-5				CHEBI:61507; CHEBI:61523				cpd15484	hhlipa	MNXM2582		SBO:0000247
his_L[c]	L_Histidine	C6H9N3O2	0		C00135; D00032; C00768		CHEBI:13117; CHEBI:15971; CHEBI:21324; CHEBI:24598; CHEBI:27570; CHEBI:32510; CHEBI:32511; CHEBI:32512; CHEBI:32513; CHEBI:32529; CHEBI:32530; CHEBI:32531; CHEBI:32532; CHEBI:43048; CHEBI:43114; CHEBI:43118; CHEBI:43190; CHEBI:43239; CHEBI:5733; CHEBI:57595; CHEBI:6240			HMDB00177; HMDB03412	cpd00119; cpd00572	his__L	MNXM134		SBO:0000247
his_L[e]	L-Histidine	C6H9N3O2	0		C00135; D00032; C00768		CHEBI:13117; CHEBI:15971; CHEBI:21324; CHEBI:24598; CHEBI:27570; CHEBI:32510; CHEBI:32511; CHEBI:32512; CHEBI:32513; CHEBI:32529; CHEBI:32530; CHEBI:32531; CHEBI:32532; CHEBI:43048; CHEBI:43114; CHEBI:43118; CHEBI:43190; CHEBI:43239; CHEBI:5733; CHEBI:57595; CHEBI:6240			HMDB00177; HMDB03412	cpd00119; cpd00572	his__L	MNXM134		SBO:0000247
his_L[p]	L-Histidine	C6H9N3O2	0		C00135; D00032; C00768		CHEBI:13117; CHEBI:15971; CHEBI:21324; CHEBI:24598; CHEBI:27570; CHEBI:32510; CHEBI:32511; CHEBI:32512; CHEBI:32513; CHEBI:32529; CHEBI:32530; CHEBI:32531; CHEBI:32532; CHEBI:43048; CHEBI:43114; CHEBI:43118; CHEBI:43190; CHEBI:43239; CHEBI:5733; CHEBI:57595; CHEBI:6240			HMDB00177; HMDB03412	cpd00119; cpd00572	his__L	MNXM134		SBO:0000247
hisp[c]	L_Histidinol_phosphate	C6H11N3O4P	-1		C01100	4334	CHEBI:13119; CHEBI:16996; CHEBI:21327; CHEBI:43319; CHEBI:57980; CHEBI:6242				cpd00807	hisp	MNXM1482	4334	SBO:0000247
histd[c]	L_Histidinol	C6H12N3O	1		C00860	4117	CHEBI:13118; CHEBI:16255; CHEBI:21326; CHEBI:57699; CHEBI:6241			HMDB03431	cpd00641	histd	MNXM1281	4117	SBO:0000247
histrna[c]	L_Histidyl_tRNA_His_	C6H8N3OR	1		C02988	5897	CHEBI:13120; CHEBI:29155; CHEBI:6243				cpd12228	histrna	MNXM89831	5897	SBO:0000247
hlipa_BD[c]	heptosyl_kdo2_lipidA_BD	C128H222N4O52P2	-5				CHEBI:61502; CHEBI:61528				cpd15485	hlipa	MNXM2680		SBO:0000247
hmbil[c]	Hydroxymethylbilane	C40H38N4O17	-8		C01024	4269	CHEBI:14423; CHEBI:16645; CHEBI:24716; CHEBI:57845; CHEBI:5809			HMDB01137	cpd00755	hmbil	MNXM547	4269	SBO:0000247
hmgcoa[c]	Hydroxymethylglutaryl_CoA	C27H39N7O20P3S	-5				CHEBI:11814			HMDB01375		hmgcoa	MNXM36493		SBO:0000247
hom_L[c]	L_Homoserine	C4H9NO3	0		C00263	3561	CHEBI:13123; CHEBI:15699; CHEBI:21330; CHEBI:43131; CHEBI:57476; CHEBI:6246			HMDB00719	cpd00227	hom__L	MNXM353	3561	SBO:0000247
hom_L[p]	L_Homoserine	C4H9NO3	0		C00263	3561	CHEBI:13123; CHEBI:15699; CHEBI:21330; CHEBI:43131; CHEBI:57476; CHEBI:6246			HMDB00719	cpd00227	hom__L	MNXM353	3561	SBO:0000247
hpmeACP[c]	3_Hydroxypimeloyl_acyl_carrier_protein_methyl_ester	C19H33N2O11PRS	-1		C20377	163312115					cpd22065	hpmeACP	MNXM10038	163312115	SBO:0000247
hx2coa[c]	trans_Hex_2_enoyl_CoA	C27H40N7O17P3S	-4		C05271	7658	CHEBI:10726; CHEBI:27076; CHEBI:28706; CHEBI:62077				cpd03125	hx2coa	MNXM753	7658	SBO:0000247
hxa[c]	Hexanoate__n_C60_	C6H11O2	-1		C01585	4740	CHEBI:14398; CHEBI:17120; CHEBI:24569; CHEBI:24571; CHEBI:30776; CHEBI:40213; CHEBI:5702			HMDB00535; HMDB61883	cpd01113	hxa	MNXM1653	4740	SBO:0000247
hxa[p]	Hexanoate_n_C60	C6H11O2	-1		C01585	4740	CHEBI:14398; CHEBI:17120; CHEBI:24569; CHEBI:24571; CHEBI:30776; CHEBI:40213; CHEBI:5702			HMDB00535; HMDB61883	cpd01113	hxa	MNXM1653	4740	SBO:0000247
hxan[c]	Hypoxanthine	C5H4N4O	0		C00262	3560	CHEBI:14431; CHEBI:17368; CHEBI:24762; CHEBI:43237; CHEBI:5841			HMDB00157	cpd00226	hxan	MNXM213	3560	SBO:0000247
hxcoa[c]	Hexanoyl_CoA__n_C60CoA_	C27H42N7O17P3S	-4									hxcoa	MNXM162502		SBO:0000247
iasp[c]	Iminoaspartate	C4H3NO4	-2		C05840	8133	CHEBI:24784; CHEBI:50616; CHEBI:5878; CHEBI:58831; CHEBI:77875			HMDB01131	cpd03470	iasp	MNXM599	8133	SBO:0000247
ibcoa[c]	Isobutyryl_CoA	C25H38N7O17P3S	-4		C00630	3903	CHEBI:11629; CHEBI:1214; CHEBI:12754; CHEBI:15479; CHEBI:19712; CHEBI:41634; CHEBI:57338			HMDB01243	cpd00481	ibcoa	MNXM470	3903	SBO:0000247
ichor[c]	Isochorismate	C10H8O6	-2		C00885	4141	CHEBI:14464; CHEBI:17582; CHEBI:24883; CHEBI:29780; CHEBI:5997				cpd00658	ichor	MNXM799	4141	SBO:0000247
icit[c]	Isocitrate	C6H5O7	-3		C00311	3605	CHEBI:14465; CHEBI:16087; CHEBI:24884; CHEBI:24886; CHEBI:30887; CHEBI:36453; CHEBI:36454; CHEBI:5998			HMDB00193	cpd00260	icit	MNXM89661	3605	SBO:0000247
idp[c]	IDP	C10H11N4O11P2	-3		C00104	3404	CHEBI:13371; CHEBI:17808; CHEBI:19270; CHEBI:43252; CHEBI:58280; CHEBI:5848			HMDB03335	cpd00090	idp	MNXM495	3404	SBO:0000247
ile_L[c]	L_Isoleucine	C6H13NO2	0		C00407; D00065		CHEBI:13127; CHEBI:17191; CHEBI:21344; CHEBI:24898; CHEBI:32604; CHEBI:32605; CHEBI:32612; CHEBI:32613; CHEBI:43290; CHEBI:43342; CHEBI:43366; CHEBI:58045; CHEBI:6255			HMDB00172	cpd00322	ile__L	MNXM231		SBO:0000247
ile_L[e]	L-Isoleucine	C6H13NO2	0		C00407; D00065		CHEBI:13127; CHEBI:17191; CHEBI:21344; CHEBI:24898; CHEBI:32604; CHEBI:32605; CHEBI:32612; CHEBI:32613; CHEBI:43290; CHEBI:43342; CHEBI:43366; CHEBI:58045; CHEBI:6255			HMDB00172	cpd00322	ile__L	MNXM231		SBO:0000247
ile_L[p]	L-Isoleucine	C6H13NO2	0		C00407; D00065		CHEBI:13127; CHEBI:17191; CHEBI:21344; CHEBI:24898; CHEBI:32604; CHEBI:32605; CHEBI:32612; CHEBI:32613; CHEBI:43290; CHEBI:43342; CHEBI:43366; CHEBI:58045; CHEBI:6255			HMDB00172	cpd00322	ile__L	MNXM231		SBO:0000247
imacp[c]	3__Imidazol_4_yl__2_oxopropyl_phosphate	C6H7N2O5P	-2		C01267	4486	CHEBI:11736; CHEBI:1437; CHEBI:16426; CHEBI:19941; CHEBI:57766			HMDB12236	cpd00930	imacp	MNXM1456	4486	SBO:0000247
imp[c]	IMP	C10H11N4O8P	-2		C00130	3430	CHEBI:12057; CHEBI:12063; CHEBI:13372; CHEBI:13373; CHEBI:14457; CHEBI:17202; CHEBI:19271; CHEBI:43418; CHEBI:43475; CHEBI:43524; CHEBI:43528; CHEBI:43563; CHEBI:43611; CHEBI:47501; CHEBI:58053; CHEBI:5849			HMDB00175	cpd00114	imp	MNXM125	3430	SBO:0000247
ins[c]	Inosine	C10H12N4O5	0		C00294; D00054		CHEBI:14456; CHEBI:17596; CHEBI:24841; CHEBI:44407; CHEBI:5927			HMDB00195	cpd00246	ins	MNXM334		SBO:0000247
ipdp[c]	Isopentenyl_diphosphate	C5H9O7P2	-3		C00129	3429	CHEBI:128769; CHEBI:14473; CHEBI:16584; CHEBI:24907; CHEBI:6037			HMDB01347; HMDB04196	cpd00113	ipdp	MNXM83	3429	SBO:0000247
iscs[c]	IscS_sulfur_acceptor_protein	HSR	0									iscs	MNXM146401		SBO:0000247
iscssh[c]	IscS_with_bound_sulfur	HS2R	0									iscssh	MNXM146402		SBO:0000247
itp[c]	ITP	C10H11N4O14P3	-4		C00081	3381	CHEBI:13374; CHEBI:16039; CHEBI:19272; CHEBI:43508; CHEBI:57614; CHEBI:5851; CHEBI:61402			HMDB00189	cpd00068	itp	MNXM423	3381	SBO:0000247
ivcoa[c]	Isovaleryl_CoA	C26H40N7O17P3S	-4		C02939	5858	CHEBI:11856; CHEBI:14481; CHEBI:15487; CHEBI:1598; CHEBI:20126; CHEBI:57345			HMDB01113	cpd01882	ivcoa	MNXM471	5858	SBO:0000247
k[e]	potassium	K	1		C00238; D08403		CHEBI:26219; CHEBI:29103; CHEBI:49685; CHEBI:8345			HMDB00586	cpd00205	k	MNXM95		SBO:0000247
k[c]	potassium	K	1		C00238; D08403		CHEBI:26219; CHEBI:29103; CHEBI:49685; CHEBI:8345			HMDB00586	cpd00205	k	MNXM95		SBO:0000247
k[p]	potassium	K	1		C00238; D08403		CHEBI:26219; CHEBI:29103; CHEBI:49685; CHEBI:8345			HMDB00586	cpd00205	k	MNXM95		SBO:0000247
kdo[c]	3_Deoxy_D_manno_2_octulosonate	C8H13O8	-1				CHEBI:43577; CHEBI:85986					kdo	MNXM36403		SBO:0000247
kdo2lipidA_BD[c]	kdo2_LipidA_BD	C95H164N4O42P2	-5		C06025; G11160		CHEBI:23657; CHEBI:28526; CHEBI:4477; CHEBI:60365				cpd03586	kdo2lipid4	MNXM824		SBO:0000247
kdo2lipidA13_BD[c]	kdo2_LipidA_BD_3_hydroxytridecanoate	C108H187N4O44P2	-5												SBO:0000247
kdo8p[c]	3_Deoxy_D_manno_octulosonate_8_phosphate	C8H12O11P	-3		C04478	7098	CHEBI:11552; CHEBI:11788; CHEBI:1494; CHEBI:18069; CHEBI:20006; CHEBI:42115; CHEBI:58368; CHEBI:85985				cpd02730	kdo8p	MNXM722774	7098	SBO:0000247
kdolipidA_BD[c]	kdo_LipidA_BD	C87H153N4O35P2	-4		C06024; G11161		CHEBI:1496; CHEBI:20009; CHEBI:27439; CHEBI:60364				cpd03585	kdolipid4	MNXM1206		SBO:0000247
L_fmkynr[c]	L_Formylkynurenine	C11H12N2O4	0		C02700; C15605		CHEBI:12505; CHEBI:12509; CHEBI:13100; CHEBI:17949; CHEBI:18377; CHEBI:21712; CHEBI:30249; CHEBI:5156; CHEBI:55476; CHEBI:58629; CHEBI:60051; CHEBI:6215			HMDB01200; HMDB60485	cpd01749; cpd11254; cpd27595	Lfmkynr	MNXM1288		SBO:0000247
lac_D[c]	D_Lactate	C3H5O3	-1		C00186	3486	CHEBI:11065; CHEBI:12411; CHEBI:16651; CHEBI:18783; CHEBI:422			HMDB00190; HMDB03328; HMDB62492	cpd00159	lac__L	MNXM179	3486	SBO:0000247
lac_D[e]	D_Lactate	C3H5O3	-1		C00186	3486	CHEBI:11065; CHEBI:12411; CHEBI:16651; CHEBI:18783; CHEBI:422			HMDB00190; HMDB03328; HMDB62492	cpd00159	lac__L	MNXM179	3486	SBO:0000247
lac_D[p]	D_Lactate	C3H5O3	-1		C00186	3486	CHEBI:11065; CHEBI:12411; CHEBI:16651; CHEBI:18783; CHEBI:422			HMDB00190; HMDB03328; HMDB62492	cpd00159	lac__L	MNXM179	3486	SBO:0000247
LalaDgluMdap[c]	L_alanine_D_glutamate_meso_2_6_diaminoheptanedioate	C15H25N4O8	-1								cpd15386	LalaDgluMdap	MNXM90242		SBO:0000247
LalaDgluMdap[p]	L_alanine_D_glutamate_meso_2_6_diaminoheptanedioate	C15H25N4O8	-1								cpd15386	LalaDgluMdap	MNXM90242		SBO:0000247
LalaDgluMdapDala[c]	L_alanine_D_glutamate_meso_2_6_diaminoheptanedioate_D_alanine	C18H30N5O9	-1								cpd15387	LalaDgluMdapDala	MNXM59271		SBO:0000247
LalaDgluMdapDala[p]	L_alanine_D_glutamate_meso_2_6_diaminoheptanedioate_D_alanine	C18H30N5O9	-1								cpd15387	LalaDgluMdapDala	MNXM59271		SBO:0000247
lcts[c]	Lactose	C12H22O11	0		C00243; D00046; G10504; C01970		CHEBI:10296; CHEBI:10380; CHEBI:10428; CHEBI:14497; CHEBI:17716; CHEBI:22460; CHEBI:22760; CHEBI:22846; CHEBI:25005; CHEBI:27755; CHEBI:27968; CHEBI:28577; CHEBI:35463; CHEBI:36218; CHEBI:43665; CHEBI:613009			HMDB41627	cpd00208; cpd01354; cpd03809	lcts	MNXM362		SBO:0000247
lcts[p]	Lactose	C12H22O11	0		C00243; D00046; G10504; C01970		CHEBI:10296; CHEBI:10380; CHEBI:10428; CHEBI:14497; CHEBI:17716; CHEBI:22460; CHEBI:22760; CHEBI:22846; CHEBI:25005; CHEBI:27755; CHEBI:27968; CHEBI:28577; CHEBI:35463; CHEBI:36218; CHEBI:43665; CHEBI:613009			HMDB41627	cpd00208; cpd01354; cpd03809	lcts	MNXM362		SBO:0000247
leu_L[c]	L_Leucine	C6H13NO2	0		C00123; D00030; C16439		CHEBI:10866; CHEBI:13131; CHEBI:15603; CHEBI:21348; CHEBI:25017; CHEBI:32619; CHEBI:32620; CHEBI:32627; CHEBI:32628; CHEBI:43646; CHEBI:43695; CHEBI:43733; CHEBI:43814; CHEBI:57427; CHEBI:6260			HMDB00687; HMDB62203	cpd00107; cpd15143	leu__L	MNXM140		SBO:0000247
leu_L[e]	L-Leucine	C6H13NO2	0		C00123; D00030; C16439		CHEBI:10866; CHEBI:13131; CHEBI:15603; CHEBI:21348; CHEBI:25017; CHEBI:32619; CHEBI:32620; CHEBI:32627; CHEBI:32628; CHEBI:43646; CHEBI:43695; CHEBI:43733; CHEBI:43814; CHEBI:57427; CHEBI:6260			HMDB00687; HMDB62203	cpd00107; cpd15143	leu__L	MNXM140		SBO:0000247
leu_L[p]	L-Leucine	C6H13NO2	0		C00123; D00030; C16439		CHEBI:10866; CHEBI:13131; CHEBI:15603; CHEBI:21348; CHEBI:25017; CHEBI:32619; CHEBI:32620; CHEBI:32627; CHEBI:32628; CHEBI:43646; CHEBI:43695; CHEBI:43733; CHEBI:43814; CHEBI:57427; CHEBI:6260			HMDB00687; HMDB62203	cpd00107; cpd15143	leu__L	MNXM140		SBO:0000247
leutrna[c]	L_Leucyl_tRNA_Leu_	C6H12NOR	1		C02047	5136	CHEBI:13133; CHEBI:13134; CHEBI:16624; CHEBI:6262				cpd12003	leutrna	MNXM697	5136	SBO:0000247
lgt_S[c]	R__S_Lactoylglutathione	C13H20N3O8S	-1		C03451	6272	CHEBI:11014; CHEBI:15694; CHEBI:18678; CHEBI:355; CHEBI:57474			HMDB01066; HMDB62624	cpd02182	lgt__S	MNXM1253	6272	SBO:0000247
lipa_BD[c]	kdo2_LipidA_BD_3_hydroxytridecanoate2	C121H210N4O46P2	-5		C06026	8298	CHEBI:23656; CHEBI:27963; CHEBI:4476; CHEBI:58540				cpd03587	lipa	MNXM946	8298	SBO:0000247
lipidA_BD[c]	LipidA_BD_tetrasaccharide	C79H142N4O28P2	-3		C04919	7466	CHEBI:11407; CHEBI:19292; CHEBI:19294; CHEBI:28165; CHEBI:29056; CHEBI:58603; CHEBI:863				cpd02993	lipidA	MNXM1754	7466	SBO:0000247
lipoamp[c]	lipoyl-AMP	C18H25N5O8PS2	-1		C16238	47205546	CHEBI:55451; CHEBI:58923; CHEBI:83091; CHEBI:83864			HMDB59635	cpd14955	lipoamp	MNXM2392	47205546	SBO:0000247
lipoate[c]	Lipoate	C8H14O2S2	0		C00725; D00086; C16241		CHEBI:14519; CHEBI:146958; CHEBI:16494; CHEBI:25056; CHEBI:25058; CHEBI:30313; CHEBI:30314; CHEBI:30315; CHEBI:43790; CHEBI:43796; CHEBI:6492; CHEBI:83088			HMDB01451; HMDB14312	cpd00541; cpd14958	lipoate; lipt	MNXM1484		SBO:0000247
lipoate[e]	Lipoate	C8H14O2S2	0		C00725; D00086; C16241		CHEBI:14519; CHEBI:146958; CHEBI:16494; CHEBI:25056; CHEBI:25058; CHEBI:30313; CHEBI:30314; CHEBI:30315; CHEBI:43790; CHEBI:43796; CHEBI:6492; CHEBI:83088			HMDB01451; HMDB14312	cpd00541; cpd14958	lipoate; lipt	MNXM1484		SBO:0000247
lipoate[p]	Lipoate	C8H14O2S2	0		C00725; D00086; C16241		CHEBI:14519; CHEBI:146958; CHEBI:16494; CHEBI:25056; CHEBI:25058; CHEBI:30313; CHEBI:30314; CHEBI:30315; CHEBI:43790; CHEBI:43796; CHEBI:6492; CHEBI:83088			HMDB01451; HMDB14312	cpd00541; cpd14958	lipoate; lipt	MNXM1484		SBO:0000247
lipopb[c]	lipoate__protein_bound_	C8H13OS2	1									lipopb	MNXM147499		SBO:0000247
lpam[c]	Lipoamide	C8H15NOS2	0		C00248; D00048		CHEBI:14518; CHEBI:17460; CHEBI:25055; CHEBI:6491; CHEBI:83094			HMDB00962; HMDB06877; HMDB06950	cpd00213	lpam	MNXM1024		SBO:0000247
lys_L[c]	L_Lysine	C6H15N2O2	1		C00047; D02304; C16440		CHEBI:13135; CHEBI:133538; CHEBI:18019; CHEBI:21351; CHEBI:25094; CHEBI:32550; CHEBI:32551; CHEBI:32552; CHEBI:32563; CHEBI:32564; CHEBI:32565; CHEBI:43950; CHEBI:6264			HMDB00182; HMDB03405; HMDB62809	cpd00039; cpd19182	lys__L	MNXM78		SBO:0000247
lys_L[e]	L-Lysine	C6H15N2O2	1		C00047; D02304; C16440		CHEBI:13135; CHEBI:133538; CHEBI:18019; CHEBI:21351; CHEBI:25094; CHEBI:32550; CHEBI:32551; CHEBI:32552; CHEBI:32563; CHEBI:32564; CHEBI:32565; CHEBI:43950; CHEBI:6264			HMDB00182; HMDB03405; HMDB62809	cpd00039; cpd19182	lys__L	MNXM78		SBO:0000247
lys_L[p]	L-Lysine	C6H15N2O2	1		C00047; D02304; C16440		CHEBI:13135; CHEBI:133538; CHEBI:18019; CHEBI:21351; CHEBI:25094; CHEBI:32550; CHEBI:32551; CHEBI:32552; CHEBI:32563; CHEBI:32564; CHEBI:32565; CHEBI:43950; CHEBI:6264			HMDB00182; HMDB03405; HMDB62809	cpd00039; cpd19182	lys__L	MNXM78		SBO:0000247
lystrna[c]	L_Lysine_tRNA__Lys_	C6H14N2OR	2		C01931	5037	CHEBI:13137; CHEBI:13138; CHEBI:16047; CHEBI:6267				cpd01326; cpd15249	lystrna	MNXM89922	5037	SBO:0000247
mal_L[c]	L_Malate	C4H4O5	-2		C00149	3449	CHEBI:11066; CHEBI:13140; CHEBI:15589; CHEBI:18784; CHEBI:18785; CHEBI:30797; CHEBI:423			HMDB00156	cpd00130	mal__L	MNXM98	3449	SBO:0000247
malACP[c]	Malonyl_acyl_carrier_protein	C14H22N2O10PRS	-2		C01209	4431	CHEBI:14566; CHEBI:17330; CHEBI:6662				cpd11492	malACP	MNXM184	4431	SBO:0000247
malcoa[c]	Malonyl_CoA	C24H33N7O19P3S	-5		C00083	3383	CHEBI:14565; CHEBI:15531; CHEBI:25135; CHEBI:43979; CHEBI:57384; CHEBI:6661			HMDB01175	cpd00070; cpd12270	malcoa	MNXM40	3383	SBO:0000247
malcoame[c]	malonyl_CoA_methyl_ester	C25H36N7O19P3S	-4				CHEBI:71242; CHEBI:71244				cpd20921	malcoame	MNXM97130		SBO:0000247
malt[c]	Maltose	C12H22O11	0		C00208; D00044; G00275; C00897		CHEBI:10300; CHEBI:12340; CHEBI:14568; CHEBI:17306; CHEBI:18167; CHEBI:22463; CHEBI:25144; CHEBI:43893; CHEBI:6668				cpd00179; cpd00665	malt	MNXM165		SBO:0000247
man[c]	D_Mannose	C6H12O6	0		C00159	3459	CHEBI:12999; CHEBI:14575; CHEBI:16024; CHEBI:21057; CHEBI:33930; CHEBI:37684; CHEBI:4208			HMDB00169	cpd00138; cpd27437	man	MNXM182	3459	SBO:0000247
melib[c]	Melibiose	C12H22O11	0		G00835		CHEBI:61827					melib	MNXM8340		SBO:0000247
melib[p]	Melibiose	C12H22O11	0		G00835		CHEBI:61827					melib	MNXM8340		SBO:0000247
met_L[c]	L_Methionine	C5H11NO2S	0		C00073; D00019; C01733; D04983; D04984		CHEBI:13141; CHEBI:14590; CHEBI:16643; CHEBI:16811; CHEBI:21360; CHEBI:25229; CHEBI:32631; CHEBI:32632; CHEBI:32644; CHEBI:32646; CHEBI:43990; CHEBI:57844; CHEBI:6271; CHEBI:64558; CHEBI:6829			HMDB00696; HMDB33951	cpd00060; cpd30746	met__L	MNXM61		SBO:0000247
met_L[e]	L-Methionine	C5H11NO2S	0		C00073; D00019; C01733; D04983; D04984		CHEBI:13141; CHEBI:14590; CHEBI:16643; CHEBI:16811; CHEBI:21360; CHEBI:25229; CHEBI:32631; CHEBI:32632; CHEBI:32644; CHEBI:32646; CHEBI:43990; CHEBI:57844; CHEBI:6271; CHEBI:64558; CHEBI:6829			HMDB00696; HMDB33951	cpd00060; cpd30746	met__L	MNXM61		SBO:0000247
met_L[p]	L-Methionine	C5H11NO2S	0		C00073; D00019; C01733; D04983; D04984		CHEBI:13141; CHEBI:14590; CHEBI:16643; CHEBI:16811; CHEBI:21360; CHEBI:25229; CHEBI:32631; CHEBI:32632; CHEBI:32644; CHEBI:32646; CHEBI:43990; CHEBI:57844; CHEBI:6271; CHEBI:64558; CHEBI:6829			HMDB00696; HMDB33951	cpd00060; cpd30746	met__L	MNXM61		SBO:0000247
methf[c]	5_10_Methenyltetrahydrofolate	C20H20N7O6	-1		C00445	3733	CHEBI:12068; CHEBI:12069; CHEBI:15638; CHEBI:1987; CHEBI:57455			HMDB01354; HMDB62623	cpd00347	methf	MNXM511	3733	SBO:0000247
mettrna[c]	L_Methionyl_tRNA__Met_	C5H10NOSR	1		C02430	5457					cpd12105	mettrna	MNXM90636	5457	SBO:0000247
mev_R[c]	Mevalonate	C6H11O4	-1		C00418	3708	CHEBI:11005; CHEBI:17710; CHEBI:18690; CHEBI:18691; CHEBI:25350; CHEBI:25351; CHEBI:345; CHEBI:36464; CHEBI:43870			HMDB00227; HMDB59629	cpd00332	mev__R	MNXM333	3708	SBO:0000247
mg2[c]	magnesium	Mg	-2		C00305	3599	CHEBI:13379; CHEBI:18420; CHEBI:25112; CHEBI:39127; CHEBI:49736; CHEBI:6635			HMDB00547	cpd00254	mg2	MNXM653	3599	SBO:0000247
mg2[e]	magnesium	Mg	-2		C00305	3599	CHEBI:13379; CHEBI:18420; CHEBI:25112; CHEBI:39127; CHEBI:49736; CHEBI:6635			HMDB00547	cpd00254	mg2	MNXM653	3599	SBO:0000247
mg2[p]	magnesium	Mg	-2		C00305	3599	CHEBI:13379; CHEBI:18420; CHEBI:25112; CHEBI:39127; CHEBI:49736; CHEBI:6635			HMDB00547	cpd00254	mg2	MNXM653	3599	SBO:0000247
micit[c]	methylisocitrate	C7H7O7	-3		C04593	7191	CHEBI:10869; CHEBI:15607; CHEBI:18550; CHEBI:189; CHEBI:57429				cpd02799	micit	MNXM1694	7191	SBO:0000247
mlthf[c]	5_10_Methylenetetrahydrofolate	C20H21N7O6	-2		C00143	3443	CHEBI:10925; CHEBI:15636; CHEBI:18602; CHEBI:1989					mlthf	MNXM183	3443	SBO:0000247
mmalsa_S[c]	(S)-Methylmalonate semialdehyde	C4H5O3	-1									mmalsa__S	MNXM163893; MNXM933		SBO:0000247
mmcoa_S[c]	(S)-Methylmalonyl-CoA	C25H35N7O19P3S	-5		C00683	3952	CHEBI:11038; CHEBI:11068; CHEBI:15466; CHEBI:18742; CHEBI:384; CHEBI:43874; CHEBI:57327			HMDB02310	cpd00519; cpd29701	mmcoa__S	MNXM89955	3952	SBO:0000247
mql8[c]	Menaquinol 8	C51H74O2	0				CHEBI:61684				cpd15499	mql8	MNXM223		SBO:0000247
mqn8[c]	Menaquinone 8	C51H72O2	0				CHEBI:44027				cpd15500	mqn8	MNXM509		SBO:0000247
mthgxl[c]	Methylglyoxal	C3H4O2	0		C00546	3827	CHEBI:11643; CHEBI:14599; CHEBI:17158; CHEBI:25303; CHEBI:6875			HMDB01167	cpd00428	mthgxl	MNXM310	3827	SBO:0000247
murein3p3p[p]	two_linked_disacharide_tripeptide_murein_units__uncrosslinked__middle_of_chain_	C68H104N12O38	-4								cpd15501	murein3p3p	MNXM88348		SBO:0000247
murein3px3p[p]	two_disacharide_linked_murein_units__tripeptide_crosslinked_tripeptide__A2pm_A2pm___middle_of_chain_	C68H102N12O37	-4								cpd15502	murein3px3p	MNXM88342		SBO:0000247
murein3px4p[p]	two_disacharide_linked_murein_units__tripeptide_crosslinked_tetrapeptide__A2pm_D_ala___middle_of_chain_	C71H107N13O38	-4								cpd15503	murein3px4p	MNXM88341		SBO:0000247
murein4p3p[p]	two_linked_disacharide_tetrapeptide_and_tripeptide_murein_units__uncrosslinked__middle_of_chain_	C71H109N13O39	-4								cpd15504	murein4p3p	MNXM88346		SBO:0000247
murein4p4p[p]	two_linked_disacharide_tetrapeptide_murein_units__uncrosslinked__middle_of_chain_	C74H114N14O40	-4								cpd15505	murein4p4p	MNXM88347		SBO:0000247
murein4px4p[p]	two_disacharide_linked_murein_units__tetrapeptide_corsslinked_tetrapeptide__A2pm_D_ala___middle_of_chain_	C74H112N14O39	-4								cpd15506	murein4px4p	MNXM5316		SBO:0000247
murein4px4p4p[p]	three_disacharide_linked_murein_units__tetrapeptide_crosslinked_tetrapeptide__A2pm_D_ala___one_uncrosslinked_tetrapaptide___middle_of_chain_	C111H169N21O59	-6								cpd15507	murein4px4p4p	MNXM87122		SBO:0000247
murein4px4px4p[p]	three_disacharide_linked_murein_units__tetrapeptide_crosslinked_tetrapeptide__A2pm_D_ala___tetrapeptide_corsslinked_tetrapeptide__A2pm_D_ala____middle_of_chain_	C111H167N21O58	-6								cpd15508	murein4px4px4p	MNXM6451		SBO:0000247
murein5p3p[p]	two_linked_disacharide_pentapeptide_and_tripeptide_murein_units__uncrosslinked__middle_of_chain_	C74H114N14O40	-4								cpd15509	murein5p3p	MNXM5972		SBO:0000247
murein5p4p[p]	two_linked_disacharide_pentapeptide_and_tetrapeptide_murein_units__uncrosslinked__middle_of_chain_	C77H119N15O41	-4								cpd15510	murein5p4p	MNXM5971		SBO:0000247
murein5p5p[p]	two_linked_disacharide_pentapeptide_murein_units__uncrosslinked__middle_of_chain_	C80H124N16O42	-4								cpd15511	murein5p5p	MNXM88345		SBO:0000247
murein5p5p5p[p]	three_linked_disacharide_pentapeptide_murein_units__uncrosslinked__middle_of_chain_	C120H186N24O63	-6								cpd15512	murein5p5p5p	MNXM7807		SBO:0000247
murein5px3p[p]	two_disacharide_linked_murein_units__pentapeptide_corsslinked_tripeptide__A2pm_A2pm___middle_of_chain_	C74H112N14O39	-4								cpd15513	murein5px3p	MNXM5970		SBO:0000247
murein5px4p[p]	two_disacharide_linked_murein_units__pentapeptide_crosslinked_tetrapeptide__A2pm_D_ala___middle_of_chain_	C77H117N15O40	-4								cpd15514	murein5px4p	MNXM88338		SBO:0000247
murein5px4px4p[p]	three_disacharide_linked_murein_units__pentapeptide_crosslinked_tetrapeptide__A2pm_D_ala__tetrapeptide_corsslinked_tetrapeptide__A2pm_D_ala____middle_of_chain_	C114H172N22O59	-6								cpd15515	murein5px4px4p	MNXM87121		SBO:0000247
myrsACP[c]	Myristoyl_ACP__n_C140ACP_	C25H47N2O8PRS	-1									myrsACP	MNXM89779		SBO:0000247
n2citn6acn6hlys[c]	N2-citryl-N6-acetyl-N6-hydroxy-L-lysine	C14H19N2O10	-3												SBO:0000247
n2o[c]	Nitrous oxide	N2O	0		C00887; D00102		CHEBI:14661; CHEBI:17045; CHEBI:25568; CHEBI:44250; CHEBI:7598			HMDB35807	cpd00659	n2o	MNXM579		SBO:0000247
n6acn6hlys[c]	N6-acetyl-N6-hydroxy-L-lysine	C8H16N2O4	0												SBO:0000247
n6hlys[c]	N6-hydroxy-L-lysine	C6H14N2O3	0												SBO:0000247
na1[c]	Sodium	Na	-1		C01330	4541	CHEBI:26717; CHEBI:29101; CHEBI:49766; CHEBI:9175			HMDB00588	cpd00971	na1	MNXM27	4541	SBO:0000247
na1[e]	Sodium	Na	1		C01330	4541	CHEBI:26717; CHEBI:29101; CHEBI:49766; CHEBI:9175			HMDB00588	cpd00971	na1	MNXM27	4541	SBO:0000247
na1[p]	Sodium	Na	-1		C01330	4541	CHEBI:26717; CHEBI:29101; CHEBI:49766; CHEBI:9175			HMDB00588	cpd00971	na1	MNXM27	4541	SBO:0000247
nad[c]	Nicotinamide_adenine_dinucleotide	C21H26N7O14P2	-1		C00003; D00002		CHEBI:13393; CHEBI:13394; CHEBI:15846; CHEBI:21901; CHEBI:29867; CHEBI:44214; CHEBI:44215; CHEBI:44281; CHEBI:57540; CHEBI:7422			HMDB00902	cpd00003	nad	MNXM8		SBO:0000247
nadh[c]	Nicotinamide_adenine_dinucleotide___reduced	C21H27N7O14P2	-2		C00004	3306	CHEBI:13395; CHEBI:13396; CHEBI:16908; CHEBI:21902; CHEBI:44216; CHEBI:57945; CHEBI:7423			HMDB01487	cpd00004	nadh	MNXM10	3306	SBO:0000247
nadp[c]	Nicotinamide_adenine_dinucleotide_phosphate	C21H25N7O17P3	-3		C00006	3308	CHEBI:13397; CHEBI:13398; CHEBI:18009; CHEBI:21903; CHEBI:25523; CHEBI:29868; CHEBI:44405; CHEBI:44409; CHEBI:58349; CHEBI:7424			HMDB00217	cpd00006	nadp	MNXM5	3308	SBO:0000247
nadph[c]	Nicotinamide_adenine_dinucleotide_phosphate___reduced	C21H26N7O17P3	-4		C00005	3307	CHEBI:13399; CHEBI:13400; CHEBI:16474; CHEBI:21904; CHEBI:44286; CHEBI:57783; CHEBI:7425			HMDB00221; HMDB00799; HMDB06341	cpd00005	nadph	MNXM6	3307	SBO:0000247
nh4[c]	Ammonium	H4N	1		C00014; D02916; C01342; D02915		CHEBI:13405; CHEBI:13406; CHEBI:13407; CHEBI:135980; CHEBI:13771; CHEBI:16134; CHEBI:22533; CHEBI:22534; CHEBI:28938; CHEBI:29337; CHEBI:29340; CHEBI:44269; CHEBI:44284; CHEBI:44404; CHEBI:49783; CHEBI:7434; CHEBI:7435			HMDB00051; HMDB41827	cpd00013, cpd19013	nh4	MNXM15		SBO:0000247
nh4[e]	Ammonium	H4N	1		C00014; D02916; C01342; D02915		CHEBI:13405; CHEBI:13406; CHEBI:13407; CHEBI:135980; CHEBI:13771; CHEBI:16134; CHEBI:22533; CHEBI:22534; CHEBI:28938; CHEBI:29337; CHEBI:29340; CHEBI:44269; CHEBI:44284; CHEBI:44404; CHEBI:49783; CHEBI:7434; CHEBI:7435			HMDB00051; HMDB41827	cpd00013, cpd19013	nh4	MNXM15		SBO:0000247
nh4[p]	Ammonium	H4N	1		C00014; D02916; C01342; D02915		CHEBI:13405; CHEBI:13406; CHEBI:13407; CHEBI:135980; CHEBI:13771; CHEBI:16134; CHEBI:22533; CHEBI:22534; CHEBI:28938; CHEBI:29337; CHEBI:29340; CHEBI:44269; CHEBI:44284; CHEBI:44404; CHEBI:49783; CHEBI:7434; CHEBI:7435			HMDB00051; HMDB41827	cpd00013, cpd19013	nh4	MNXM15		SBO:0000247
nicrnt[c]	Nicotinate_D_ribonucleotide	C11H12NO9P	-2		C01185	4411	CHEBI:12398; CHEBI:14651; CHEBI:14652; CHEBI:15763; CHEBI:25532; CHEBI:57502; CHEBI:7561			HMDB59646	cpd00873	nicrnt	MNXM194	4411	SBO:0000247
no[c]	Nitric oxide	NO	0		C00533; D00074		CHEBI:14657; CHEBI:16480; CHEBI:25546; CHEBI:44452; CHEBI:7583			HMDB03378		no	MNXM228		SBO:0000247
no2[c]	Nitrite	NO2	-1		C00088	3388	CHEBI:14658; CHEBI:16301; CHEBI:25567; CHEBI:44396; CHEBI:7585			HMDB02786	cpd00075	no2	MNXM107	3388	SBO:0000247
non2eACP[c]	nona_2_enoyl_acyl_carrier_protein	C20H34N2O8PRS	-1												SBO:0000247
nona2coa[c]	nona_2_enoyl_CoA	C30H46N7O17P3S	-4												SBO:0000247
nonACP[c]	nonanoate_ACP	C20H36N2O8PRS	-1												SBO:0000247
o2[c]	O2	O2	0		C00007; D00003		CHEBI:10745; CHEBI:13416; CHEBI:15379; CHEBI:23833; CHEBI:25366; CHEBI:26689; CHEBI:27140; CHEBI:29097; CHEBI:29793; CHEBI:30491; CHEBI:44742; CHEBI:7860			HMDB01377	cpd00007	o2	MNXM4		SBO:0000247
o2[e]	O2	O2	0		C00007; D00003		CHEBI:10745; CHEBI:13416; CHEBI:15379; CHEBI:23833; CHEBI:25366; CHEBI:26689; CHEBI:27140; CHEBI:29097; CHEBI:29793; CHEBI:30491; CHEBI:44742; CHEBI:7860			HMDB01377	cpd00007	o2	MNXM4		SBO:0000247
o2[p]	O2	O2	0		C00007; D00003		CHEBI:10745; CHEBI:13416; CHEBI:15379; CHEBI:23833; CHEBI:25366; CHEBI:26689; CHEBI:27140; CHEBI:29097; CHEBI:29793; CHEBI:30491; CHEBI:44742; CHEBI:7860			HMDB01377	cpd00007	o2	MNXM4		SBO:0000247
o2s[c]	Superoxide_anion	O2	-1		C00704	3971	CHEBI:15143; CHEBI:18421; CHEBI:25935; CHEBI:26839; CHEBI:30492; CHEBI:7710			HMDB02168		o2s	MNXM330	3971	SBO:0000247
oaa[c]	Oxaloacetate	C4H2O5	-2		C00036	3338	CHEBI:12820; CHEBI:14703; CHEBI:16452; CHEBI:24958; CHEBI:24959; CHEBI:25731; CHEBI:25734; CHEBI:29049; CHEBI:30744; CHEBI:7812			HMDB00223	cpd00032	oaa	MNXM46	3338	SBO:0000247
oc2coa[c]	trans_Oct_2_enoyl_CoA	C29H44N7O17P3S	-4		C05276	7663	CHEBI:10732; CHEBI:27078; CHEBI:27537; CHEBI:62242			HMDB03949	cpd03130	oc2coa	MNXM784	7663	SBO:0000247
ocACP[c]	Octanoyl_ACP__n_C80ACP_	C19H35N2O8PRS	-1									ocACP	MNXM90185		SBO:0000247
occoa[c]	Octanoyl_CoA__n_C80CoA_	C29H46N7O17P3S	-4		C01944	5048	CHEBI:14681; CHEBI:15533; CHEBI:25651; CHEBI:41542; CHEBI:57386; CHEBI:7724			HMDB01070; HMDB06257	cpd01335	occoa	MNXM342	5048	SBO:0000247
ocdca[c]	octadecanoate__n_C180_	C18H35O2	-1		C01530; D00119		CHEBI:231588; CHEBI:25629; CHEBI:25631; CHEBI:28842; CHEBI:45710			HMDB00827	cpd01080	ocdca	MNXM236		SBO:0000247
ocdca[p]	octadecanoate__n_C180_	C18H35O2	-1		C01530; D00119		CHEBI:231588; CHEBI:25629; CHEBI:25631; CHEBI:28842; CHEBI:45710			HMDB00827	cpd01080	ocdca	MNXM236		SBO:0000247
ocdcaACP[c]	Octadecanoyl_ACP__n_C180ACP_	C29H55N2O8PRS	-1									ocdcaACP	MNXM3075		SBO:0000247
ocdcap[c]	Octadecanoyl_phosphate__n_C180_	C18H36O5P	-1									ocdcap	MNXM147528		SBO:0000247
ocdcea[c]	octadecenoate__n_C181_	C18H33O2	-1		C00712; D02315		CHEBI:104361; CHEBI:14684; CHEBI:16196; CHEBI:25663; CHEBI:25664; CHEBI:30823; CHEBI:44741; CHEBI:7741			HMDB00207; HMDB02066	cpd00536	ocdcea	MNXM306		SBO:0000247
ocdcea[p]	octadecenoate__n_C181_	C18H33O2	-1		C00712; D02315		CHEBI:104361; CHEBI:14684; CHEBI:16196; CHEBI:25663; CHEBI:25664; CHEBI:30823; CHEBI:44741; CHEBI:7741			HMDB00207; HMDB02066	cpd00536	ocdcea	MNXM306		SBO:0000247
ocdceap[c]	Octadecanoyl_phosphate__n_C181_	C18H34O5P	-1									ocdceap	MNXM147529		SBO:0000247
octa[c]	octanoate__n_C80_	C8H15O2	-1		C06423; D05220		CHEBI:25646; CHEBI:25648; CHEBI:28837; CHEBI:3373; CHEBI:44501			HMDB00482; HMDB62511	cpd03846	octa	MNXM750		SBO:0000247
octapb[c]	octanoate__protein_bound_	C8H15O	1									octapb	MNXM147531		SBO:0000247
octdp[c]	all_trans_Octaprenyl_diphosphate	C40H65O7P2	-3		C04146	6831	CHEBI:10194; CHEBI:12781; CHEBI:16275; CHEBI:22346; CHEBI:44585; CHEBI:53045; CHEBI:57711			HMDB01094	cpd02557; cpd30761	octdp	MNXM811	6831	SBO:0000247
octeACP[c]	cis_octadec_11_enoyl_acyl_carrier_protein__n_C181_	C29H53N2O8PRS	-1									octeACP	MNXM89950		SBO:0000247
odecoa[c]	Octadecenoyl_CoA__n_C181CoA_	C39H64N7O17P3S	-4									odecoa	MNXM1848		SBO:0000247
ogmeACP[c]	3_Oxo_glutaryl_acyl_carrier_protein_methyl_ester	C17H27N2O11PRS	-1									ogmeACP	MNXM147799		SBO:0000247
opmeACP[c]	3_Oxo_pimeloyl_acyl_carrier_protein_methyl_ester	C19H31N2O11PRS	-1									opmeACP	MNXM147801		SBO:0000247
orot[c]	Orotate	C5H3N2O4	-1		C00295; D00055		CHEBI:14698; CHEBI:16742; CHEBI:25719; CHEBI:25720; CHEBI:30839; CHEBI:44781; CHEBI:7787			HMDB00226	cpd00247	orot	MNXM235		SBO:0000247
orot5p[c]	Orotidine_5__phosphate	C10H10N2O11P	-3		C01103	4337	CHEBI:14699; CHEBI:15842; CHEBI:25723; CHEBI:57538; CHEBI:7788			HMDB00218	cpd00810	orot5p	MNXM519	4337	SBO:0000247
oxadpcoa[c]	3_Oxoadipyl_CoA	C27H37N7O20P3S	-5		C02232	5296	CHEBI:11872; CHEBI:15490; CHEBI:1632; CHEBI:20164; CHEBI:57348			HMDB60378	cpd01507	oxadpcoa	MNXM1264	5296	SBO:0000247
pa120[c]	1_2_didodecanoyl_sn_glycerol_3_phosphate	C27H51O8P1	-2								cpd15521	pa120	MNXM90509		SBO:0000247
pa120[p]	1_2_didodecanoyl_sn_glycerol_3_phosphate	C27H51O8P1	-2								cpd15521	pa120	MNXM90509		SBO:0000247
pa140[c]	1_2_ditetradecanoyl_sn_glycerol_3_phosphate	C31H59O8P1	-2				CHEBI:62085; CHEBI:83321; CHEBI:83550; CHEBI:84266				cpd15522; cpd26150	pa140	MNXM51017		SBO:0000247
pa140[p]	1_2_ditetradecanoyl_sn_glycerol_3_phosphate	C31H59O8P1	-2				CHEBI:62085; CHEBI:83321; CHEBI:83550; CHEBI:84266				cpd15522; cpd26150	pa140	MNXM51017		SBO:0000247
pa141[c]	1_2_ditetradec_7_enoyl_sn_glycerol_3_phosphate	C31H55O8P1	-2								cpd15523	pa141	MNXM90512		SBO:0000247
pa141[p]	1_2_ditetradec_7_enoyl_sn_glycerol_3_phosphate	C31H55O8P1	-2								cpd15523	pa141	MNXM90512		SBO:0000247
pa160[c]	1_2_dihexadecanoyl_sn_glycerol_3_phosphate	C35H67O8P1	-2				CHEBI:72859; CHEBI:73246			HMDB00674; HMDB07857	cpd15524; cpd26147	pa160	MNXM17312		SBO:0000247
pa160[p]	1_2_dihexadecanoyl_sn_glycerol_3_phosphate	C35H67O8P1	-2				CHEBI:72859; CHEBI:73246			HMDB00674; HMDB07857	cpd15524; cpd26147	pa160	MNXM17312		SBO:0000247
pa161[c]	1_2_dihexadec_9_enoyl_sn_glycerol_3_phosphate	C35H63O8P1	-2								cpd15525	pa161	MNXM90510		SBO:0000247
pa161[p]	1_2_dihexadec_9_enoyl_sn_glycerol_3_phosphate	C35H63O8P1	-2								cpd15525	pa161	MNXM90510		SBO:0000247
pa180[c]	1_2_dioctadecanoyl_sn_glycerol_3_phosphate	C39H75O8P1	-2				CHEBI:82921; CHEBI:83774				cpd15526; cpd26148	pa180	MNXM51279		SBO:0000247
pa180[p]	1_2_dioctadecanoyl_sn_glycerol_3_phosphate	C39H75O8P1	-2				CHEBI:82921; CHEBI:83774				cpd15526; cpd26148	pa180	MNXM51279		SBO:0000247
pa181[c]	1_2_dioctadec_11_enoyl_sn_glycerol_3_phosphate	C39H71O8P1	-2								cpd15527	pa181	MNXM90511		SBO:0000247
pa181[p]	1_2_dioctadec_11_enoyl_sn_glycerol_3_phosphate	C39H71O8P1	-2								cpd15527	pa181	MNXM90511		SBO:0000247
palmACP[c]	Palmitoyl_ACP__n_C160ACP_	C27H51N2O8PRS	-1									palmACP	MNXM2026		SBO:0000247
pan4p[c]	Pantetheine_4__phosphate	C11H21N2O7PS	-2		C01134	4365	CHEBI:11916; CHEBI:14735; CHEBI:14736; CHEBI:14738; CHEBI:14825; CHEBI:16858; CHEBI:25844; CHEBI:29890; CHEBI:4222; CHEBI:45012; CHEBI:47942; CHEBI:61723; CHEBI:7914			HMDB01416	cpd00834; cpd27792	pan4p	MNXM373	4365	SBO:0000247
pant_R[c]	R__Pantoate	C6H11O4	-1		C00522	3805	CHEBI:11006; CHEBI:14737; CHEBI:15980; CHEBI:18695; CHEBI:18696; CHEBI:18697; CHEBI:350; CHEBI:44662				cpd00408	pant__R	MNXM593	3805	SBO:0000247
pap[c]	Adenosine_3__5__bisphosphate	C10H11N5O10P2	-4		C00054	3356	CHEBI:13735; CHEBI:17985; CHEBI:22240; CHEBI:2475; CHEBI:58343			HMDB00061; HMDB01468	cpd00045	pap	MNXM45	3356	SBO:0000247
pdx5p[c]	Pyridoxine_5__phosphate	C8H10NO6P	-2		C00627	3900	CHEBI:26430; CHEBI:28803; CHEBI:45202; CHEBI:58589; CHEBI:8672			HMDB01319	cpd00478	pdx5p	MNXM454	3900	SBO:0000247
pdx5p[e]	Pyridoxine_5__phosphate	C8H10NO6P	-2		C00627	3900	CHEBI:26430; CHEBI:28803; CHEBI:45202; CHEBI:58589; CHEBI:8672			HMDB01319	cpd00478	pdx5p	MNXM454	3900	SBO:0000247
pdx5p[p]	Pyridoxine_5__phosphate	C8H10NO6P	-2		C00627	3900	CHEBI:26430; CHEBI:28803; CHEBI:45202; CHEBI:58589; CHEBI:8672			HMDB01319	cpd00478	pdx5p	MNXM454	3900	SBO:0000247
pe120[c]	phosphatidylethanolamine__didodecanoyl__n_C120_	C29H58N1O8P1	0									pe120	MNXM2858		SBO:0000247
pe120[p]	phosphatidylethanolamine__didodecanoyl__n_C120_	C29H58N1O8P1	0									pe120	MNXM2858		SBO:0000247
pe140[c]	phosphatidylethanolamine__ditetradecanoyl__n_C140_	C33H66N1O8P1	0							HMDB05313; HMDB08821		pe140	MNXM2859		SBO:0000247
pe140[p]	phosphatidylethanolamine__ditetradecanoyl__n_C140_	C33H66N1O8P1	0							HMDB05313; HMDB08821		pe140	MNXM2859		SBO:0000247
pe141[c]	phosphatidylethanolamine__ditetradec_7_enoyl__n_C141_	C33H62N1O8P1	0									pe141	MNXM3693		SBO:0000247
pe141[p]	phosphatidylethanolamine__ditetradec_7_enoyl__n_C141_	C33H62N1O8P1	0									pe141	MNXM3693		SBO:0000247
pe160[c]	phosphatidylethanolamine__dihexadecanoyl__n_C160_	C37H74N1O8P1	0				CHEBI:73005; CHEBI:73127			HMDB05317; HMDB08923	cpd15531; cpd23597; cpd29054	pe160	MNXM32178		SBO:0000247
pe160[p]	phosphatidylethanolamine__dihexadecanoyl__n_C160_	C37H74N1O8P1	0				CHEBI:73005; CHEBI:73127			HMDB05317; HMDB08923	cpd15531; cpd23597; cpd29054	pe160	MNXM32178		SBO:0000247
pe161[c]	phosphatidylethanolamine__dihexadec_9enoyl__n_C161_	C37H70N1O8P1	0							HMDB05342; HMDB08957	cpd29055	pe161	MNXM71458		SBO:0000247
pe161[p]	phosphatidylethanolamine__dihexadec_9enoyl__n_C161_	C37H70N1O8P1	0							HMDB05342; HMDB08957	cpd29055	pe161	MNXM71458		SBO:0000247
pe180[c]	phosphatidylethanolamine__dioctadecanoyl__n_C180_	C41H82N1O8P1	0				CHEBI:39934; CHEBI:44886; CHEBI:47765; CHEBI:47766			HMDB05327; HMDB08991	cpd15533; cpd23596	pe180	MNXM31536		SBO:0000247
pe180[p]	phosphatidylethanolamine__dioctadecanoyl__n_C180_	C41H82N1O8P1	0				CHEBI:39934; CHEBI:44886; CHEBI:47765; CHEBI:47766			HMDB05327; HMDB08991	cpd15533; cpd23596	pe180	MNXM31536		SBO:0000247
pe181[c]	phosphatidylethanolamine__dioctadec_11_enoyl__n_C181_	C41H78N1O8P1	0									pe181	MNXM2150		SBO:0000247
pe181[p]	phosphatidylethanolamine__dioctadec_11_enoyl__n_C181_	C41H78N1O8P1	0									pe181	MNXM2150		SBO:0000247
pent2eACP[c]	pent_2_enoyl_acyl_carrier_protein	C16H26N2O8PRS	-1												SBO:0000247
pentACP[c]	propilmalate_ACP	C16H26N2O9PRS	-1												SBO:0000247
pentd2eACP[c]	pentadeca_2_enoyl_acyl_carrier_protein	C26H46N2O8PRS	-1												SBO:0000247
pentdACP[c]	pentadecanoate_ACP	C26H48N2O8PRS	-1												SBO:0000247
pep[c]	Phosphoenolpyruvate	C3H2O6P	-3		C00074	3374	CHEBI:14812; CHEBI:18021; CHEBI:26054; CHEBI:26055; CHEBI:44894; CHEBI:44897; CHEBI:58702; CHEBI:8147			HMDB00263	cpd00061	pep	MNXM73	3374	SBO:0000247
pg120[c]	Phosphatidylglycerol__didodecanoyl__n_C120_	C30H58O10P1	-1									pg120	MNXM1771		SBO:0000247
pg120[p]	Phosphatidylglycerol__didodecanoyl__n_C120_	C30H58O10P1	-1									pg120	MNXM1771		SBO:0000247
pg140[c]	Phosphatidylglycerol__ditetradecanoyl__n_C140_	C34H66O10P1	-1				CHEBI:60723					pg140	MNXM51019		SBO:0000247
pg140[p]	Phosphatidylglycerol__ditetradecanoyl__n_C140_	C34H66O10P1	-1				CHEBI:60723					pg140	MNXM51019		SBO:0000247
pg141[c]	Phosphatidylglycerol__ditetradec_7_enoyl__n_C141_	C34H62O10P1	-1									pg141	MNXM2029		SBO:0000247
pg141[p]	Phosphatidylglycerol__ditetradec_7_enoyl__n_C141_	C34H62O10P1	-1									pg141	MNXM2029		SBO:0000247
pg160[c]	Phosphatidylglycerol__dihexadecanoyl__n_C160_	C38H74O10P1	-1				CHEBI:72829; CHEBI:73205; CHEBI:75159			HMDB10570	cpd15538; cpd25117	pg160	MNXM32179		SBO:0000247
pg160[p]	Phosphatidylglycerol__dihexadecanoyl__n_C160_	C38H74O10P1	-1				CHEBI:72829; CHEBI:73205; CHEBI:75159			HMDB10570	cpd15538; cpd25117	pg160	MNXM32179		SBO:0000247
pg161[c]	Phosphatidylglycerol__dihexadec_9_enoyl__n_C161_	C38H70O10P1	-1								cpd15539; cpd26463	pg161	MNXM75101		SBO:0000247
pg161[p]	Phosphatidylglycerol__dihexadec_9_enoyl__n_C161_	C38H70O10P1	-1								cpd15539; cpd26463	pg161	MNXM75101		SBO:0000247
pg180[c]	Phosphatidylglycerol__dioctadecanoyl__n_C180_	C42H82O10P1	-1							HMDB10602	cpd15540; cpd23600	pg180	MNXM75102		SBO:0000247
pg180[p]	Phosphatidylglycerol__dioctadecanoyl__n_C180_	C42H82O10P1	-1							HMDB10602	cpd15540; cpd23600	pg180	MNXM75102		SBO:0000247
pg181[c]	Phosphatidylglycerol__dioctadec_11_enoyl__n_C181_	C42H78O10P1	-1									pg181	MNXM1773		SBO:0000247
pg181[p]	Phosphatidylglycerol__dioctadec_11_enoyl__n_C181_	C42H78O10P1	-1									pg181	MNXM1773		SBO:0000247
pgp120[c]	Phosphatidylglycerophosphate__didodecanoyl__n_C120_	C30H57O13P2	-3									pgp120	MNXM5266		SBO:0000247
pgp120[p]	Phosphatidylglycerophosphate__didodecanoyl__n_C120_	C30H57O13P2	-3									pgp120	MNXM5266		SBO:0000247
pgp140[c]	Phosphatidylglycerophosphate__ditetradecanoyl__n_C140_	C34H65O13P2	-3									pgp140	MNXM5272		SBO:0000247
pgp140[p]	Phosphatidylglycerophosphate__ditetradecanoyl__n_C140_	C34H65O13P2	-3									pgp140	MNXM5272		SBO:0000247
pgp141[c]	Phosphatidylglycerophosphate__ditetradec_7_enoyl__n_C141_	C34H61O13P2	-3									pgp141	MNXM5271		SBO:0000247
pgp141[p]	Phosphatidylglycerophosphate__ditetradec_7_enoyl__n_C141_	C34H61O13P2	-3									pgp141	MNXM5271		SBO:0000247
pgp160[c]	Phosphatidylglycerophosphate__dihexadecanoyl__n_C160_	C38H73O13P2	-3							HMDB13472	cpd15545; cpd23599	pgp160	MNXM32180		SBO:0000247
pgp160[p]	Phosphatidylglycerophosphate__dihexadecanoyl__n_C160_	C38H73O13P2	-3							HMDB13472	cpd15545; cpd23599	pgp160	MNXM32180		SBO:0000247
pgp161[c]	Phosphatidylglycerophosphate__dihexadec_9_enoyl__n_C161_	C38H69O13P2	-3								cpd15546; cpd26451	pgp161	MNXM75103		SBO:0000247
pgp161[p]	Phosphatidylglycerophosphate__dihexadec_9_enoyl__n_C161_	C38H69O13P2	-3								cpd15546; cpd26451	pgp161	MNXM75103		SBO:0000247
pgp180[c]	Phosphatidylglycerophosphate__dioctadecanoyl__n_C180_	C42H81O13P2	-3							HMDB13504	cpd15547; cpd23598	pgp180	MNXM75104		SBO:0000247
pgp180[p]	Phosphatidylglycerophosphate__dioctadecanoyl__n_C180_	C42H81O13P2	-3							HMDB13504	cpd15547; cpd23598	pgp180	MNXM75104		SBO:0000247
pgp181[c]	Phosphatidylglycerophosphate__dioctadec_11_enoyl__n_C181_	C42H77O13P2	-3									pgp181	MNXM5269		SBO:0000247
pgp181[p]	Phosphatidylglycerophosphate__dioctadec_11_enoyl__n_C181_	C42H77O13P2	-3									pgp181	MNXM5269		SBO:0000247
phe_L[c]	L_Phenylalanine	C9H11NO2	0		C00079; D00021; C02057		CHEBI:13151; CHEBI:17295; CHEBI:21370; CHEBI:25984; CHEBI:28044; CHEBI:32486; CHEBI:32487; CHEBI:32504; CHEBI:32505; CHEBI:44851; CHEBI:44885; CHEBI:45079; CHEBI:58095; CHEBI:6282; CHEBI:76052; CHEBI:8089			HMDB00159; HMDB00612	cpd00066; cpd01400	phe__L	MNXM97		SBO:0000247
phe_L[e]	L-Phenylalanine	C9H11NO2	0		C00079; D00021; C02057		CHEBI:13151; CHEBI:17295; CHEBI:21370; CHEBI:25984; CHEBI:28044; CHEBI:32486; CHEBI:32487; CHEBI:32504; CHEBI:32505; CHEBI:44851; CHEBI:44885; CHEBI:45079; CHEBI:58095; CHEBI:6282; CHEBI:76052; CHEBI:8089			HMDB00159; HMDB00612	cpd00066; cpd01400	phe__L	MNXM97		SBO:0000247
phe_L[p]	L-Phenylalanine	C9H11NO2	0		C00079; D00021; C02057		CHEBI:13151; CHEBI:17295; CHEBI:21370; CHEBI:25984; CHEBI:28044; CHEBI:32486; CHEBI:32487; CHEBI:32504; CHEBI:32505; CHEBI:44851; CHEBI:44885; CHEBI:45079; CHEBI:58095; CHEBI:6282; CHEBI:76052; CHEBI:8089			HMDB00159; HMDB00612	cpd00066; cpd01400	phe__L	MNXM97		SBO:0000247
pheme[c]	Protoheme	C34H30FeN4O4	-2		C00032	3334	CHEBI:14957; CHEBI:17627; CHEBI:26355; CHEBI:5651; CHEBI:60344					pheme	MNXM249	3334	SBO:0000247
phetrna[c]	L_Phenylalanyl_tRNA_Phe_	C9H10NOR	1		C03511	6321	CHEBI:13152; CHEBI:29153; CHEBI:6283				cpd12335	phetrna	MNXM89802	6321	SBO:0000247
phpyr[c]	Phenylpyruvate	C9H7O3	-1		C00166	3466	CHEBI:12821; CHEBI:14784; CHEBI:18005; CHEBI:26007			HMDB00205; HMDB01237; HMDB31629	cpd00143	phpyr	MNXM162242	3466	SBO:0000247
phthr[c]	O_Phospho_4_hydroxy_L_threonine	C4H8NO7P	-2		C06055	8325	CHEBI:11945; CHEBI:18336; CHEBI:21963; CHEBI:58452; CHEBI:59459; CHEBI:7690			HMDB06802	cpd03607; cpd22119	phthr	MNXM759	8325	SBO:0000247
pi[c]	Phosphate	HO4P	-2		C00009; D05467		CHEBI:14791; CHEBI:18367; CHEBI:26020; CHEBI:26078; CHEBI:29137; CHEBI:29139; CHEBI:35780; CHEBI:39739; CHEBI:39745; CHEBI:43470; CHEBI:43474; CHEBI:45024; CHEBI:7793			HMDB00973; HMDB01429; HMDB02105; HMDB02142; HMDB05947	cpd00009; cpd27787	pi	MNXM9		SBO:0000247
pi[e]	Phosphate	HO4P	-2		C00009; D05467		CHEBI:14791; CHEBI:18367; CHEBI:26020; CHEBI:26078; CHEBI:29137; CHEBI:29139; CHEBI:35780; CHEBI:39739; CHEBI:39745; CHEBI:43470; CHEBI:43474; CHEBI:45024; CHEBI:7793			HMDB00973; HMDB01429; HMDB02105; HMDB02142; HMDB05947	cpd00009; cpd27787	pi	MNXM9		SBO:0000247
pi[p]	Phosphate	HO4P	-2		C00009; D05467		CHEBI:14791; CHEBI:18367; CHEBI:26020; CHEBI:26078; CHEBI:29137; CHEBI:29139; CHEBI:35780; CHEBI:39739; CHEBI:39745; CHEBI:43470; CHEBI:43474; CHEBI:45024; CHEBI:7793			HMDB00973; HMDB01429; HMDB02105; HMDB02142; HMDB05947	cpd00009; cpd27787	pi	MNXM9		SBO:0000247
pmanp[c]	Mannopyranose_1_phosphate	C6H12O9P	-1		C00636	3909	CHEBI:10261; CHEBI:12327; CHEBI:18205; CHEBI:21058; CHEBI:22404; CHEBI:35374; CHEBI:4210; CHEBI:43854; CHEBI:58409			HMDB01436; HMDB06330	cpd00485	man1p	MNXM721	3909	SBO:0000247
pmanp23dacGlcpN3N[c]	Mannopyranose_1_phosphate_2_3_diacetyl_2_3_diamino_2_3_dideoxy_D_glucose	C16H28N2O14P	-1												SBO:0000247
pmanpGlcpIGlcpII[c]	Mannopyranose_1_phosphate_2_3_diamino_2_3_dideoxy_2_3_diacyl_D_glucose (140_150)_2_3_diamino_2_3_dideoxy_2_3_DIacyl_D_glucose(130_131)	C73H133N4O20P	-1												SBO:0000247
pmanpGlcpIGlcpIImanp[c]	Mannopyranose_1_phosphate_2_3_diamino_2_3_dideoxy_2_3_diacyl_D_glucose (140_150)_2_3_diamino_2_3_dideoxy_2_3_DIacyl_D_glucose(130_131)_mannopyranose	C79H143N4O25P	-1												SBO:0000247
pmanpGlcpN140[c]	Mannopyranose_1_phosphate_2_3_diamino_2_3_dideoxy_2_acyl_D_glucose(140)	C26H51N2O14P	0												SBO:0000247
pmanpGlcpN140N150[c]	Mannopyranose_1_phosphate_2_3_diamino_2_3_dideoxy_2_3_diacyl_D_glucose (140_150)	C41H77N2O15P	-1												SBO:0000247
pmanpGlcpN3N[c]	Mannopyranose_1_phosphate_2_3_diamino_2_3_dideoxy_D_glucose	C12H26N2O12P	1												SBO:0000247
pmtcoa[c]	Palmitoyl_CoA__n_C160CoA_	C37H62N7O17P3S	-4		C00154	3454	CHEBI:14397; CHEBI:14732; CHEBI:15525; CHEBI:24543; CHEBI:57379; CHEBI:7898			HMDB01338; HMDB59623	cpd00134	pmtcoa	MNXM88	3454	SBO:0000247
pnto_R[c]	R__Pantothenate	C9H16NO5	-1		C00864; D07413		CHEBI:11008; CHEBI:14739; CHEBI:16454; CHEBI:18700; CHEBI:18701; CHEBI:25846; CHEBI:29032; CHEBI:44679; CHEBI:46905; CHEBI:7916			HMDB00210; HMDB62717	cpd00644	pnto__R	MNXM364		SBO:0000247
ppa[c]	Propionate__n_C30_	C3H5O2	-1									ppa	MNXM162260		SBO:0000247
ppACP[c]	propanoyl_ACP	C14H25N2O8PRS	-1												SBO:0000247
ppbng[c]	Porphobilinogen	C10H13N2O4	-1		C00931	4184	CHEBI:14867; CHEBI:17381; CHEBI:26212; CHEBI:44832; CHEBI:58126; CHEBI:8335			HMDB00245	cpd00689	ppbng	MNXM554	4184	SBO:0000247
ppcoa[c]	Propanoyl_CoA	C24H36N7O17P3S	-4		C00100	3400	CHEBI:14904; CHEBI:14907; CHEBI:15539; CHEBI:26295; CHEBI:57392; CHEBI:8479			HMDB01275	cpd00086; cpd12196	ppcoa	MNXM86	3400	SBO:0000247
ppi[c]	Diphosphate	HO7P2	-3		C00013	3315	CHEBI:13420; CHEBI:18361; CHEBI:29888; CHEBI:33017; CHEBI:33018; CHEBI:33019; CHEBI:42009; CHEBI:45067; CHEBI:45208; CHEBI:45212; CHEBI:8683			HMDB00250	cpd00012; cpd27828	ppi	MNXM11	3315	SBO:0000247
ppi[p]	Diphosphate	HO7P2	-3		C00013	3315	CHEBI:13420; CHEBI:18361; CHEBI:29888; CHEBI:33017; CHEBI:33018; CHEBI:33019; CHEBI:42009; CHEBI:45067; CHEBI:45208; CHEBI:45212; CHEBI:8683			HMDB00250	cpd00012; cpd27828	ppi	MNXM11	3315	SBO:0000247
ppp9[c]	Protoporphyrin	C34H32N4O4	-2		C02191	5261	CHEBI:14959; CHEBI:14960; CHEBI:14961; CHEBI:15430; CHEBI:26358; CHEBI:36159; CHEBI:57306; CHEBI:8592			HMDB00241	cpd01476	ppp9	MNXM346	5261	SBO:0000247
pppg9[c]	Protoporphyrinogen_IX	C34H38N4O4	-2		C01079	4317	CHEBI:14962; CHEBI:15435; CHEBI:26359; CHEBI:26360; CHEBI:57307; CHEBI:8593			HMDB01097	cpd00791	pppg9	MNXM351	4317	SBO:0000247
pppi[c]	Inorganic_triphosphate	HO10P3	-4		C00536	3818	CHEBI:18036; CHEBI:29203; CHEBI:39942; CHEBI:39949; CHEBI:48313; CHEBI:48314; CHEBI:48315; CHEBI:48316; CHEBI:5926; CHEBI:9744			HMDB03379; HMDB12282	cpd00421; cpd11672	pppi	MNXM332	3818	SBO:0000247
ppt[c]	Phosphonate	HO3P	-2		C06701	8926	CHEBI:14820; CHEBI:16215; CHEBI:26066; CHEBI:26067; CHEBI:26081; CHEBI:29196; CHEBI:29197; CHEBI:29258; CHEBI:29259; CHEBI:33462; CHEBI:36361; CHEBI:39856; CHEBI:44976; CHEBI:45060; CHEBI:45064; CHEBI:8154			HMDB01443	cpd04099; cpd28344	ppt	MNXM1683	8926	SBO:0000247
ppt[e]	Phosphonate	HO3P	-2		C06701	8926	CHEBI:14820; CHEBI:16215; CHEBI:26066; CHEBI:26067; CHEBI:26081; CHEBI:29196; CHEBI:29197; CHEBI:29258; CHEBI:29259; CHEBI:33462; CHEBI:36361; CHEBI:39856; CHEBI:44976; CHEBI:45060; CHEBI:45064; CHEBI:8154			HMDB01443	cpd04099; cpd28344	ppt	MNXM1683	8926	SBO:0000247
ppt[p]	Phosphonate	HO3P	-2		C06701	8926	CHEBI:14820; CHEBI:16215; CHEBI:26066; CHEBI:26067; CHEBI:26081; CHEBI:29196; CHEBI:29197; CHEBI:29258; CHEBI:29259; CHEBI:33462; CHEBI:36361; CHEBI:39856; CHEBI:44976; CHEBI:45060; CHEBI:45064; CHEBI:8154			HMDB01443	cpd04099; cpd28344	ppt	MNXM1683	8926	SBO:0000247
pram[c]	5_Phospho_beta_D_ribosylamine	C5H11NO7P	-1		C03090	5988	CHEBI:12161; CHEBI:20626; CHEBI:2123; CHEBI:37737; CHEBI:42834; CHEBI:58681			HMDB01128; HMDB02347; HMDB62576	cpd01982	pram	MNXM90003	5988	SBO:0000247
preq0[c]	7_cyano_7_carbaguanine	C7H5N5O	0		C15996	47205307	CHEBI:45075; CHEBI:677358				cpd14718	preq0	MNXM2207	47205307	SBO:0000247
preq1[c]	7_aminomethyl_7_deazaguanine	C7H10N5O	1		C16675	51090998	CHEBI:45126; CHEBI:58703			HMDB11690	cpd19185	preq1	MNXM3198	51090998	SBO:0000247
prlp[c]	5_5_phospho_1_deoxyribulos_1_ylamino_methylideneamino_1__5_phosphoribosyl_imidazole_4_carboxamide	C15H21N5O15P2	-4		C04916	7464	CHEBI:12100; CHEBI:21471; CHEBI:27735; CHEBI:39698; CHEBI:58525; CHEBI:7090				cpd02991	prlp	MNXM1408	7464	SBO:0000247
pro_L[c]	L-Proline	C5H9NO2	0		C00148; D00035; C16435		CHEBI:13154; CHEBI:17203; CHEBI:184637; CHEBI:21373; CHEBI:26271; CHEBI:32862; CHEBI:32864; CHEBI:32871; CHEBI:32872; CHEBI:42067; CHEBI:45040; CHEBI:45100; CHEBI:45159; CHEBI:58054; CHEBI:60039; CHEBI:6286			HMDB00162	cpd00129; cpd15140	pro__L	MNXM114		SBO:0000247
pro_L[e]	L-Proline	C5H9NO2	0		C00148; D00035; C16435		CHEBI:13154; CHEBI:17203; CHEBI:184637; CHEBI:21373; CHEBI:26271; CHEBI:32862; CHEBI:32864; CHEBI:32871; CHEBI:32872; CHEBI:42067; CHEBI:45040; CHEBI:45100; CHEBI:45159; CHEBI:58054; CHEBI:60039; CHEBI:6286			HMDB00162	cpd00129; cpd15140	pro__L	MNXM114		SBO:0000247
pro_L[p]	L-Proline	C5H9NO2	0		C00148; D00035; C16435		CHEBI:13154; CHEBI:17203; CHEBI:184637; CHEBI:21373; CHEBI:26271; CHEBI:32862; CHEBI:32864; CHEBI:32871; CHEBI:32872; CHEBI:42067; CHEBI:45040; CHEBI:45100; CHEBI:45159; CHEBI:58054; CHEBI:60039; CHEBI:6286			HMDB00162	cpd00129; cpd15140	pro__L	MNXM114		SBO:0000247
prpp[c]	5_Phospho_alpha_D_ribose_1_diphosphate	C5H8O14P3	-5		C00119	3419	CHEBI:12159; CHEBI:12160; CHEBI:17111; CHEBI:20625; CHEBI:2121; CHEBI:45139; CHEBI:58017			HMDB00280; HMDB62643	cpd00103	prpp	MNXM91	3419	SBO:0000247
ps120[c]	phosphatidylserine__didodecanoyl__n_C120_	C30H57N1O10P1	-1									ps120	MNXM7659		SBO:0000247
ps140[c]	phosphatidylserine__ditetradecanoyl__n_C140_	C34H65N1O10P1	-1									ps140	MNXM7665		SBO:0000247
ps141[c]	phosphatidylserine__ditetradec_7_enoyl__n_C141_	C34H61N1O10P1	-1									ps141	MNXM7664		SBO:0000247
ps160[c]	phosphatidylserine__dihexadecanoyl__n_C160_	C38H73N1O10P1	-1				CHEBI:111515; CHEBI:84523			HMDB00614	cpd15555; cpd23595	ps160	MNXM32181		SBO:0000247
ps161[c]	phosphatidylserine__dihexadec_9_enoyl__n_C161_	C38H69N1O10P1	-1									ps161	MNXM7660		SBO:0000247
ps180[c]	phosphatidylserine__dioctadecanoyl__n_C180_	C42H81N1O10P1	-1				CHEBI:84519			HMDB12378	cpd15557; cpd23594	ps180	MNXM75116		SBO:0000247
ps181[c]	phosphatidylserine__dioctadec_11_enoyl__n_C181_	C42H77N1O10P1	-1									ps181	MNXM7662		SBO:0000247
ptACP[c]	pentanoate_ACP	C16H28N2O8PRS	-1												SBO:0000247
ptrc[c]	Putrescine	C4H14N2	2		C00134	3434	CHEBI:14972; CHEBI:17148; CHEBI:26405; CHEBI:326268; CHEBI:45092; CHEBI:8650			HMDB01414; HMDB60243	cpd00118; cpd12215	ptrc	MNXM118	3434	SBO:0000247
ptrc[e]	Putrescine	C4H14N2	2		C00134	3434	CHEBI:14972; CHEBI:17148; CHEBI:26405; CHEBI:326268; CHEBI:45092; CHEBI:8650			HMDB01414; HMDB60243	cpd00118; cpd12215	ptrc	MNXM118	3434	SBO:0000247
ptrc[p]	Putrescine	C4H14N2	2		C00134	3434	CHEBI:14972; CHEBI:17148; CHEBI:26405; CHEBI:326268; CHEBI:45092; CHEBI:8650			HMDB01414; HMDB60243	cpd00118; cpd12215	ptrc	MNXM118	3434	SBO:0000247
ptth[c]	Pantetheine	C11H22N2O4S	0		C00831	4089	CHEBI:14734; CHEBI:16753; CHEBI:25843; CHEBI:7913			HMDB03426	cpd00620	ptth	MNXM1154	4089	SBO:0000247
ptth[e]	Pantetheine	C11H22N2O4S	0		C00831	4089	CHEBI:14734; CHEBI:16753; CHEBI:25843; CHEBI:7913			HMDB03426	cpd00620	ptth	MNXM1154	4089	SBO:0000247
ptth[p]	Pantetheine	C11H22N2O4S	0		C00831	4089	CHEBI:14734; CHEBI:16753; CHEBI:25843; CHEBI:7913			HMDB03426	cpd00620	ptth	MNXM1154	4089	SBO:0000247
pyam5p[c]	Pyridoxamine_5__phosphate	C8H12N2O5P	-1		C00647	3919	CHEBI:14979; CHEBI:14980; CHEBI:18335; CHEBI:26427; CHEBI:45037; CHEBI:58451; CHEBI:8670			HMDB01555	cpd00493	pyam5p	MNXM366	3919	SBO:0000247
pydam[c]	Pyridoxamine	C8H13N2O2	1		C00534	3816	CHEBI:131533; CHEBI:14978; CHEBI:16410; CHEBI:26426; CHEBI:45228; CHEBI:57761; CHEBI:8669			HMDB01431; HMDB62696	cpd00419	pydam	MNXM548	3816	SBO:0000247
pydx[c]	Pyridoxal	C8H9NO3	0		C00250	3549	CHEBI:131530; CHEBI:14976; CHEBI:17310; CHEBI:26423; CHEBI:45112; CHEBI:8667			HMDB01545	cpd00215	pydx	MNXM311	3549	SBO:0000247
pydx5p[c]	Pyridoxal_5__phosphate	C8H8NO6P	-2		C00018	3320	CHEBI:14977; CHEBI:18405; CHEBI:234571; CHEBI:26424; CHEBI:358848; CHEBI:45145; CHEBI:597326; CHEBI:8668			HMDB01491	cpd00016	pydx5p	MNXM161	3320	SBO:0000247
pydxn[c]	Pyridoxine	C8H11NO3	0		C00314; D08454		CHEBI:14981; CHEBI:16709; CHEBI:26429; CHEBI:8671			HMDB00239; HMDB02075	cpd00263	pydxn	MNXM419		SBO:0000247
pyr[c]	Pyruvate	C3H3O3	-1		C00022	3324	CHEBI:14987; CHEBI:15361; CHEBI:26462; CHEBI:26466; CHEBI:32816; CHEBI:45253; CHEBI:8685			HMDB00243	cpd00020	pyr	MNXM23	3324	SBO:0000247
pyr[e]	Pyruvate	C3H3O3	-1		C00022	3324	CHEBI:14987; CHEBI:15361; CHEBI:26462; CHEBI:26466; CHEBI:32816; CHEBI:45253; CHEBI:8685			HMDB00243	cpd00020	pyr	MNXM23	3324	SBO:0000247
pyr[p]	Pyruvate	C3H3O3	-1		C00022	3324	CHEBI:14987; CHEBI:15361; CHEBI:26462; CHEBI:26466; CHEBI:32816; CHEBI:45253; CHEBI:8685			HMDB00243	cpd00020	pyr	MNXM23	3324	SBO:0000247
q8[c]	Ubiquinone_8	C49H74O4	0		C17569	96023914	CHEBI:61683				cpd15560	q8	MNXM232	96023914	SBO:0000247
q8h2[c]	Ubiquinol_8	C49H76O4	0				CHEBI:61682			HMDB01060	cpd15561; cpd29608	q8h2	MNXM191		SBO:0000247
quln[c]	Quinolinate	C7H3NO4	-2		C03722	6487	CHEBI:132942; CHEBI:14975; CHEBI:16675; CHEBI:26417; CHEBI:26418; CHEBI:29959; CHEBI:44529; CHEBI:46828; CHEBI:46832; CHEBI:46833; CHEBI:8663			HMDB00232	cpd02333	quln	MNXM555	6487	SBO:0000247
R_3hcmrs7e[c]	R__3_hydroxy_cis_myristol_7_en	C14H25O3	-1												SBO:0000247
R_3hcmrs7e[e]	R__3_hydroxy_cis_myristol_7_en	C14H25O3	-1												SBO:0000247
R_3hcmrs7e[p]	R__3_hydroxy_cis_myristol_7_en	C14H25O3	-1												SBO:0000247
R_3hdcaa[c]	R__3_hydroxydecanoic_acid	C10H19O3	-1									omhdecacid	MNXM163916		SBO:0000247
R_3hdcaa[e]	R__3_hydroxydecanoic_acid	C10H19O3	-1									omhdecacid	MNXM163916		SBO:0000247
R_3hdcaa[p]	R__3_hydroxydecanoic_acid	C10H19O3	-1									omhdecacid	MNXM163916		SBO:0000247
R_3hdcoa[c]	R__Hydroxydecanoyl_CoA	C31H50N7O18P3S	-4								cpd16755	R_3hdcoa	MNXM4928		SBO:0000247
R_3hdd5ea[c]	R__3_Hydroxydodecanoic_5_en_acid	C12H21O3	-1												SBO:0000247
R_3hdd5ea[e]	R__3_Hydroxydodecanoic_5_en_acid	C12H21O3	-1												SBO:0000247
R_3hdd5ea[p]	R__3_Hydroxydodecanoic_5_en_acid	C12H21O3	-1												SBO:0000247
R_3hdda[c]	R__3_Hydroxydodecanoic_acid	C12H23O3	-1												SBO:0000247
R_3hdda[e]	R__3_Hydroxydodecanoic_acid	C12H23O3	-1												SBO:0000247
R_3hdda[p]	R__3_Hydroxydodecanoic_acid	C12H23O3	-1												SBO:0000247
R_3hddcoa[c]	R__3_Hydroxydodecanoyl_CoA	C33H54N7O18P3S	-4				CHEBI:74276; CHEBI:74451				cpd16756	R_3hddcoa	MNXM4926		SBO:0000247
R_3hhcoa[c]	R__Hydroxyhexanoyl_CoA	C27H42N7O18P3S	-4								cpd16757	R_3hhcoa	MNXM4929		SBO:0000247
R_3hhdca[c]	R__3_Hydroxyhexadecanoic_acid	C16H31O3	-1												SBO:0000247
R_3hhdca[e]	R__3_Hydroxyhexadecanoic_acid	C16H31O3	-1												SBO:0000247
R_3hhdca[p]	R__3_Hydroxyhexadecanoic_acid	C16H31O3	-1												SBO:0000247
R_3hhdcoa[c]	R__3_Hydroxyhexadecanoyl_CoA	C37H62N7O18P3S	-4												SBO:0000247
R_3hhxa[c]	R__3_hydroxyhexanoic_acid	C6H11O3	-1												SBO:0000247
R_3hhxa[e]	R__3_hydroxyhexanoic_acid	C6H11O3	-1												SBO:0000247
R_3hhxa[p]	R__3_hydroxyhexanoic_acid	C6H11O3	-1												SBO:0000247
R_3hmrscoa[c]	R__3_hydroxytetradecanoyl_coa	C35H58N7O18P3S	-4				CHEBI:74277; CHEBI:74458				cpd16758	R_3hmrscoa	MNXM162724		SBO:0000247
R_3hnonacoa[c]	R__3_Hydroxynonanoyl_CoA	C30H48N7O18P3S	-4												SBO:0000247
R_3hocoa[c]	R__Hydroxyoctanoyl_CoA	C29H46N7O18P3S	-4								cpd16759	R_3hocoa	MNXM4930		SBO:0000247
R_3hocta[c]	R__3_hydroxyoctanoic_acid	C8H15O3	-1												SBO:0000247
R_3hocta[e]	R__3_hydroxyoctanoic_acid	C8H15O3	-1												SBO:0000247
R_3hocta[p]	R__3_hydroxyoctanoic_acid	C8H15O3	-1												SBO:0000247
R_3htd5e[c]	R__3_hydroxy__5Z__tetradecenic_acid	C14H25O3	-1												SBO:0000247
R_3htd5e[p]	R__3_hydroxy__5Z__tetradecenic_acid	C14H25O3	-1												SBO:0000247
R_3httdca[c]	R__3_Hydroxytetradecanoic_acid	C14H27O3	-1												SBO:0000247
R_3httdca[e]	R__3_Hydroxytetradecanoic_acid	C14H27O3	-1												SBO:0000247
R_3httdca[p]	R__3_Hydroxytetradecanoic_acid	C14H27O3	-1												SBO:0000247
r1p[c]	alpha_D_Ribose_1_phosphate	C5H9O8P	-2		C00620	3894	CHEBI:10269; CHEBI:12329; CHEBI:12330; CHEBI:16300; CHEBI:22412; CHEBI:45429; CHEBI:45482; CHEBI:57720			HMDB01489	cpd00475	r1p	MNXM295	3894	SBO:0000247
R3hdec4e[c]	R_3_Hydroxy_4Z_decenic_acid	C10H17O3	-1												SBO:0000247
R3hdec4e[e]	R_3_Hydroxy_4Z_decenic_acid	C10H17O3	-1												SBO:0000247
R3hdec4e[p]	R_3_Hydroxy_4Z_decenic_acid	C10H17O3	-1												SBO:0000247
r5p[c]	alpha_D_Ribose_5_phosphate	C5H9O8P	-2		C03736	6499	CHEBI:10270; CHEBI:12331; CHEBI:18189; CHEBI:22413				cpd19028	r5p	MNXM15900	6499	SBO:0000247
rib_D[c]	D-Ribose	C5H10O5	0		C00121; C21057		CHEBI:13011; CHEBI:16988; CHEBI:21078; CHEBI:4233; CHEBI:46999; CHEBI:47006; CHEBI:47013			HMDB00283	cpd00105	rib__D	MNXM242		SBO:0000247
rib_D[e]	D-Ribose	C5H10O5	0		C00121; C21057		CHEBI:13011; CHEBI:16988; CHEBI:21078; CHEBI:4233; CHEBI:46999; CHEBI:47006; CHEBI:47013			HMDB00283	cpd00105	rib__D	MNXM242		SBO:0000247
rib_D[p]	D-Ribose	C5H10O5	0		C00121; C21057		CHEBI:13011; CHEBI:16988; CHEBI:21078; CHEBI:4233; CHEBI:46999; CHEBI:47006; CHEBI:47013			HMDB00283	cpd00105	rib__D	MNXM242		SBO:0000247
ribflv[c]	Riboflavin	C17H20N4O6	0		C00255; D00050		CHEBI:15044; CHEBI:17015; CHEBI:27299; CHEBI:45214; CHEBI:529204; CHEBI:57986; CHEBI:8843			HMDB00244	cpd00220	ribflv	MNXM270		SBO:0000247
ru5p_D[c]	D_Ribulose_5_phosphate	C5H9O8P	-2		C00199	3499	CHEBI:13018; CHEBI:13040; CHEBI:17363; CHEBI:21088; CHEBI:26572; CHEBI:37455; CHEBI:40192; CHEBI:4243; CHEBI:58121			HMDB00618; HMDB02033; HMDB02694	cpd00171	ru5p__D	MNXM145	3499	SBO:0000247
S_gtrdhdlp[c]	S_Glutaryldihydrolipoamide	C13H22NO4S2	-1		C06157	8413	CHEBI:22047; CHEBI:28391; CHEBI:8958			HMDB06832	cpd03672; cpd16497	S_gtrdhdlp	MNXM81222	8413	SBO:0000247
s7p[c]	Sedoheptulose_7_phosphate	C7H13O10P	-2		C05382	7756	CHEBI:15073; CHEBI:15074; CHEBI:15721; CHEBI:26621; CHEBI:4244; CHEBI:57483; CHEBI:9083			HMDB01068; HMDB62754	cpd00238	s7p	MNXM271	7756	SBO:0000247
sbzcoa[c]	O-Succinylbenzoyl-CoA	C32H39N7O20P3S	-5		C03160	6045	CHEBI:12700; CHEBI:1279; CHEBI:12836; CHEBI:15509; CHEBI:19779; CHEBI:57364				cpd02021	sbzcoa	MNXM1132	6045	SBO:0000247
sdhlam[c]	S_Succinyldihydrolipoamide	C12H20NO4S2	-1		C01169	4396	CHEBI:12751; CHEBI:17432; CHEBI:22073; CHEBI:8971			HMDB01012; HMDB01177	cpd00860	sdhlam	MNXM3710	4396	SBO:0000247
ser_L[c]	L_Serine	C3H7NO3	0		C00065; D00016; C00716		CHEBI:13167; CHEBI:15081; CHEBI:17115; CHEBI:17822; CHEBI:21387; CHEBI:26648; CHEBI:32836; CHEBI:32837; CHEBI:32845; CHEBI:32846; CHEBI:33384; CHEBI:35243; CHEBI:45440; CHEBI:45451; CHEBI:45590; CHEBI:45597; CHEBI:45677; CHEBI:6301; CHEBI:9116			HMDB00187; HMDB00589; HMDB62263	cpd00054; cpd28171; cpd30743	ser__L	MNXM53		SBO:0000247
ser_L[e]	L-Serine	C3H7NO3	0		C00065; D00016; C00716		CHEBI:13167; CHEBI:15081; CHEBI:17115; CHEBI:17822; CHEBI:21387; CHEBI:26648; CHEBI:32836; CHEBI:32837; CHEBI:32845; CHEBI:32846; CHEBI:33384; CHEBI:35243; CHEBI:45440; CHEBI:45451; CHEBI:45590; CHEBI:45597; CHEBI:45677; CHEBI:6301; CHEBI:9116			HMDB00187; HMDB00589; HMDB62263	cpd00054; cpd28171; cpd30743	ser__L	MNXM53		SBO:0000247
ser_L[p]	L-Serine	C3H7NO3	0		C00065; D00016; C00716		CHEBI:13167; CHEBI:15081; CHEBI:17115; CHEBI:17822; CHEBI:21387; CHEBI:26648; CHEBI:32836; CHEBI:32837; CHEBI:32845; CHEBI:32846; CHEBI:33384; CHEBI:35243; CHEBI:45440; CHEBI:45451; CHEBI:45590; CHEBI:45597; CHEBI:45677; CHEBI:6301; CHEBI:9116			HMDB00187; HMDB00589; HMDB62263	cpd00054; cpd28171; cpd30743	ser__L	MNXM53		SBO:0000247
sertrna[c]	L_Seryl_tRNA_Ser_	C3H6NO2R	1		C02553	5554					cpd12132	sertrna	MNXM90842	5554	SBO:0000247
sheme[c]	Siroheme	C42H36FeN4O16	-8		C00748	4010	CHEBI:26690; CHEBI:28599; CHEBI:60052; CHEBI:9166				cpd00557	sheme	MNXM82173	4010	SBO:0000247
skm[c]	Shikimate	C7H9O5	-1		C00493	3776	CHEBI:15083; CHEBI:16119; CHEBI:26662; CHEBI:26663; CHEBI:26664; CHEBI:36208; CHEBI:45740; CHEBI:9133			HMDB03070	cpd00383	skm	MNXM602	3776	SBO:0000247
skm5p[c]	Shikimate_5_phosphate	C7H8O8P	-3		C03175	6057	CHEBI:11886; CHEBI:145989; CHEBI:15084; CHEBI:17052; CHEBI:20195; CHEBI:9134				cpd02030	skm5p	MNXM1265	6057	SBO:0000247
sl26da[c]	N_Succinyl_LL_2_6_diaminoheptanedioate	C11H16N2O7	-2		C04421	7053	CHEBI:12617; CHEBI:12618; CHEBI:17279; CHEBI:21791; CHEBI:21792; CHEBI:58087; CHEBI:7342			HMDB12267	cpd02698	sl26da	MNXM1488	7053	SBO:0000247
sl2a6o[c]	N_Succinyl_2_L_amino_6_oxoheptanedioate	C11H12NO8	-3		C04462	7087	CHEBI:10967; CHEBI:12616; CHEBI:15685; CHEBI:21789; CHEBI:21790; CHEBI:35266; CHEBI:7340			HMDB12266	cpd02724	sl2a6o	MNXM1563	7087	SBO:0000247
so2[c]	sulfur_dioxide	O2S	0		C09306; D05961		CHEBI:18422; CHEBI:45789; CHEBI:8992; CHEBI:9351			HMDB34834	cpd06201	so2	MNXM4835		SBO:0000247
so4[c]	Sulfate	O4S	-2		C00059; D05963		CHEBI:15135; CHEBI:16189; CHEBI:26836; CHEBI:29199; CHEBI:45687; CHEBI:45693; CHEBI:45696; CHEBI:9335			HMDB01448	cpd00048; cpd29301	so4	MNXM58		SBO:0000247
so4[e]	Sulfate	O4S	-2		C00059; D05963		CHEBI:15135; CHEBI:16189; CHEBI:26836; CHEBI:29199; CHEBI:45687; CHEBI:45693; CHEBI:45696; CHEBI:9335			HMDB01448	cpd00048; cpd29301	so4	MNXM58		SBO:0000247
so4[p]	Sulfate	O4S	-2		C00059; D05963		CHEBI:15135; CHEBI:16189; CHEBI:26836; CHEBI:29199; CHEBI:45687; CHEBI:45693; CHEBI:45696; CHEBI:9335			HMDB01448	cpd00048; cpd29301	so4	MNXM58		SBO:0000247
spmd[c]	Spermidine	C7H22N3	3		C00315	3609	CHEBI:15095; CHEBI:15097; CHEBI:16610; CHEBI:26732; CHEBI:26733; CHEBI:45647; CHEBI:57834; CHEBI:9218			HMDB01257	cpd00264	spmd	MNXM124	3609	SBO:0000247
spmd[p]	Spermidine	C7H22N3	3		C00315	3609	CHEBI:15095; CHEBI:15097; CHEBI:16610; CHEBI:26732; CHEBI:26733; CHEBI:45647; CHEBI:57834; CHEBI:9218			HMDB01257	cpd00264	spmd	MNXM124	3609	SBO:0000247
sprm[c]	Spermine	C10H30N4	4		C00750	4012	CHEBI:15098; CHEBI:15746; CHEBI:26734; CHEBI:45583; CHEBI:45725; CHEBI:9219			HMDB01256	cpd00558	sprm	MNXM408	4012	SBO:0000247
stcoa[c]	Stearoyl_CoA__n_C180CoA_	C39H66N7O17P3S	-4		C00412	3702	CHEBI:15107; CHEBI:15541; CHEBI:26754; CHEBI:57394; CHEBI:9256			HMDB01114	cpd00327	stcoa	MNXM272	3702	SBO:0000247
sucbz[c]	o-Succinylbenzoate	C11H8O5	-2		C02730	5692	CHEBI:1278; CHEBI:12835; CHEBI:18325; CHEBI:19778; CHEBI:37026; CHEBI:44787; CHEBI:44788				cpd01772	sucbz	MNXM1212	5692	SBO:0000247
succ[c]	Succinate	C4H4O4	-2		C00042	3344	CHEBI:132287; CHEBI:15125; CHEBI:15741; CHEBI:22941; CHEBI:22943; CHEBI:26803; CHEBI:26807; CHEBI:30031; CHEBI:30779; CHEBI:45639; CHEBI:90372; CHEBI:9304			HMDB00254	cpd00036	succ	MNXM25	3344	SBO:0000247
succ[e]	Succinate	C4H4O4	-2		C00042	3344	CHEBI:132287; CHEBI:15125; CHEBI:15741; CHEBI:22941; CHEBI:22943; CHEBI:26803; CHEBI:26807; CHEBI:30031; CHEBI:30779; CHEBI:45639; CHEBI:90372; CHEBI:9304			HMDB00254	cpd00036	succ	MNXM25	3344	SBO:0000247
succ[p]	Succinate	C4H4O4	-2		C00042	3344	CHEBI:132287; CHEBI:15125; CHEBI:15741; CHEBI:22941; CHEBI:22943; CHEBI:26803; CHEBI:26807; CHEBI:30031; CHEBI:30779; CHEBI:45639; CHEBI:90372; CHEBI:9304			HMDB00254	cpd00036	succ	MNXM25	3344	SBO:0000247
succoa[c]	Succinyl_CoA	C25H35N7O19P3S	-5		C00091	3391	CHEBI:10746; CHEBI:15127; CHEBI:15380; CHEBI:26811; CHEBI:45541; CHEBI:57292; CHEBI:9310			HMDB01022	cpd00078	succoa	MNXM92	3391	SBO:0000247
suchms[c]	O_Succinyl_L_homoserine	C8H12NO6	-1		C01118	4349	CHEBI:12699; CHEBI:12723; CHEBI:16160; CHEBI:21975; CHEBI:57661; CHEBI:7704				cpd00822	suchms	MNXM820	4349	SBO:0000247
sucsal[c]	Succinic_semialdehyde	C4H5O3	-1		C00232	3531	CHEBI:15126; CHEBI:16265; CHEBI:26804; CHEBI:26805; CHEBI:57706; CHEBI:9305			HMDB01259	cpd00199	sucsal	MNXM172	3531	SBO:0000247
sufse[c]	SufSE_sulfur_acceptor_complex	HSR	0									sufse	MNXM147309		SBO:0000247
sufsesh[c]	SufSE_with_bound_sulfur	HS2R	0									sufsesh	MNXM147310		SBO:0000247
t3c11vaceACP[c]	trans_3_cis_11_vacceoyl_acyl_carrier_protein	C29H51N2O8PRS	-1								cpd15568	t3c11vaceACP	MNXM5958		SBO:0000247
t3c5ddeceACP[c]	trans_3_cis_5_dodecenoyl_acyl_carrier_protein	C23H39N2O8PRS	-1								cpd15569	t3c5ddeceACP	MNXM5959		SBO:0000247
t3c7mrseACP[c]	trans_3_cis_7_myristoleoyl_acyl_carrier_protein	C25H43N2O8PRS	-1								cpd15570	t3c7mrseACP	MNXM5960		SBO:0000247
t3c9palmeACP[c]	trans_3_cis_9_palmitoleoyl_acyl_carrier_protein	C27H47N2O8PRS	-1								cpd15571	t3c9palmeACP	MNXM5961		SBO:0000247
td2coa[c]	trans_Tetradec_2_enoyl_CoA	C35H56N7O17P3S	-4		C05273	7660	CHEBI:10734; CHEBI:27079; CHEBI:27721; CHEBI:61405			HMDB03946; HMDB13082	cpd03127	td2coa	MNXM654	7660	SBO:0000247
tdcoa[c]	Tetradecanoyl_CoA__n_C140CoA_	C35H58N7O17P3S	-4		C02593	5585	CHEBI:14637; CHEBI:15218; CHEBI:15532; CHEBI:26898; CHEBI:52969; CHEBI:57385; CHEBI:9475			HMDB01521; HMDB06517	cpd01695	tdcoa	MNXM224	5585	SBO:0000247
tddec2eACP[c]	trans_Dodec_2_enoyl_acyl_carrier_protein	C23H41N2O8PRS	-1		C05758	8053	CHEBI:10725				cpd11469	tddec2eACP	MNXM23842	8053	SBO:0000247
tdeACP[c]	cis_tetradec_7_enoyl_acyl_carrier_protein__n_C141_	C25H45N2O8PRS	-1									tdeACP	MNXM162426		SBO:0000247
tdec2eACP[c]	trans_Dec_2_enoyl_acyl_carrier_protein	C21H37N2O8PRS	-1		C05754	8049	CHEBI:10724				cpd11475	tdec2eACP	MNXM28221	8049	SBO:0000247
tdecoa[c]	Tetradecenoyl_CoA__n_C141CoA_	C35H56N7O17P3S	-4									tdecoa	MNXM2290		SBO:0000247
thdp[c]	2_3_4_5_Tetrahydrodipicolinate	C7H7NO4	-2		C03972	6692	CHEBI:11408; CHEBI:13042; CHEBI:16845; CHEBI:18055; CHEBI:21189; CHEBI:32976; CHEBI:6152; CHEBI:864			HMDB12289	cpd02465; cpd29199	thdp	MNXM480	6692	SBO:0000247
thex2eACP[c]	trans_Hex_2_enoyl_acyl_carrier_protein	C17H29N2O8PRS	-1		C05748	8043	CHEBI:10727				cpd11473	thex2eACP	MNXM24502	8043	SBO:0000247
thf[c]	5_6_7_8_Tetrahydrofolate	C19H21N7O6	-2		C00101	3401	CHEBI:10931; CHEBI:12075; CHEBI:15220; CHEBI:15635; CHEBI:18606; CHEBI:20506; CHEBI:46069; CHEBI:57453; CHEBI:68437; CHEBI:9482				cpd29254	thf	MNXM79	3401	SBO:0000247
thf[e]	5_6_7_8_Tetrahydrofolate	C19H21N7O6	-2		C00101	3401	CHEBI:10931; CHEBI:12075; CHEBI:15220; CHEBI:15635; CHEBI:18606; CHEBI:20506; CHEBI:46069; CHEBI:57453; CHEBI:68437; CHEBI:9482				cpd29254	thf	MNXM79	3401	SBO:0000247
thf[p]	5_6_7_8_Tetrahydrofolate	C19H21N7O6	-2		C00101	3401	CHEBI:10931; CHEBI:12075; CHEBI:15220; CHEBI:15635; CHEBI:18606; CHEBI:20506; CHEBI:46069; CHEBI:57453; CHEBI:68437; CHEBI:9482				cpd29254	thf	MNXM79	3401	SBO:0000247
thmnp[c]	Tetrahydromonapterin	C9H15N5O4	0		C21007	254741465	CHEBI:71177					thmnp	MNXM22017	254741465	SBO:0000247
thr_L[c]	L_Threonine	C4H9NO3	0		C00188; D00041		CHEBI:13175; CHEBI:16857; CHEBI:21403; CHEBI:26986; CHEBI:32820; CHEBI:32822; CHEBI:32832; CHEBI:32833; CHEBI:42083; CHEBI:45843; CHEBI:45983; CHEBI:57926; CHEBI:6308			HMDB00167	cpd00161	thr__L	MNXM142		SBO:0000247
thr_L[e]	L-Threonine	C4H9NO3	0		C00188; D00041		CHEBI:13175; CHEBI:16857; CHEBI:21403; CHEBI:26986; CHEBI:32820; CHEBI:32822; CHEBI:32832; CHEBI:32833; CHEBI:42083; CHEBI:45843; CHEBI:45983; CHEBI:57926; CHEBI:6308			HMDB00167	cpd00161	thr__L	MNXM142		SBO:0000247
thr_L[p]	L-Threonine	C4H9NO3	0		C00188; D00041		CHEBI:13175; CHEBI:16857; CHEBI:21403; CHEBI:26986; CHEBI:32820; CHEBI:32822; CHEBI:32832; CHEBI:32833; CHEBI:42083; CHEBI:45843; CHEBI:45983; CHEBI:57926; CHEBI:6308			HMDB00167	cpd00161	thr__L	MNXM142		SBO:0000247
thrtrna[c]	L_Threonyl_tRNA_Thr_	C4H8NO2R	1		C02992	5901	CHEBI:13176; CHEBI:29163; CHEBI:6309				cpd12229	thrtrna	MNXM89895	5901	SBO:0000247
thym[c]	Thymine	C5H6N2O2	0		C00178	3478	CHEBI:15247; CHEBI:17821; CHEBI:27004; CHEBI:46017; CHEBI:9580			HMDB00262	cpd00151	thym	MNXM386	3478	SBO:0000247
thymd[c]	Thymidine	C10H14N2O5	0		C00214	3514	CHEBI:15244; CHEBI:17748; CHEBI:19273; CHEBI:45782; CHEBI:45834; CHEBI:45917; CHEBI:45918; CHEBI:53527; CHEBI:9579			HMDB00273	cpd00184	thymd	MNXM420	3514	SBO:0000247
tmrs2eACP[c]	trans_Tetradec_2_enoyl_acyl_carrier_protein	C25H45N2O8PRS	-1		C05760	8055	CHEBI:10735				cpd11467	tmrs2eACP	MNXM24297	8055	SBO:0000247
toct2eACP[c]	trans_Oct_2_enoyl_acyl_carrier_protein	C19H33N2O8PRS	-1		C05751	8046					cpd11471	toct2eACP	MNXM23766	8046	SBO:0000247
toctd2eACP[c]	trans_octadec_2_enoyl_acyl_carrier_protein	C29H53N2O8PRS	-1		C16221	47205529	CHEBI:80388				cpd14940; cpd15572	toctd2eACP	MNXM2573	47205529	SBO:0000247
tpalm2eACP[c]	trans_Hexadec_2_enoyl_acyl_carrier_protein	C27H49N2O8PRS	-1		C05763	8058	CHEBI:10729				cpd11477	tpalm2eACP	MNXM29072	8058	SBO:0000247
trdox[c]	Oxidized_thioredoxin	X	0		C00343	3636	CHEBI:14726; CHEBI:15240; CHEBI:18191; CHEBI:7845				cpd11420; cpd27735; cpd29682	trdox	MNXM148	3636	SBO:0000247
trdrd[c]	Reduced_thioredoxin	XH2	0		C00342	3635	CHEBI:15033				cpd11421; cpd28060	trdrd	MNXM96993	3635	SBO:0000247
trid2eACP[c]	trideca_2_enoyl_acyl_carrier_protein	C24H42N2O8PRS	-1												SBO:0000247
tridACP[c]	tridecanoate_ACP	C24H44N2O8PRS	-1												SBO:0000247
trideACP[c]	tridecenoate_ACP	C24H42N2O8PRS	-1												SBO:0000247
trnaala[c]	tRNA_Ala	R	0		C01635	4784	CHEBI:10672; CHEBI:15166; CHEBI:29170				cpd11906; cpd22249	trnaala	MNXM89576	4784	SBO:0000247
trnaasn[c]	tRNA_Asn	C10H17O10PR2	0		C01637	4786	CHEBI:10674; CHEBI:15168; CHEBI:29172				cpd11908; cpd22284	trnaasn	MNXM90665	4786	SBO:0000247
trnaasp[c]	tRNA_Asp	R	0		C01638	4787	CHEBI:10675; CHEBI:15169; CHEBI:29186				cpd11909; cpd22286	trnaasp	MNXM90752	4787	SBO:0000247
trnacys[c]	tRNA_Cys	R	0		C01639	4788	CHEBI:10678; CHEBI:15173; CHEBI:29167				cpd11910; cpd26668	trnacys	MNXM162355	4788	SBO:0000247
trnagln[c]	tRNA_Asp	R	0		C01640	4789	CHEBI:10679; CHEBI:15174; CHEBI:29168				cpd11911; cpd27100	trnagln	MNXM71	4789	SBO:0000247
trnaglu[c]	tRNA__Glu_	R	0		C01641	4790	CHEBI:10680; CHEBI:15175; CHEBI:29175				cpd11912	trnaglu	MNXM90886	4790	SBO:0000247
trnahis[c]	tRNA_His_	R	0		C01643	4792	CHEBI:10682; CHEBI:15178; CHEBI:29178				cpd11914; cpd27218	trnahis	MNXM90878	4792	SBO:0000247
trnaleu[c]	tRNA_Leu_	R	0		C01645	4794	CHEBI:10684; CHEBI:15180; CHEBI:29169				cpd11916; cpd27383	trnaleu	MNXM90880	4794	SBO:0000247
trnalys[c]	tRNA_Lys_	R	0		C01646	4795	CHEBI:10685; CHEBI:15181; CHEBI:29185				cpd11917; cpd27388	trnalys	MNXM90881	4795	SBO:0000247
trnamet[c]	tRNA_Met_	R	0		C01647	4796	CHEBI:10686; CHEBI:15182; CHEBI:29173				cpd11918	trnamet	MNXM90882	4796	SBO:0000247
trnaphe[c]	tRNA_Phe_	R	0		C01648	4797	CHEBI:10687; CHEBI:15183; CHEBI:29184				cpd11919; cpd27782	trnaphe	MNXM90753	4797	SBO:0000247
trnaser[c]	tRNA_Ser_	R	0		C01650	4799	CHEBI:10689; CHEBI:15186; CHEBI:29179				cpd11921; cpd28152	trnaser	MNXM91028	4799	SBO:0000247
trnathr[c]	tRNA_Thr_	R	0		C01651	4800	CHEBI:10690; CHEBI:15187; CHEBI:29180				cpd11922; cpd28225	trnathr	MNXM90883	4800	SBO:0000247
trnatyr[c]	tRNA_Tyr_	R	0		C00787	4045	CHEBI:10692; CHEBI:15189; CHEBI:29182				cpd11751	trnatyr	MNXM90668	4045	SBO:0000247
trnaval[c]	tRNA_Val_	R	0		C01653	4802	CHEBI:10694; CHEBI:15191; CHEBI:29183				cpd11924; cpd28318	trnaval	MNXM90885	4802	SBO:0000247
trp_L[c]	L_Tryptophan	C11H12N2O2	0		C00078; D00020; C00806		CHEBI:13178; CHEBI:16828; CHEBI:184633; CHEBI:21407; CHEBI:27163; CHEBI:27897; CHEBI:32702; CHEBI:32704; CHEBI:32727; CHEBI:32728; CHEBI:45988; CHEBI:46086; CHEBI:46125; CHEBI:46225; CHEBI:57912; CHEBI:6310; CHEBI:64554; CHEBI:9769			HMDB00929; HMDB30396	cpd00065; cpd19007	trp__L	MNXM94		SBO:0000247
trp_L[e]	L-Tryptophan	C11H12N2O2	0		C00078; D00020; C00806		CHEBI:13178; CHEBI:16828; CHEBI:184633; CHEBI:21407; CHEBI:27163; CHEBI:27897; CHEBI:32702; CHEBI:32704; CHEBI:32727; CHEBI:32728; CHEBI:45988; CHEBI:46086; CHEBI:46125; CHEBI:46225; CHEBI:57912; CHEBI:6310; CHEBI:64554; CHEBI:9769			HMDB00929; HMDB30396	cpd00065; cpd19007	trp__L	MNXM94		SBO:0000247
trp_L[p]	L-Tryptophan	C11H12N2O2	0		C00078; D00020; C00806		CHEBI:13178; CHEBI:16828; CHEBI:184633; CHEBI:21407; CHEBI:27163; CHEBI:27897; CHEBI:32702; CHEBI:32704; CHEBI:32727; CHEBI:32728; CHEBI:45988; CHEBI:46086; CHEBI:46125; CHEBI:46225; CHEBI:57912; CHEBI:6310; CHEBI:64554; CHEBI:9769			HMDB00929; HMDB30396	cpd00065; cpd19007	trp__L	MNXM94		SBO:0000247
ttdca[c]	tetradecanoate__n_C140_	C14H27O2	-1									ttdca	MNXM162239		SBO:0000247
ttdca[p]	tetradecanoate__n_C140_	C14H27O2	-1									ttdca	MNXM162239		SBO:0000247
ttdcap[c]	Tetradecanoyl_phosphate__n_C140_	C14H28O5P	-1									ttdcap	MNXM147613		SBO:0000247
ttdcea[c]	tetradecenoate__n_C141_	C14H25O2	-1									ttdcea	MNXM641		SBO:0000247
ttdcea[p]	tetradecenoate__n_C141_	C14H25O2	-1									ttdcea	MNXM641		SBO:0000247
ttdceap[c]	Tetradecanoyl_phosphate__n_C141_	C14H26O5P	-1									ttdceap	MNXM147614		SBO:0000247
tyr_L[c]	L_Tyrosine	C9H11NO3	0		C00082; D00022; C01536		CHEBI:13181; CHEBI:15277; CHEBI:17895; CHEBI:18186; CHEBI:21411; CHEBI:27176; CHEBI:32760; CHEBI:32761; CHEBI:32762; CHEBI:32784; CHEBI:32785; CHEBI:32786; CHEBI:46070; CHEBI:46161; CHEBI:58315; CHEBI:6313; CHEBI:9800			HMDB00158; HMDB00647	cpd00069; cpd30745	tyr__L	MNXM76		SBO:0000247
tyr_L[e]	L-Tyrosine	C9H11NO3	0		C00082; D00022; C01536		CHEBI:13181; CHEBI:15277; CHEBI:17895; CHEBI:18186; CHEBI:21411; CHEBI:27176; CHEBI:32760; CHEBI:32761; CHEBI:32762; CHEBI:32784; CHEBI:32785; CHEBI:32786; CHEBI:46070; CHEBI:46161; CHEBI:58315; CHEBI:6313; CHEBI:9800			HMDB00158; HMDB00647	cpd00069; cpd30745	tyr__L	MNXM76		SBO:0000247
tyr_L[p]	L-Tyrosine	C9H11NO3	0		C00082; D00022; C01536		CHEBI:13181; CHEBI:15277; CHEBI:17895; CHEBI:18186; CHEBI:21411; CHEBI:27176; CHEBI:32760; CHEBI:32761; CHEBI:32762; CHEBI:32784; CHEBI:32785; CHEBI:32786; CHEBI:46070; CHEBI:46161; CHEBI:58315; CHEBI:6313; CHEBI:9800			HMDB00158; HMDB00647	cpd00069; cpd30745	tyr__L	MNXM76		SBO:0000247
tyrtrna[c]	L_Tyrosyl_tRNA_Tyr_	C9H10NO2R	1		C02839	5781	CHEBI:13185; CHEBI:29161; CHEBI:6318				cpd12194	tyrtrna	MNXM89822	5781	SBO:0000247
u23dacGlcpN3N[c]	UDP_2_3_diacetyl_2_3_diamino_2_3_dideoxy_D_glucose	C19H28N4O17P2	-2												SBO:0000247
uaaGgla[c]	Undecaprenyl-diphospho-N-acetylmuramoyl-(N-acetylglucosamine)-L-alanyl-gamma-D-glutamyl-L-lysyl-D-alanyl-D-alanine	C94H153N8O26P2	-3		C05893; G10553		CHEBI:13343; CHEBI:27203; CHEBI:27692; CHEBI:60033; CHEBI:63162; CHEBI:9873				cpd03491	uaaGgla	MNXM1344		SBO:0000247
uaagmda[c]	Undecaprenyl_diphospho_N_acetylmuramoyl__N_acetylglucosamine__L_ala_D_glu_meso_2_6_diaminopimeloyl_D_ala_D_ala	C95H152N8O28P2	-4		C05898; G10555		CHEBI:27200; CHEBI:28138; CHEBI:61388; CHEBI:9870				cpd03495	uaagmda	MNXM722781		SBO:0000247
uaccg[c]	UDP_N_acetyl_3_O__1_carboxyvinyl__D_glucosamine	C20H26N3O19P2	-3		C04631	7220	CHEBI:13466; CHEBI:13467; CHEBI:16435; CHEBI:22110; CHEBI:57771; CHEBI:68483; CHEBI:68507; CHEBI:9818				cpd02820	uaccg	MNXM1688	7220	SBO:0000247
uacgam[c]	UDP_N_acetyl_D_glucosamine	C17H25N3O17P2	-2		C00043; G10610		CHEBI:13456; CHEBI:13473; CHEBI:13475; CHEBI:13476; CHEBI:16264; CHEBI:22115; CHEBI:46243; CHEBI:46287; CHEBI:57705; CHEBI:9823			HMDB00290; HMDB62760	cpd00037	uacgam	MNXM47		SBO:0000247
uacmam[c]	UDP_N_acetyl_D_mannosamine	C17H25N3O17P2	-2		C01170; G11112		CHEBI:13457; CHEBI:13474; CHEBI:16287; CHEBI:22116; CHEBI:57715; CHEBI:68623; CHEBI:68678; CHEBI:9824			HMDB13112	cpd00861	uacmam	MNXM722740		SBO:0000247
uaGgla[c]	Undecaprenyl-diphospho-N-acetylmuramoyl-L-alanyl-gamma-D-glutamyl-L-lysyl-D-alanyl-D-alanine	C86H140N7O21P2	-3		C04851; G10552		CHEBI:13386; CHEBI:13387; CHEBI:27206; CHEBI:28916; CHEBI:37738; CHEBI:60032; CHEBI:7026				cpd02948; cpd22489	uaGgla	MNXM1955		SBO:0000247
uagmda[c]	Undecaprenyl_diphospho_N_acetylmuramoyl_L_alanyl_D_glutamyl_meso_2_6_diaminopimeloyl_D_alanyl_D_alanine	C87H139N7O23P2	-4		C05897; G10556		CHEBI:61387; CHEBI:61543				cpd03494	uagmda	MNXM2264		SBO:0000247
uama[c]	UDP_N_acetylmuramoyl_L_alanine	C23H33N4O20P2	-3		C01212	4434	CHEBI:13459; CHEBI:13478; CHEBI:16932; CHEBI:22123; CHEBI:57953; CHEBI:83898; CHEBI:84726; CHEBI:9830				cpd00890; cpd29609	uama	MNXM1953	4434	SBO:0000247
uamag[c]	UDP_N_acetylmuramoyl_L_alanyl_D_glutamate	C28H39N5O23P2	-4		C00692	3960	CHEBI:13461; CHEBI:13482; CHEBI:16970; CHEBI:22125; CHEBI:46143; CHEBI:57968; CHEBI:83900; CHEBI:9832				cpd00525	uamag	MNXM955	3960	SBO:0000247
uamr[c]	UDP_N_acetylmuramate	C20H28N3O19P2	-3		C01050	4292	CHEBI:13458; CHEBI:13477; CHEBI:17882; CHEBI:22120; CHEBI:58309; CHEBI:70757; CHEBI:70765; CHEBI:9827				cpd00773	uamr	MNXM722733	4292	SBO:0000247
udcpdp[c]	Undecaprenyl_diphosphate	C55H89O7P2	-3				CHEBI:15284; CHEBI:17047; CHEBI:27192; CHEBI:53042; CHEBI:57995; CHEBI:9863			HMDB01469	cpd25775	udcpdp	MNXM5043		SBO:0000247
udcpp[c]	Undecaprenyl_phosphate	C55H89O4P	-2		C00348	3641	CHEBI:15285; CHEBI:15286; CHEBI:16141; CHEBI:57654; CHEBI:9864				cpd00286	udcpp	MNXM251	3641	SBO:0000247
udp[c]	UDP	C9H11N2O12P2	-3		C00015; G10619		CHEBI:13445; CHEBI:17659; CHEBI:27230; CHEBI:46402; CHEBI:58223; CHEBI:9802			HMDB00295	cpd00014	udp	MNXM17		SBO:0000247
udpg[c]	UDPglucose	C15H22N2O17P2	-2		C00029; G10608		CHEBI:13498; CHEBI:13505; CHEBI:18066; CHEBI:22103; CHEBI:27234; CHEBI:28532; CHEBI:42885; CHEBI:46228; CHEBI:46229; CHEBI:52249; CHEBI:58367; CHEBI:58885; CHEBI:9845; CHEBI:9895			HMDB60079	cpd00026; cpd28293	udpg	MNXM722710		SBO:0000247
udpgal[c]	UDPgalactose	C15H22N2O17P2	-2		C00052; G10609		CHEBI:13487; CHEBI:13495; CHEBI:18307; CHEBI:22100; CHEBI:42751; CHEBI:58439; CHEBI:66914; CHEBI:67119; CHEBI:9811			HMDB00302; HMDB62573	cpd00043; cpd30770	udpgal	MNXM89795		SBO:0000247
uGlcpN131[c]	UDP_2_3_diamino_2_3_dideoxy_2_acyl_D_glucose(131)	C28H46N4O16P2	-1												SBO:0000247
uGlcpN131N130[c]	UDP_2_3_diamino_2_3_dideoxy_2_3_DIacyl_D_glucose(131_130)	C41H68N4O17P2	-2												SBO:0000247
uGlcpN3N[c]	UDP_2_3_diamino_2_3_dideoxy_D_glucose	C15H26N4O15P2	0												SBO:0000247
ugmd[c]	UDP_N_acetylmuramoyl_L_alanyl_D_gamma_glutamyl_meso_2_6_diaminopimelate	C35H51N7O26P2	-4				CHEBI:13460; CHEBI:13463; CHEBI:13481; CHEBI:22124; CHEBI:28639; CHEBI:30905; CHEBI:58582; CHEBI:9831					ugmd	MNXM162592		SBO:0000247
ugmda[c]	UDP_N_acetylmuramoyl_L_alanyl_D_glutamyl_meso_2_6_diaminopimeloyl_D_alanyl_D_alanine	C41H61N9O28P2	-4		C04882	7434	CHEBI:13462; CHEBI:18199; CHEBI:22126; CHEBI:61386; CHEBI:9833				cpd02932; cpd02968	ugmda	MNXM1954	7434	SBO:0000247
um4p[c]	UDP_N_acetylmuramoyl_L_alanyl_D_gamma_glutamyl_meso_2_6_diaminopimelate_D_alanine	C38H56N8O27P2	-4								cpd15579	um4p	MNXM147329		SBO:0000247
umanp[c]	UDP_ D_Mannopyranose	C15H22N2O17P2	-2												SBO:0000247
ump[c]	UMP	C9H11N2O9P	-2		C00105	3405	CHEBI:13508; CHEBI:13509; CHEBI:16695; CHEBI:27231; CHEBI:46362; CHEBI:46382; CHEBI:46385; CHEBI:47721; CHEBI:57865; CHEBI:9849			HMDB00288	cpd00091	ump	MNXM80	3405	SBO:0000247
und2eACP[c]	undeca_2_enoyl_acyl_carrier_protein	C22H38N2O8PRS	-1												SBO:0000247
undACP[c]	undecanoate_ACP	C22H40N2O8PRS	-1												SBO:0000247
uppg1[c]	Uroporphyrinogen I	C40H36N4O16	-8		C05766	8061	CHEBI:27256; CHEBI:28766; CHEBI:62626; CHEBI:9904			HMDB02211	cpd03414	uppg1	MNXM1123	8061	SBO:0000247
uppg3[c]	Uroporphyrinogen_III	C40H36N4O16	-8		C01051	4293	CHEBI:15300; CHEBI:15437; CHEBI:27257; CHEBI:57308; CHEBI:9905			HMDB01086	cpd00774	uppg3	MNXM414	4293	SBO:0000247
ura[c]	Uracil	C4H4N2O2	0		C00106; D00027; D09776		CHEBI:15288; CHEBI:17568; CHEBI:27210; CHEBI:43254; CHEBI:46375; CHEBI:9882			HMDB00300	cpd00092	ura	MNXM158		SBO:0000247
urate[c]	Urate	C5H4N4O3	0		C00366	3657	CHEBI:15290; CHEBI:17775; CHEBI:27216; CHEBI:27226; CHEBI:30848; CHEBI:46455; CHEBI:46811; CHEBI:46814; CHEBI:46817; CHEBI:46818; CHEBI:46820; CHEBI:46821; CHEBI:46822; CHEBI:46823; CHEBI:46824; CHEBI:46825; CHEBI:46826; CHEBI:49051; CHEBI:9885			HMDB00289	cpd00300	urate	MNXM441	3657	SBO:0000247
urcan[c]	Urocanate	C6H5N2O2	-1		C00785	4043	CHEBI:15298; CHEBI:17771; CHEBI:27247; CHEBI:27248; CHEBI:30817; CHEBI:46392; CHEBI:9899			HMDB00301; HMDB02280; HMDB62562	cpd00581	urcan	MNXM700	4043	SBO:0000247
urea[c]	Urea	CH4N2O	0		C00086; D00023; D01749; D10496		CHEBI:134711; CHEBI:15292; CHEBI:16199; CHEBI:27218; CHEBI:32285; CHEBI:46379; CHEBI:48376; CHEBI:9888			HMDB00294	cpd00073	urea	MNXM117		SBO:0000247
urea[e]	Urea	CH4N2O	0		C00086; D00023; D01749; D10496		CHEBI:134711; CHEBI:15292; CHEBI:16199; CHEBI:27218; CHEBI:32285; CHEBI:46379; CHEBI:48376; CHEBI:9888			HMDB00294	cpd00073	urea	MNXM117		SBO:0000247
urea[p]	Urea	CH4N2O	0		C00086; D00023; D01749; D10496		CHEBI:134711; CHEBI:15292; CHEBI:16199; CHEBI:27218; CHEBI:32285; CHEBI:46379; CHEBI:48376; CHEBI:9888			HMDB00294	cpd00073	urea	MNXM117		SBO:0000247
uri[c]	Uridine	C9H12N2O6	0		C00299	3593	CHEBI:15296; CHEBI:16704; CHEBI:27227; CHEBI:46386; CHEBI:46391; CHEBI:46460; CHEBI:46463; CHEBI:9893			HMDB00296	cpd00249	uri	MNXM288	3593	SBO:0000247
utp[c]	UTP	C9H11N2O15P3	-4		C00075	3375	CHEBI:13510; CHEBI:15713; CHEBI:27233; CHEBI:37567; CHEBI:46397; CHEBI:46398; CHEBI:57481; CHEBI:9850			HMDB00285	cpd00062	utp	MNXM121	3375	SBO:0000247
val_L[c]	L_Valine	C5H11NO2	0		C00183; D00039; C16436		CHEBI:13186; CHEBI:16414; CHEBI:21417; CHEBI:27266; CHEBI:32851; CHEBI:32852; CHEBI:32859; CHEBI:32860; CHEBI:46282; CHEBI:46376; CHEBI:46418; CHEBI:46484; CHEBI:57762; CHEBI:6321; CHEBI:87977			HMDB00883; HMDB34366	cpd00156; cpd15141	val__L	MNXM199		SBO:0000247
val_L[e]	L-Valine	C5H11NO2	0		C00183; D00039; C16436		CHEBI:13186; CHEBI:16414; CHEBI:21417; CHEBI:27266; CHEBI:32851; CHEBI:32852; CHEBI:32859; CHEBI:32860; CHEBI:46282; CHEBI:46376; CHEBI:46418; CHEBI:46484; CHEBI:57762; CHEBI:6321; CHEBI:87977			HMDB00883; HMDB34366	cpd00156; cpd15141	val__L	MNXM199		SBO:0000247
val_L[p]	L-Valine	C5H11NO2	0		C00183; D00039; C16436		CHEBI:13186; CHEBI:16414; CHEBI:21417; CHEBI:27266; CHEBI:32851; CHEBI:32852; CHEBI:32859; CHEBI:32860; CHEBI:46282; CHEBI:46376; CHEBI:46418; CHEBI:46484; CHEBI:57762; CHEBI:6321; CHEBI:87977			HMDB00883; HMDB34366	cpd00156; cpd15141	val__L	MNXM199		SBO:0000247
valtrna[c]	L_Valyl_tRNA_Val_	C5H10NOR	1		C02554	5555	CHEBI:13187; CHEBI:29164; CHEBI:6322				cpd12133	valtrna	MNXM90110	5555	SBO:0000247
xan[c]	Xanthine	C5H4N4O2	0		C00385	3675	CHEBI:10059; CHEBI:15318; CHEBI:17712; CHEBI:27317; CHEBI:46377; CHEBI:48517			HMDB00292	cpd00309	xan	MNXM174	3675	SBO:0000247
xmp[c]	Xanthosine_5__phosphate	C10H11N4O9P	-2		C00655	3925	CHEBI:10067; CHEBI:10938; CHEBI:15324; CHEBI:15652; CHEBI:27328; CHEBI:57464			HMDB01554; HMDB62755	cpd00497	xmp	MNXM298	3925	SBO:0000247
xtp[c]	XTP	C10H11N4O15P3	-4		C00700	3968	CHEBI:10049; CHEBI:59885; CHEBI:61314			HMDB00293	cpd00530	xtp	MNXM1860	3968	SBO:0000247
xtsn[c]	Xanthosine	C10H12N4O6	0		C01762	4895	CHEBI:10066; CHEBI:15323; CHEBI:18107; CHEBI:27327			HMDB00299	cpd01217	xtsn	MNXM687	4895	SBO:0000247
xu5p_D[c]	D_Xylulose_5_phosphate	C5H9O8P	-2		C00231	3530	CHEBI:13036; CHEBI:16332; CHEBI:21121; CHEBI:27354; CHEBI:4269; CHEBI:57737			HMDB00868; HMDB06212	cpd00198	xu5p__D	MNXM186	3530	SBO:0000247
zn2[c]	Zinc	Zn	2		C00038	3340	CHEBI:10113; CHEBI:27368; CHEBI:29105; CHEBI:49972; CHEBI:49982			HMDB01303	cpd00034	zn2	MNXM149	3340	SBO:0000247
zn2[p]	Zinc	Zn	2		C00038	3340	CHEBI:10113; CHEBI:27368; CHEBI:29105; CHEBI:49972; CHEBI:49982			HMDB01303	cpd00034	zn2	MNXM149	3340	SBO:0000247
zn2[e]	Zinc	Zn	2		C00038	3340	CHEBI:10113; CHEBI:27368; CHEBI:29105; CHEBI:49972; CHEBI:49982			HMDB01303	cpd00034	zn2	MNXM149	3340	SBO:0000247
