# Supplementary material for: Providing new insights on the biphasic lifestyle of the predatory bacterium Bdellovibrio bacteriovorus through genome-scale metabolic modeling
Source: PLoS Comput Biol. 2020 Sep 14;16(9):e1007646. doi: 10.1371/journal.pcbi.1007646 (PMC7529429; doi:10.1371/journal.pcbi.1007646)
Supplement: S7 Table — (XLSX) [file pcbi.1007646.s010.xlsx]

## Sheet: Table S7
B. bacteriovorus Biomass Objective Function
	Notes	Macromolecule	overall wt%	composition (molar fraction)	mmol/gDW (Calc.)	metabolite	location	type	formula	C	H	N	O	P	S	MW (mg/mmol)	difference b/w metabolite and structual component	MWcorr (mg/mmol)	mg (if total 1 mmol)	total wt (mg)	composition (weight fraction)	g/gDW	mmol/gDW		total mmols material	class	final wt%		g/gDW	g/gDW	g/gDW
	Reactants
		Protein	0.54	0.1118	0.550799	ala-L	cytoplasm	AA	C3H7NO2	3	7	1	2	0	0	89.094	h2o	71.079	7.94663	109.608	0.0725004	0.0391502	0.550799						0.0490729
				0.0662	0.326144	arg-L	cytoplasm	AA	C6H15N4O2	6	15	4	2	0	0	175.212	h2o	157.197	10.4064		0.0949423	0.0512688	0.326144						0.0571443
				0.0297	0.146321	asn-L	cytoplasm	AA	C4H8N2O3	4	8	2	3	0	0	132.119	h2o	114.104	3.38889		0.0309182	0.0166958	0.146321						0.0193318
				0.0532	0.262097	asp-L	cytoplasm	AA	C4H6NO4	4	6	1	4	0	0	132.095	h2o	114.08	6.06906		0.0553705	0.0299001	0.262097						0.0346218
				0.0104	0.0512371	cys-L	cytoplasm	AA	C3H7NO2S	3	7	1	2	0	1	121.16	h2o	103.145	1.07271		0.00978676	0.00528485	0.0512371						0.00620788
				0.047	0.231552	gln-L	cytoplasm	AA	C5H10N2O3	5	10	2	3	0	0	146.146	h2o	128.131	6.02216		0.0549426	0.029669	0.231552						0.0338404
				0.0564	0.277863	glu-L	cytoplasm	AA	C5H8NO4	5	8	1	4	0	0	146.122	h2o	128.107	7.22523		0.0659188	0.0355961	0.277863						0.0406018
				0.0806	0.397087	gly	cytoplasm	AA	C2H5NO2	2	5	1	2	0	0	75.067	h2o	57.052	4.59839		0.041953	0.0226546	0.397087						0.0298082
				0.0236	0.116269	his-L	cytoplasm	AA	C6H9N3O2	6	9	3	2	0	0	155.157	h2o	137.142	3.23655		0.0295284	0.0159453	0.116269						0.0180399
				0.0457	0.225148	ile-L	cytoplasm	AA	C6H13NO2	6	13	1	2	0	0	131.175	h2o	113.16	5.17141		0.0471809	0.0254777	0.225148						0.0295337
				0.1175	0.57888	leu-L	cytoplasm	AA	C6H13NO2	6	13	1	2	0	0	131.175	h2o	113.16	13.2963		0.121308	0.0655061	0.57888						0.0759346
				0.0337	0.166028	lys-L	cytoplasm	AA	C6H15N2O2	6	15	2	2	0	0	147.198	h2o	129.183	4.35347		0.0397185	0.021448	0.166028						0.024439
				0.0228	0.112327	met-L	cytoplasm	AA	C5H11NO2S	5	11	1	2	0	1	149.214	h2o	131.199	2.99134		0.0272912	0.0147372	0.112327						0.0167608
				0.0357	0.175881	phe-L	cytoplasm	AA	C9H11NO2	9	11	1	2	0	0	165.192	h2o	147.177	5.25422		0.0479364	0.0258857	0.175881						0.0290542
				0.0492	0.242391	pro-L	cytoplasm	AA	C5H9NO2	5	9	1	2	0	0	115.132	h2o	97.117	4.77816		0.0435931	0.0235403	0.242391						0.0279069
				0.0563	0.27737	ser-L	cytoplasm	AA	C3H7NO3	3	7	1	3	0	0	105.093	h2o	87.078	4.90249		0.0447274	0.0241528	0.27737						0.0291496
				0.0479	0.235986	thr-L	cytoplasm	AA	C4H9NO3	4	9	1	3	0	0	119.12	h2o	101.105	4.84293		0.044184	0.0238594	0.235986						0.0281107
				0.0145	0.0714363	trp-L	cytoplasm	AA	C11H12N2O2	11	12	2	2	0	0	204.229	h2o	186.214	2.7001		0.0246342	0.0133024	0.0714363						0.0145894
				0.0254	0.125137	tyr-L	cytoplasm	AA	C9H11NO3	9	11	1	3	0	0	181.191	h2o	163.176	4.14467		0.0378135	0.0204193	0.125137						0.0226736
				0.0727	0.358167	val-L	cytoplasm	AA	C5H11NO2	5	11	1	2	0	0	117.148	h2o	99.133	7.20697		0.0657521	0.0355062	0.358167		4.92812	Protein	0.54		0.0419585	0.62878	0.54
		DNA	0.11	0.191933	0.0686693	datp	cytoplasm	DNA	C10H12N5O12P3	10	12	5	12	3	0	487.151	ppi	312.202	59.9219	307.454	0.194897	0.0214387	0.0686693						0.0334523
				0.305726	0.109382	dctp	cytoplasm	DNA	C9H12N3O13P3	9	10	3	13	3	0	461.109	ppi	286.16	87.4864		0.284551	0.0313007	0.109382						0.0504369
				0.309515	0.110738	dgtp	cytoplasm	DNA	C10H12N5O13P3	10	12	5	13	3	0	503.15	ppi	328.201	101.583		0.330401	0.0363442	0.110738						0.0557176
				0.192826	0.0689888	dttp	cytoplasm	DNA	C10H13N2O14P3	10	13	2	14	3	0	478.136	ppi	303.187	58.4623		0.19015	0.0209165	0.0689888		0.357777	DNA	0.11		0.032986	0.172593	0.11
		RNA	0.17	0.234154	0.123362	ctp	cytoplasm	RNA	C9H12N3O14P3	9	12	3	14	3	0	479.124	ppi	304.175	71.2239	322.679	0.220727	0.0375235	0.123362						0.0591055
				0.308776	0.162675	gtp	cytoplasm	RNA	C10H12N5O14P3	10	12	5	14	3	0	519.149	ppi	344.2	106.281		0.329369	0.0559928	0.162675						0.0844526
				0.209874	0.11057	utp	cytoplasm	RNA	C9H11N2O15P3	9	11	2	15	3	0	480.108	ppi	305.159	64.0448		0.198478	0.0337413	0.11057						0.0530853
				0.247196	0.130232	atp**	cytoplasm	RNA	C10H12N5O13P3	10	12	5	13	3	0	503.15	ppi	328.201	81.13		0.251426	0.0427424	0.130232		0.526839	RNA	0.17		0.0655265	0.26217	0.17
		murein	0.008	0.5	0.00226154	murein 5p5p5p[p]	periplasm	murein	C74H114N14O40	74	114	14	40	0	0	1839.78	none	1839.78	919.892	1768.7	0.520094	0.00416075	0.00226154						0.00416075
				0.5	0.00226154	murein 5p5p[p]	periplasm	murein	C68H104N12O38	68	104	12	38	0	0	1697.63	none	1697.63	848.813		0.479906	0.00383925	0.00226154						0.00383925
		lipid	0.14	0.0711214	0.0135214	pe160	cytoplasm / periplasm	lipid	C37H74N1O8P1	37	74	1	8	1	0	691.972	none	691.972	49.214		#REF!	#REF!	#REF!						0.00935641
				0.353283	0.0671651	pe161	cytoplasm / periplasm	lipid	C37H70N1O8P1	37	70	1	8	1	0	687.94	none	687.94	243.038		#DIV/0!	#DIV/0!	#DIV/0!						0.0462056
				0.161013	0.0306112	pe181	cytoplasm / periplasm	lipid	C41H78N1O8P1	41	78	1	8	1	0	744.048	none	744.048	119.801		#DIV/0!	#DIV/0!	#DIV/0!						0.0227762
				0.0236659	0.00449928	pe180	cytoplasm / periplasm	lipid	C41H82N1O8P1	41	82	1	8	1	0	748.08	none	748.08	17.704		#DIV/0!	#DIV/0!	#DIV/0!						0.00336582
				0.0392933	0.00747032	pg160	cytoplasm / periplasm	lipid	C38H74O10P1	38	74	0	10	1	0	721.974	none	721.974	28.3688		#DIV/0!	#DIV/0!	#DIV/0!						0.00539338
				0.195183	0.0371076	pg161	cytoplasm / periplasm	lipid	C38H70O10P1	38	70	0	10	1	0	717.942	none	717.942	140.13		#DIV/0!	#DIV/0!	#DIV/0!						0.0266411
				0.0889566	0.0169121	pg181	cytoplasm / periplasm	lipid	C42H78O10P1	42	78	0	10	1	0	774.05	none	774.05	68.8569		#DIV/0!	#DIV/0!	#DIV/0!						0.0130908
				0.013075	0.00248577	pg180	cytoplasm / periplasm	lipid	C42H82O10P1	42	82	0	10	1	0	778.082	none	778.082	10.1734		#DIV/0!	#DIV/0!	#DIV/0!						0.00193413
				0.0052197	0.000992352	clpn160	periplasm	lipid	C73H140O17P2	73	140	0	17	2	0	1351.85	none	1351.85	7.05627		#DIV/0!	#DIV/0!	#DIV/0!						0.00134152
				0.025928	0.00492934	clpn161	periplasm	lipid	C73H132O17P2	73	132	0	17	2	0	1343.79	none	1343.79	34.8417		#DIV/0!	#DIV/0!	#DIV/0!						0.006624
				0.0118169	0.0022466	clpn181	periplasm	lipid	C81H148O17P2	81	148	0	17	2	0	1456.01	none	1456.01	17.2055		#DIV/0!	#DIV/0!	#DIV/0!						0.00327106
				0.00173687	0.000330208	clpn180	periplasm	lipid	C81H156O17P2	81	156	0	17	2	0	1464.07	none	1464.07	2.5429		#DIV/0!	#DIV/0!	#DIV/0!						0.000483448
		soluble pool	0.029223		0.000279167	accoa	cytoplasm	cofactor	C23H34N7O17P3S	23	34	7	17	3	1	805.545	none	805.545											0.000224881
					0.0001675	coa	cytoplasm	cofactor	C21H32N7O16P3S	21	32	7	16	3	1	763.508	none	763.508											0.000127888
					9.82667e-05	succoa	cytoplasm	cofactor	C25H35N7O19P3S	25	35	7	19	3	1	862.573	none	862.573											8.47622e-05
					0.00178667	nad	cytoplasm	cofactor	C21H26N7O14P2	21	26	7	14	2	0	662.422	none	662.422											0.00118353
					4.46667e-05	nadh	cytoplasm	cofactor	C21H27N7O14P2	21	27	7	14	2	0	663.43	none	663.43											2.96332e-05
					0.000111667	nadp	cytoplasm	cofactor	C21H25N7O17P3	21	25	7	17	3	0	740.385	none	740.385											8.26763e-05
					0.000335	nadph	cytoplasm	cofactor	C21H26N7O17P3	21	26	7	17	3	0	741.393	none	741.393											0.000248367
					0.000223333	fad	cytoplasm	cofactor	C27H31N9O15P2	27	31	9	15	2	0	783.541	none	783.541											0.000174991
					0.000223333	mlthf	cytoplasm	cofactor	C20H21N7O6	20	21	7	6	0	0	455.431	none	455.431											0.000101713
					0.000223333	hemeO	cytoplasm	cofactor	C49H56FeN4O5	49	56	4	5	0	0	#REF!	none	#REF!											#REF!
					5.53526e-05	udcpdp	cytoplasm	cofactor	C55H89O7P2	55	89	0	7	2	0	924.258	none	924.258											5.11601e-05
					0.000223333	btamp	cytoplasm	cofactor	C20H27N7O9PS	20	27	7	9	1	1	572.511	none	572.511											0.000127861
					0.000223333	lipopb	cytoplasm	cofactor	C8H13OS2	8	13	0	1	0	2	189.32	none	189.32											4.22815e-05
					0.008696	hhlipa_BD[c]	cytoplasm	cofactor	C135H244N4O56P2	135	244	4	56	2	0	2878	none	2878											0.0250271		#REF!
	maintenance			1	46.7502	atp**	cytoplasm	maint	C10H12N5O13P5	10	12	5	13	3	0	503.15													23.5224
	maintenance			1	46.7502	h2o**	cytoplasm	maint	H2O	0	2	0	1	0	0	18.015													0.842205
	RNA / maint				46.8804	atp**	cyttoplasm
	AA difference / maint				41.8221	h2o**	cyttoplasm
	Products
	maintenance			1	46.7502	adp	cytoplasm	maint	C10H12N5O10P2	10	12	5	10	2	0	424.179													19.8305
	maintenance			1	46.7502	h	cytoplasm	maint	H	0	1	0	0	0	0	1.008													0.0471242
	maintenance			1	46.7502	pi**	cytoplasm	maint	HO4P	0	1	0	4	1	0	95.978													4.48699
	sum of dNTPs				0.357777	ppi**	cytoplasm	sum of dNTPs	HO7P2	0	1	0	7	2	0	174.949													0.0625928
	sum of NTPs				0.526839	ppi**		sum of NTPs	HO7P2	0	1	0	7	2	0	174.949													0.0921699
	sum of AA				4.92812	h2o**	cytoplasm	sum of AA	H2O	0	2	0	1	0	0	18.015													0.0887801
	NT difference / dNT difference				0.884616	ppi**	cytoplasm	sum of NTPs and dNTPs	HO4P	0	1	0	4	1	0	95.978
	maintenance / ions				#REF!	pi**	cytoplasm	inorganic ions	HO4P	0	1	0	4	1	0	95.978
																															#N/A
				Maintenance
				GAM (biosynthetic + other) =	46.7502
				NGAM	0.92		PMID: 21803911
		Equation
		0.0086960 hhlipa_BD[c] + 41.822080 h2o[c] + 0.000335 nadph[c]+ 0.000112 nadp[c] + 0.000279 accoa[c] + 0.000223 fad[c] + 0.000168 coa[c] + 46.880432 atp[c] + 0.262097 asp_L[c] + 0.162675 gtp[c] + 0.000098 succoa[c] + 0.000045 nadh[c] + 0.001787 nad[c] + 0.550799 ala_L[c] + 0.116269 his_L[c] + 0.578880 leu_L[c] + 0.235986 thr_L[c] + 0.071436 trp_L[c] + 0.146321 asn_L[c] + 0.277863 glu_L[c] + 0.2315…
